# Supplementary material for: A single-cell RNA sequencing atlas of circulating leukocytes from healthy and osteosarcoma affected dogs
Source: Front Immunol. 2023 May 19;14:1162700. doi: 10.3389/fimmu.2023.1162700 (PMC10235626; doi:10.3389/fimmu.2023.1162700)
Supplement: Supplementary Data Sheet 1 — Complete gene list of transcriptomic signatures of all healthy immune cell types as determined using FindAllMarkers() with only.pos = TRUE and min.pct = 0.25. [file DataSheet_1.csv]

	p_val	avg_log2FC	pct.1	pct.2	p_val_adj	cluster	gene
LEF1	0	2.38513174862158	0.989	0.358	0	CD4+ Naive	LEF1
CSTA	0	1.80229016164293	0.825	0.15	0	CD4+ Naive	CSTA
ATP10A	0	1.68721094248173	0.76	0.205	0	CD4+ Naive	ATP10A
RGS10	0	1.63142385180835	0.894	0.259	0	CD4+ Naive	RGS10
ITGA1	0	1.59285423985721	0.844	0.237	0	CD4+ Naive	ITGA1
SATB1	0	1.53779779355082	0.983	0.534	0	CD4+ Naive	SATB1
CTPS1	0	1.51916892305048	0.741	0.152	0	CD4+ Naive	CTPS1
ZNF536	0	1.48427361686603	0.469	0.018	0	CD4+ Naive	ZNF536
CAMK4	0	1.44424568999234	0.965	0.435	0	CD4+ Naive	CAMK4
FAM241A	0	1.43377631345938	0.777	0.269	0	CD4+ Naive	FAM241A
CCR7	0	1.41985675246748	0.798	0.193	0	CD4+ Naive	CCR7
SCML4	0	1.40349087001151	0.954	0.468	0	CD4+ Naive	SCML4
MLLT3	0	1.31916542718656	0.885	0.385	0	CD4+ Naive	MLLT3
CD52	0	1.30041907053786	0.67	0.154	0	CD4+ Naive	CD52
PRKCQ	0	1.29526260472609	0.897	0.404	0	CD4+ Naive	PRKCQ
RCAN3	0	1.24179617347332	0.807	0.326	0	CD4+ Naive	RCAN3
CARMIL1	0	1.21788046914667	0.538	0.12	0	CD4+ Naive	CARMIL1
BCL2	0	1.21411280443075	0.944	0.557	0	CD4+ Naive	BCL2
TRIM22	0	1.20613118473782	0.869	0.444	0	CD4+ Naive	TRIM22
COL6A5	0	1.18523852640195	0.306	0.015	0	CD4+ Naive	COL6A5
PLAC8	0	1.1746181418824	0.978	0.559	0	CD4+ Naive	PLAC8
LTB	0	1.14595421015225	0.993	0.612	0	CD4+ Naive	LTB
TNFSF8	0	1.13358312312315	0.668	0.263	0	CD4+ Naive	TNFSF8
RALGPS2	0	1.13134684542976	0.833	0.321	0	CD4+ Naive	RALGPS2
INPP4B	0	1.12995400163547	0.978	0.459	0	CD4+ Naive	INPP4B
IL7R	0	1.11530190277998	0.966	0.366	0	CD4+ Naive	IL7R
GALNT17	0	1.10939366651525	0.697	0.24	0	CD4+ Naive	GALNT17
TBC1D5	0	1.08766611095153	0.993	0.823	0	CD4+ Naive	TBC1D5
THEMIS	0	1.08599560882615	0.789	0.322	0	CD4+ Naive	THEMIS
RASGRP1	0	1.07304253745081	0.765	0.327	0	CD4+ Naive	RASGRP1
TGFBR2	0	1.05146666848108	0.844	0.515	0	CD4+ Naive	TGFBR2
BCL11B	0	1.03472591608552	0.831	0.365	0	CD4+ Naive	BCL11B
IGF1R	0	1.02570951644545	0.539	0.196	0	CD4+ Naive	IGF1R
SLCO3A1	0	1.01672799806029	0.593	0.183	0	CD4+ Naive	SLCO3A1
TSPAN5	0	0.977614039798788	0.621	0.211	0	CD4+ Naive	TSPAN5
TLE4	0	0.957735573647091	0.758	0.398	0	CD4+ Naive	TLE4
TCF7	0	0.93349208238514	0.678	0.247	0	CD4+ Naive	TCF7
BBX	0	0.931461810406594	0.941	0.725	0	CD4+ Naive	BBX
DOCK3	0	0.923462306655904	0.887	0.405	0	CD4+ Naive	DOCK3
TRAT1	0	0.916426495092805	0.682	0.26	0	CD4+ Naive	TRAT1
PITPNC1	0	0.878852169633374	0.906	0.592	0	CD4+ Naive	PITPNC1
JAZF1	0	0.877256642428444	0.849	0.449	0	CD4+ Naive	JAZF1
TAB2	0	0.868721151632899	0.793	0.507	0	CD4+ Naive	TAB2
CLEC2D	0	0.868225462425763	0.924	0.567	0	CD4+ Naive	CLEC2D
NCALD	0	0.862273929500735	0.497	0.167	0	CD4+ Naive	NCALD
ANKH	0	0.857257819188049	0.669	0.329	0	CD4+ Naive	ANKH
ITK	0	0.848708459412865	0.854	0.424	0	CD4+ Naive	ITK
ABLIM1	0	0.844164275437969	0.74	0.343	0	CD4+ Naive	ABLIM1
PDE4B	0	0.831057211964937	0.839	0.576	0	CD4+ Naive	PDE4B
PDE3B	0	0.828165508871165	0.938	0.647	0	CD4+ Naive	PDE3B
TXK	0	0.824971090590536	0.766	0.288	0	CD4+ Naive	TXK
PDSS1	0	0.824219856262365	0.41	0.111	0	CD4+ Naive	PDSS1
FOXP1	0	0.807679184459596	0.934	0.7	0	CD4+ Naive	FOXP1
NR3C2	0	0.803488922475781	0.681	0.325	0	CD4+ Naive	NR3C2
TOX	0	0.796926217139385	0.777	0.347	0	CD4+ Naive	TOX
MACF1	0	0.787884306568551	0.984	0.795	0	CD4+ Naive	MACF1
SPTBN1	0	0.76475377808458	0.819	0.471	0	CD4+ Naive	SPTBN1
KANK1	0	0.761359029056264	0.303	0.039	0	CD4+ Naive	KANK1
CD3E	0	0.742932624231806	0.981	0.521	0	CD4+ Naive	CD3E
YEATS2	0	0.739430241135232	0.718	0.411	0	CD4+ Naive	YEATS2
BACH2	0	0.735376198091996	0.976	0.462	0	CD4+ Naive	BACH2
STMN1	0	0.731955332024364	0.823	0.448	0	CD4+ Naive	STMN1
TLE1	0	0.729056288345173	0.363	0.081	0	CD4+ Naive	TLE1
DGKA	0	0.725694854186227	0.641	0.319	0	CD4+ Naive	DGKA
DPP4	0	0.714300921271203	0.291	0.05	0	CD4+ Naive	DPP4
DOCK10	0	0.707321487778619	0.96	0.746	0	CD4+ Naive	DOCK10
CD84	0	0.692866059137575	0.57	0.242	0	CD4+ Naive	CD84
COQ10B	0	0.688202638610707	0.959	0.767	0	CD4+ Naive	COQ10B
CD79A	0	0.670364400690267	1	0.89	0	CD4+ Naive	CD79A
HADH	0	0.66681353432026	0.41	0.127	0	CD4+ Naive	HADH
EPB41	0	0.647264689667966	0.963	0.783	0	CD4+ Naive	EPB41
CCND2	0	0.646061229156444	0.533	0.226	0	CD4+ Naive	CCND2
CCDC57	0	0.63013944993727	0.404	0.132	0	CD4+ Naive	CCDC57
MYO7A	0	0.624541549035804	0.998	0.929	0	CD4+ Naive	MYO7A
PSEN2	0	0.602020144823766	0.323	0.065	0	CD4+ Naive	PSEN2
DYRK1B	0	0.600333027945675	0.999	0.942	0	CD4+ Naive	DYRK1B
IL21R	0	0.598168036575837	0.35	0.091	0	CD4+ Naive	IL21R
JAK1	0	0.582725173944515	0.991	0.893	0	CD4+ Naive	JAK1
ACTN1	0	0.550778502296874	0.45	0.164	0	CD4+ Naive	ACTN1
AFF3	0	0.543200599049529	0.946	0.625	0	CD4+ Naive	AFF3
NACA	0	0.523368006842294	0.998	0.894	0	CD4+ Naive	NACA
PDK1	6.63911002308951e-305	0.716062847306798	0.565	0.269	1.09425811400561e-300	CD4+ Naive	PDK1
IL27RA	3.16840433713673e-302	0.698801306931979	0.686	0.362	5.22216402846877e-298	CD4+ Naive	IL27RA
ALPK2	1.8672930396222e-301	0.649904864951502	0.459	0.18	3.07767238790532e-297	CD4+ Naive	ALPK2
CDK6	5.01791209360777e-289	1.02210396926493	0.641	0.35	8.27052271268433e-285	CD4+ Naive	CDK6
TMEM156	8.17397426754991e-286	0.67532170735275	0.71	0.392	1.34723443877758e-281	CD4+ Naive	TMEM156
RFTN1	1.30334603420348e-284	0.655044177047578	0.841	0.521	2.14817493357418e-280	CD4+ Naive	RFTN1
GRAP2	1.58420513232826e-284	0.65737401089863	0.607	0.294	2.61108689910343e-280	CD4+ Naive	GRAP2
NUCB2	8.37130543013906e-284	0.626233273191198	0.856	0.579	1.37975856099552e-279	CD4+ Naive	NUCB2
FAU	3.35340666646808e-281	0.37188483521855	0.999	0.98	5.52708486767269e-277	CD4+ Naive	FAU
NAPEPLD	5.67997916296175e-279	0.817116292510151	0.577	0.299	9.36174165639356e-275	CD4+ Naive	NAPEPLD
WRNIP1	2.23212096324705e-269	0.662676918797431	0.651	0.382	3.67898177162379e-265	CD4+ Naive	WRNIP1
AUTS2	1.34018549316729e-264	0.750137953755095	0.542	0.242	2.20889372983832e-260	CD4+ Naive	AUTS2
KCNQ5	1.88745667327078e-264	0.550847559058969	0.806	0.457	3.11090608888489e-260	CD4+ Naive	KCNQ5
VPS54	2.7404901932761e-264	0.700936953912595	0.649	0.382	4.51687593655767e-260	CD4+ Naive	VPS54
IFGGB2	6.04092659531746e-264	0.610232702526674	0.441	0.178	9.95665521440224e-260	CD4+ Naive	IFGGB2
KLF7	8.182924622929e-264	0.610971900111317	0.496	0.221	1.34870963635116e-259	CD4+ Naive	KLF7
MMD	2.03662273607664e-261	0.591583681899244	0.602	0.306	3.35676159360152e-257	CD4+ Naive	MMD
SSBP2	8.48068460399379e-261	0.729381062352469	0.61	0.316	1.39778643643026e-256	CD4+ Naive	SSBP2
TXNDC11	1.61104808289263e-259	0.706699818935806	0.582	0.313	2.65532945022363e-255	CD4+ Naive	TXNDC11
SEPTIN6	6.21031717051595e-258	0.553688602170973	0.944	0.715	1.02358447604444e-253	CD4+ Naive	SEPTIN6
RNF130	6.95387284338987e-257	0.712999148257661	0.858	0.652	1.14613732204752e-252	CD4+ Naive	RNF130
ERBIN	9.08779940864497e-255	0.601329033827688	0.931	0.777	1.49785109853286e-250	CD4+ Naive	ERBIN
PLCL1	5.33566472784497e-253	0.451455408602603	0.617	0.291	8.79424260443408e-249	CD4+ Naive	PLCL1
KLF12	1.194996712335e-252	0.584672941803929	0.953	0.657	1.96959358127054e-248	CD4+ Naive	KLF12
NAA16	8.44163239580737e-248	0.514696523282681	0.805	0.544	1.39134985147697e-243	CD4+ Naive	NAA16
SLC25A12	5.50485523995201e-242	0.648970606332785	0.626	0.361	9.07310240648891e-238	CD4+ Naive	SLC25A12
LNPEP	6.77884085372746e-240	0.670980421970429	0.691	0.435	1.11728854951136e-235	CD4+ Naive	LNPEP
SNRK	5.86251727140701e-239	0.642125591576114	0.884	0.684	9.66260096673304e-235	CD4+ Naive	SNRK
SAMD4A	1.65588781820911e-237	0.563891872347411	0.342	0.122	2.72923430197225e-233	CD4+ Naive	SAMD4A
CHD3	7.41155992134925e-237	0.545349197443642	0.446	0.2	1.22157330623678e-232	CD4+ Naive	CHD3
DTX3L	8.60538262841948e-237	0.563277203156467	0.566	0.305	1.4183391648161e-232	CD4+ Naive	DTX3L
ERRFI1	3.46466688122686e-232	0.547884931266235	0.312	0.112	5.71046395363811e-228	CD4+ Naive	ERRFI1
CAMK1D	1.16689543017706e-231	0.694859904072254	0.82	0.57	1.92327704801783e-227	CD4+ Naive	CAMK1D
SP110	2.57662116528266e-230	0.588552488646144	0.828	0.617	4.24678700461889e-226	CD4+ Naive	SP110
PSIP1	6.26176259676251e-230	0.520952389961166	0.917	0.688	1.0320637111984e-225	CD4+ Naive	PSIP1
CTTNBP2NL	2.02508672413275e-229	0.454573575495301	0.251	0.078	3.3377479387156e-225	CD4+ Naive	CTTNBP2NL
PATJ	7.17272333152531e-225	0.560997088504525	0.408	0.171	1.182208259502e-220	CD4+ Naive	PATJ
CD3G	1.69987891956502e-224	0.500092969721981	0.746	0.406	2.80174043522707e-220	CD4+ Naive	CD3G
UBA52	1.53959161553378e-223	0.406193422589387	0.997	0.915	2.53755490072278e-219	CD4+ Naive	UBA52
DCLK2	3.51174273861315e-221	0.61969359220333	0.392	0.17	5.78805438178219e-217	CD4+ Naive	DCLK2
KIF16B	2.37632527456166e-220	0.710619616812327	0.495	0.256	3.91665931753254e-216	CD4+ Naive	KIF16B
SKAP1	2.84426696739134e-218	0.496721692418713	0.94	0.557	4.6879208156544e-214	CD4+ Naive	SKAP1
SP100	6.54522943724292e-217	0.52019029436246	0.938	0.794	1.07878471584638e-212	CD4+ Naive	SP100
NPM1	9.92147938943756e-217	0.514566642281753	0.941	0.745	1.6352582329671e-212	CD4+ Naive	NPM1
TULP4	1.9821142465523e-216	0.646653512528499	0.341	0.137	3.2669207011675e-212	CD4+ Naive	TULP4
DTHD1	3.25101067894117e-216	0.514206154980216	0.377	0.152	5.35831580103083e-212	CD4+ Naive	DTHD1
SCMH1	4.050434770981e-215	0.621396692202096	0.535	0.277	6.67592658953089e-211	CD4+ Naive	SCMH1
UBE2Q2	3.82167856781814e-214	0.618863687908805	0.512	0.277	6.29889061547786e-210	CD4+ Naive	UBE2Q2
CAMK2D	1.04568472253164e-213	0.581950084483879	0.84	0.581	1.72349755967664e-209	CD4+ Naive	CAMK2D
HEG1	1.33572624611272e-211	0.589722417134701	0.385	0.166	2.20154399884298e-207	CD4+ Naive	HEG1
CD2AP	4.34681759855361e-210	0.606824917306015	0.612	0.36	7.16442476593606e-206	CD4+ Naive	CD2AP
HOMER2	6.14194402588621e-210	0.590469072947334	0.654	0.417	1.01231521434657e-205	CD4+ Naive	HOMER2
TNRC6B	1.04676850416186e-205	0.430809840922731	0.988	0.929	1.72528384855958e-201	CD4+ Naive	TNRC6B
NT5C	2.84513525879024e-202	0.578713437258645	0.608	0.367	4.68935193353808e-198	CD4+ Naive	NT5C
PRKCE	6.48296754941232e-202	0.385783908773554	0.909	0.682	1.06852271149414e-197	CD4+ Naive	PRKCE
CERS6	3.41556243284423e-198	0.540786083075181	0.46	0.219	5.62953000181386e-194	CD4+ Naive	CERS6
CD3D	8.84585674259734e-197	0.469556184425799	0.84	0.51	1.45797410831489e-192	CD4+ Naive	CD3D
SRPK2	3.24531273848454e-191	0.413595922438708	0.724	0.487	5.34892445557022e-187	CD4+ Naive	SRPK2
TRIM34	5.08210542095975e-187	0.531109497805226	0.692	0.447	8.37632615482586e-183	CD4+ Naive	TRIM34
ANGPTL1	8.26385783904411e-187	0.382070838489515	0.272	0.095	1.36204904903125e-182	CD4+ Naive	ANGPTL1
AKAP11	6.79450897568247e-185	0.506215950230385	0.41	0.198	1.11987096937198e-180	CD4+ Naive	AKAP11
ITPKB	8.51043518618765e-185	0.511896145591355	0.726	0.493	1.40268992738745e-180	CD4+ Naive	ITPKB
USP13	5.98616314090197e-183	0.436651657946917	0.293	0.112	9.86639408883463e-179	CD4+ Naive	USP13
NSD3	9.62345826723903e-182	0.529630061087664	0.802	0.616	1.58613839160634e-177	CD4+ Naive	NSD3
NOP53	1.89978798458874e-181	0.46414351800414	0.928	0.755	3.13123055619915e-177	CD4+ Naive	NOP53
LBH	1.3094085070104e-180	0.477908266244896	0.567	0.319	2.15816710125454e-176	CD4+ Naive	LBH
CD5	3.2593835412373e-179	0.455888445682231	0.427	0.202	5.37211595266732e-175	CD4+ Naive	CD5
KLHL7	6.33361944037885e-179	0.578831717928873	0.636	0.426	1.04390715616324e-174	CD4+ Naive	KLHL7
SNX9	2.39010856058241e-178	0.568544607275781	0.415	0.204	3.93937692955193e-174	CD4+ Naive	SNX9
TNIK	1.55732598939646e-177	0.382840450681538	0.911	0.546	2.56678469572324e-173	CD4+ Naive	TNIK
RBL2	5.41834864464172e-177	0.525174579639235	0.727	0.503	8.93052223609848e-173	CD4+ Naive	RBL2
EIF4B	5.8896136694608e-174	0.453205076605995	0.931	0.77	9.70726125000529e-170	CD4+ Naive	EIF4B
ARSB	1.61073061036317e-173	0.513202111382171	0.603	0.368	2.65480619200058e-169	CD4+ Naive	ARSB
REEP3	1.12680611557006e-171	0.648452575549483	0.541	0.324	1.85720183968257e-167	CD4+ Naive	REEP3
PLCL2	9.39176652403014e-169	0.468843629725397	0.948	0.844	1.54795095849065e-164	CD4+ Naive	PLCL2
CDC42BPA	1.54524287923592e-167	0.490687530136144	0.303	0.123	2.54686931355664e-163	CD4+ Naive	CDC42BPA
DHX32	3.55774362818473e-164	0.42017746656072	0.304	0.13	5.86387304797408e-160	CD4+ Naive	DHX32
ATM	2.34977926448867e-159	0.552816266368821	0.474	0.267	3.87290618373022e-155	CD4+ Naive	ATM
PLEKHA1	3.58877039046476e-156	0.480470623236987	0.497	0.279	5.91501135756402e-152	CD4+ Naive	PLEKHA1
CHIC2	8.52238297340058e-153	0.448045182292348	0.822	0.626	1.40465916167588e-148	CD4+ Naive	CHIC2
PUM1	6.35555598112005e-151	0.483107073620452	0.747	0.568	1.04752273680821e-146	CD4+ Naive	PUM1
MALT1	3.06886434834846e-150	0.512120185746985	0.654	0.435	5.05810221894794e-146	CD4+ Naive	MALT1
CCDC18	8.39235430999443e-149	0.438036100731579	0.359	0.173	1.38322783737328e-144	CD4+ Naive	CCDC18
SMCHD1	4.84773622708609e-148	0.394291155227617	0.955	0.837	7.99003884948329e-144	CD4+ Naive	SMCHD1
GPHN	6.55928124862954e-148	0.516681125403435	0.64	0.413	1.08110073539912e-143	CD4+ Naive	GPHN
UBN2	1.32963100611178e-147	0.511650849166325	0.46	0.263	2.19149782427344e-143	CD4+ Naive	UBN2
SNRPG	3.65236959294886e-146	0.378885416974796	0.975	0.824	6.01983556309832e-142	CD4+ Naive	SNRPG
DDHD2	1.46997652778106e-145	0.399437573042405	0.286	0.124	2.42281531308875e-141	CD4+ Naive	DDHD2
SPATS2	7.74477190239054e-143	0.406500546236551	0.272	0.114	1.27649330495201e-138	CD4+ Naive	SPATS2
YWHAH	1.63983879925857e-140	0.481688934922659	0.578	0.378	2.70278230893798e-136	CD4+ Naive	YWHAH
CRLF3	3.55963582025518e-139	0.401839809814206	0.845	0.692	5.86699175894459e-135	CD4+ Naive	CRLF3
STBD1	3.67456130019118e-139	0.349801809657812	0.327	0.156	6.0564119349751e-135	CD4+ Naive	STBD1
ZEB1	5.83008160732778e-139	0.372817018152265	0.796	0.533	9.60914050519764e-135	CD4+ Naive	ZEB1
FOXO1	1.80617458827125e-138	0.450769588160181	0.661	0.432	2.97693695638868e-134	CD4+ Naive	FOXO1
CD6	1.78432445576018e-136	0.368470937948924	0.353	0.168	2.94092356798393e-132	CD4+ Naive	CD6
DENND1B	5.74649285924448e-136	0.481375204604442	0.645	0.438	9.47136953060676e-132	CD4+ Naive	DENND1B
TAF4B	8.33911551752592e-136	0.4157174732716	0.279	0.122	1.37445301959862e-131	CD4+ Naive	TAF4B
FAM114A1	2.06284995977955e-135	0.371475596521129	0.257	0.109	3.39998930370865e-131	CD4+ Naive	FAM114A1
PIK3R1	6.09668300849624e-135	0.402617553760551	0.723	0.531	1.00485529346035e-130	CD4+ Naive	PIK3R1
FAN1	4.26083926822253e-134	0.403752698557835	0.35	0.174	7.02271528188437e-130	CD4+ Naive	FAN1
MIB2	5.58332485751319e-134	0.413047877762852	0.452	0.257	9.20243603015324e-130	CD4+ Naive	MIB2
TOP2B	9.16919109016852e-134	0.44395359070652	0.787	0.618	1.51126607548158e-129	CD4+ Naive	TOP2B
EEF1B2	1.76505862845478e-133	0.369633404955119	0.991	0.86	2.90916963141917e-129	CD4+ Naive	EEF1B2
SMARCE1	6.35810849235291e-133	0.43720348787672	0.67	0.48	1.04794344170961e-128	CD4+ Naive	SMARCE1
PDCD4	9.83052128557686e-133	0.359845835501317	0.824	0.63	1.62026651828878e-128	CD4+ Naive	PDCD4
EVL	1.48364275835322e-131	0.386283272288676	0.489	0.278	2.44533999431778e-127	CD4+ Naive	EVL
B4GALT5	4.1720603742984e-131	0.427041562999478	0.675	0.47	6.87638990891862e-127	CD4+ Naive	B4GALT5
SNRPD2	1.07585814190168e-130	0.383406483209406	0.955	0.809	1.77322938948234e-126	CD4+ Naive	SNRPD2
PEBP1	1.30526857313454e-127	0.413990421459088	0.657	0.465	2.15134366224035e-123	CD4+ Naive	PEBP1
PFDN5	7.82992566666958e-127	0.355147938391369	0.953	0.834	1.29052834838048e-122	CD4+ Naive	PFDN5
NNT	1.03620814764893e-126	0.458068473310796	0.516	0.332	1.70787826895496e-122	CD4+ Naive	NNT
CDKN1B	1.03930270010878e-126	0.41037526553008	0.493	0.3	1.71297871031929e-122	CD4+ Naive	CDKN1B
ZBTB20	2.26592562021207e-126	0.429199782765167	0.704	0.49	3.73469860723353e-122	CD4+ Naive	ZBTB20
FKBP5	1.79164644404834e-124	0.448279058936807	0.662	0.452	2.95299166908048e-120	CD4+ Naive	FKBP5
KIAA1109	5.2410792604353e-123	0.426007210852805	0.777	0.617	8.63834683704947e-119	CD4+ Naive	KIAA1109
ZC3HAV1	6.56650293001443e-123	0.41973683297034	0.722	0.534	1.08229101292498e-118	CD4+ Naive	ZC3HAV1
STRADA	4.57105264438349e-122	0.39636016018481	0.447	0.263	7.53400896847287e-118	CD4+ Naive	STRADA
AMD1	2.51635420079456e-121	0.348430609477192	0.307	0.151	4.14745499374959e-117	CD4+ Naive	AMD1
ETS1	3.19437835524795e-119	0.353332706154758	0.992	0.693	5.26497440511966e-115	CD4+ Naive	ETS1
RASA3	1.31495037016778e-118	0.362583866627909	0.896	0.716	2.16730120011054e-114	CD4+ Naive	RASA3
KIAA0930	3.30252848647735e-118	0.423332063568958	0.592	0.415	5.44322745141196e-114	CD4+ Naive	KIAA0930
EIF3G	6.11767782516042e-118	0.39708073911981	0.852	0.686	1.00831565914294e-113	CD4+ Naive	EIF3G
ATXN10	7.58298285137854e-118	0.435340151380583	0.437	0.262	1.24982723356421e-113	CD4+ Naive	ATXN10
STK38	4.51948800199245e-117	0.357964967123881	0.883	0.751	7.44902012488396e-113	CD4+ Naive	STK38
TNRC6C	9.71156742788351e-117	0.370940293345707	0.8	0.623	1.60066054346376e-112	CD4+ Naive	TNRC6C
SRSF10	2.37911058269819e-116	0.386691347688138	0.709	0.534	3.92125006240315e-112	CD4+ Naive	SRSF10
CYFIP2	2.92564446953474e-116	0.337358777831201	0.791	0.553	4.82204721468716e-112	CD4+ Naive	CYFIP2
STAT1	1.35599124979491e-115	0.44798057866392	0.684	0.508	2.23494477791196e-111	CD4+ Naive	STAT1
ICAM2	1.67543193840091e-115	0.383455530615777	0.575	0.368	2.76144692087238e-111	CD4+ Naive	ICAM2
MRTFA	1.68841141047262e-115	0.469945722975451	0.6	0.413	2.78283968674097e-111	CD4+ Naive	MRTFA
RNF157	2.33019705558014e-115	0.395873049822543	0.448	0.254	3.84063078700719e-111	CD4+ Naive	RNF157
URI1	2.41722662643507e-113	0.425896111734781	0.628	0.448	3.98407292569028e-109	CD4+ Naive	URI1
PHC3	1.18417507264898e-111	0.39669289464682	0.687	0.501	1.95175735474005e-107	CD4+ Naive	PHC3
CALM1	1.37584834936998e-111	0.296911568757786	0.989	0.91	2.2676732494316e-107	CD4+ Naive	CALM1
CEBPZ	1.5327450161654e-111	0.434836567073847	0.574	0.403	2.5262703356438e-107	CD4+ Naive	CEBPZ
TLK1	9.00979297514223e-111	0.349091942851548	0.872	0.725	1.48499407816294e-106	CD4+ Naive	TLK1
GRAMD2B	1.49097187529442e-110	0.354805239622717	0.589	0.368	2.45741984486027e-106	CD4+ Naive	GRAMD2B
NUCKS1	5.68316533930978e-109	0.341299785048381	0.82	0.643	9.36699311225037e-105	CD4+ Naive	NUCKS1
USP12	3.71599673738825e-108	0.411035303050523	0.553	0.375	6.12470582256331e-104	CD4+ Naive	USP12
OGA	3.65170590054221e-107	0.350082845534104	0.805	0.65	6.01874166527368e-103	CD4+ Naive	OGA
RFC1	1.29905674510876e-106	0.399014650318752	0.574	0.392	2.14110532728826e-102	CD4+ Naive	RFC1
ZNF827	1.80215010057201e-106	0.353474159890324	0.31	0.154	2.97030379576278e-102	CD4+ Naive	ZNF827
EEF1A1	2.27738923580818e-106	0.299320777552166	0.998	0.879	3.75359293845904e-102	CD4+ Naive	EEF1A1
TNRC6A	9.05796604679635e-106	0.378531613580873	0.738	0.573	1.49293396383297e-101	CD4+ Naive	TNRC6A
FBXW7	1.91112802277059e-105	0.367091301055988	0.848	0.706	3.14992120713049e-101	CD4+ Naive	FBXW7
TMEM71	7.83511740183246e-105	0.347283721210366	0.468	0.287	1.29138405017003e-100	CD4+ Naive	TMEM71
MATR3	4.93980924386823e-104	0.350495941532206	0.887	0.756	8.14179359574361e-100	CD4+ Naive	MATR3
CHD7	6.94636715469307e-104	0.316198094998032	0.621	0.421	1.14490023443651e-99	CD4+ Naive	CHD7
METTL8	8.83873481290174e-104	0.415705907512106	0.514	0.332	1.45680027186247e-99	CD4+ Naive	METTL8
ANAPC11	2.10221086195471e-103	0.369646796804276	0.695	0.522	3.46486394267376e-99	CD4+ Naive	ANAPC11
SLC44A2	3.81858240042697e-103	0.346066103415883	0.473	0.291	6.29378751238373e-99	CD4+ Naive	SLC44A2
N4BP2	7.12170060259473e-103	0.333430636971992	0.758	0.566	1.17379869331966e-98	CD4+ Naive	N4BP2
GIMAP8	7.36047136737938e-103	0.318986405195388	0.579	0.384	1.21315289077147e-98	CD4+ Naive	GIMAP8
SLC12A2	1.64346671078147e-100	0.350012474041046	0.437	0.262	2.70876183271003e-96	CD4+ Naive	SLC12A2
TTC39C	2.49418615492959e-100	0.383161356715897	0.424	0.261	4.11091762055494e-96	CD4+ Naive	TTC39C
PKP4	1.20184670421044e-98	0.372853768871206	0.306	0.157	1.98088373787965e-94	CD4+ Naive	PKP4
PCDHGC3	2.40910888926092e-98	0.44452534535554	0.34	0.187	3.97069327127985e-94	CD4+ Naive	PCDHGC3
ACBD5	3.16734781110852e-98	0.393403595948759	0.477	0.309	5.22042266226906e-94	CD4+ Naive	ACBD5
TAPBPL	4.5305332281837e-98	0.298742353844494	0.32	0.17	7.46722486669237e-94	CD4+ Naive	TAPBPL
FAM78A	5.80208428985186e-98	0.298207074045784	0.258	0.126	9.56299532653383e-94	CD4+ Naive	FAM78A
LY6E	8.47747214974412e-98	0.268440116749023	0.859	0.581	1.39725695972083e-93	CD4+ Naive	LY6E
ELF2	9.20646951258437e-98	0.374848617107806	0.753	0.6	1.51741030506416e-93	CD4+ Naive	ELF2
TRA2B	4.54440128803555e-97	0.364168522773905	0.82	0.683	7.4900822029402e-93	CD4+ Naive	TRA2B
PRDX4	5.2423924190517e-97	0.356510471683192	0.523	0.329	8.64051118508102e-93	CD4+ Naive	PRDX4
ITGA6	1.18869963415842e-96	0.329661551838752	0.286	0.146	1.95921473701991e-92	CD4+ Naive	ITGA6
YARS1	3.63320902966545e-96	0.407084893886121	0.471	0.299	5.9882551226946e-92	CD4+ Naive	YARS1
SFMBT2	1.87146278811445e-95	0.376290536859257	0.477	0.289	3.08454496737024e-91	CD4+ Naive	SFMBT2
APBB1IP	9.54872454367711e-95	0.381615367373843	0.865	0.735	1.57382077928886e-90	CD4+ Naive	APBB1IP
HMGN1	1.26706338631123e-94	0.260314744191124	0.589	0.394	2.08837387331817e-90	CD4+ Naive	HMGN1
CMSS1	1.3633644967623e-94	0.416614516636434	0.385	0.22	2.24709736356363e-90	CD4+ Naive	CMSS1
CHD2	3.21236900758693e-94	0.320698752587176	0.899	0.791	5.29462659830478e-90	CD4+ Naive	CHD2
DENND4C	1.93750524364076e-93	0.386426049806146	0.422	0.256	3.1933961425687e-89	CD4+ Naive	DENND4C
EEF1D	2.57374188430488e-93	0.311120147645626	0.952	0.806	4.2420413737113e-89	CD4+ Naive	EEF1D
CWF19L2	8.6257332869983e-92	0.35237421229231	0.653	0.48	1.42169336036306e-87	CD4+ Naive	CWF19L2
CASP3	1.42302504240857e-90	0.345128376890453	0.327	0.181	2.3454298748978e-86	CD4+ Naive	CASP3
NUP50	1.88070664919545e-89	0.342985030211189	0.424	0.275	3.09978069920394e-85	CD4+ Naive	NUP50
MIB1	5.82380878619032e-89	0.407479079524672	0.459	0.303	9.59880164139889e-85	CD4+ Naive	MIB1
SPTAN1	7.07081549893814e-89	0.339589825043588	0.643	0.482	1.16541181053498e-84	CD4+ Naive	SPTAN1
FAIM	2.86174983691878e-88	0.321531867838685	0.482	0.301	4.71673608120953e-84	CD4+ Naive	FAIM
CREM	3.85514155380041e-88	0.325226189554852	0.473	0.313	6.35404430897384e-84	CD4+ Naive	CREM
PAK1	1.28401243185989e-87	0.260064628104796	0.298	0.155	2.11630929019148e-83	CD4+ Naive	PAK1
KAT6B	6.97127028450536e-86	0.296308053487362	0.734	0.548	1.14900476829217e-81	CD4+ Naive	KAT6B
HSPA8	8.54890073560362e-86	0.305894166090021	0.925	0.786	1.40902981924219e-81	CD4+ Naive	HSPA8
ADD3	1.39693937855656e-85	0.292098903081374	0.832	0.689	2.30243548373693e-81	CD4+ Naive	ADD3
TERF2IP	1.46221853496755e-85	0.327738344528161	0.583	0.423	2.41002858933351e-81	CD4+ Naive	TERF2IP
KLHL5	2.34782373824212e-85	0.385334102429844	0.473	0.317	3.86968308537067e-81	CD4+ Naive	KLHL5
CTIF	2.03107838068063e-84	0.327722079649899	0.451	0.294	3.34762338703782e-80	CD4+ Naive	CTIF
TAGAP	4.49785616403731e-83	0.338865987020778	0.427	0.271	7.4133665295663e-79	CD4+ Naive	TAGAP
TBC1D4	1.75948345395992e-82	0.288312019749207	0.264	0.137	2.89998062881674e-78	CD4+ Naive	TBC1D4
SGO1	3.06733612051691e-82	0.34771366654171	0.549	0.392	5.05558339383597e-78	CD4+ Naive	SGO1
MTSS1	9.28909963013085e-82	0.305510796989631	0.528	0.344	1.53102940103817e-77	CD4+ Naive	MTSS1
CARD19	9.29767553004866e-81	0.321637236514271	0.696	0.538	1.53244288086262e-76	CD4+ Naive	CARD19
SHMT1	2.61565696617468e-79	0.298281007796194	0.378	0.228	4.3111258116491e-75	CD4+ Naive	SHMT1
HNRNPDL	4.0489754868771e-78	0.357009281931844	0.653	0.518	6.67352139747084e-74	CD4+ Naive	HNRNPDL
HSP90AB1	1.64681781377528e-77	0.271259432774203	0.937	0.781	2.71428512066442e-73	CD4+ Naive	HSP90AB1
SEPTIN1	5.35456578885254e-77	0.301868110742862	0.401	0.248	8.82539533318675e-73	CD4+ Naive	SEPTIN1
CDCA7L	7.37108253380993e-76	0.28431092009964	0.4	0.249	1.21490182322255e-71	CD4+ Naive	CDCA7L
C15H16orf87	1.01234959793743e-75	0.332355566298851	0.444	0.3	1.66855460732047e-71	CD4+ Naive	C15H16orf87
UBE3D	1.10278641437013e-75	0.381869180882695	0.402	0.257	1.81761256816484e-71	CD4+ Naive	UBE3D
APOL6	1.47071181945838e-74	0.297321313464213	0.35	0.215	2.4240272208313e-70	CD4+ Naive	APOL6
RWDD1	5.96001033895264e-74	0.294375511411635	0.738	0.598	9.82328904066175e-70	CD4+ Naive	RWDD1
IARS1	3.24631735202087e-73	0.338402716894002	0.421	0.278	5.35058025960079e-69	CD4+ Naive	IARS1
METTL16	6.46863537590922e-73	0.322163654884327	0.319	0.19	1.06616048265736e-68	CD4+ Naive	METTL16
ORC4	2.88311310469408e-72	0.299178701314009	0.672	0.521	4.75194701915679e-68	CD4+ Naive	ORC4
TPK1	2.1739763070278e-71	0.349717330010979	0.766	0.626	3.58314774924323e-67	CD4+ Naive	TPK1
JADE2	3.83998325697308e-71	0.255853625298168	0.396	0.247	6.32906040414302e-67	CD4+ Naive	JADE2
TUT4	6.54159298506762e-71	0.297527878127537	0.729	0.588	1.07818535579885e-66	CD4+ Naive	TUT4
NOP58	1.09029826324939e-70	0.33399938611739	0.52	0.378	1.79702959748765e-66	CD4+ Naive	NOP58
MBTPS1	2.09431907540657e-70	0.321861565109999	0.473	0.338	3.4518567000851e-66	CD4+ Naive	MBTPS1
VAMP1	3.82179057965467e-70	0.285876500314705	0.276	0.154	6.29907523338683e-66	CD4+ Naive	VAMP1
SMYD3	5.19930700065447e-70	0.351242297104839	0.533	0.372	8.56949779847869e-66	CD4+ Naive	SMYD3
CLASP1	8.77464522456189e-70	0.30937519047798	0.653	0.508	1.44623702591229e-65	CD4+ Naive	CLASP1
TBK1	1.13240521107812e-69	0.338720335492564	0.404	0.275	1.86643026889897e-65	CD4+ Naive	TBK1
NLE1	2.08475884619862e-69	0.257944862468	0.744	0.606	3.43609953030456e-65	CD4+ Naive	NLE1
RFX7	3.37638422743287e-69	0.338230307056799	0.569	0.419	5.56495648365486e-65	CD4+ Naive	RFX7
TCP11L2	5.84371419270227e-69	0.3081946011887	0.484	0.339	9.63160973241188e-65	CD4+ Naive	TCP11L2
PACS1	2.98673720349516e-68	0.30290006353123	0.559	0.404	4.92274025880072e-64	CD4+ Naive	PACS1
AIG1	3.10235716331341e-68	0.328824302688408	0.468	0.324	5.11330507657317e-64	CD4+ Naive	AIG1
TOMM34	5.41488320383802e-68	0.282407125811576	0.256	0.144	8.92481049656582e-64	CD4+ Naive	TOMM34
JMY	1.89026056935476e-67	0.315500154855092	0.447	0.309	3.11552747041051e-63	CD4+ Naive	JMY
TTC3	3.94447356791691e-67	0.321504500152941	0.619	0.488	6.50128133464065e-63	CD4+ Naive	TTC3
KMT2A	3.98399901262969e-67	0.296608478301013	0.664	0.525	6.56642717261625e-63	CD4+ Naive	KMT2A
JADE1	2.18373839299857e-66	0.282408875151227	0.354	0.221	3.59923761934024e-62	CD4+ Naive	JADE1
ATRX	5.07774962847296e-66	0.293689320252769	0.842	0.727	8.36914693764913e-62	CD4+ Naive	ATRX
ST13	5.20997702225124e-66	0.30974956388916	0.762	0.633	8.5870841280745e-62	CD4+ Naive	ST13
TUBGCP5	1.16706972927419e-65	0.347020140061141	0.529	0.398	1.92356432778972e-61	CD4+ Naive	TUBGCP5
SP4	1.56535225055506e-65	0.285852423537666	0.517	0.364	2.58001357936484e-61	CD4+ Naive	SP4
SERINC3	1.91035393120442e-65	0.262688096641819	0.725	0.596	3.14864534941113e-61	CD4+ Naive	SERINC3
TMEM65	2.7159181747354e-65	0.40062003218721	0.353	0.23	4.47637633559888e-61	CD4+ Naive	TMEM65
MTR	5.72564218258062e-65	0.315328033339157	0.428	0.296	9.43700344532938e-61	CD4+ Naive	MTR
HSP90AA1	3.67786576239855e-64	0.269618091294564	0.758	0.637	6.06185834958529e-60	CD4+ Naive	HSP90AA1
ERC1	8.60433005965042e-64	0.32392584355613	0.619	0.471	1.41816568043158e-59	CD4+ Naive	ERC1
TARS3	4.17191777380203e-63	0.251308085694513	0.27	0.151	6.8761548747805e-59	CD4+ Naive	TARS3
HBS1L	7.84204615579168e-63	0.277499121866267	0.599	0.467	1.29252604739759e-58	CD4+ Naive	HBS1L
RGS1	1.47030154824687e-62	0.270923033836129	0.319	0.19	2.42335101182049e-58	CD4+ Naive	RGS1
RALGAPA1	1.76369887386321e-62	0.272469101350727	0.592	0.433	2.90692848390134e-58	CD4+ Naive	RALGAPA1
PQBP1	2.84788070035751e-62	0.301274277729627	0.46	0.336	4.69387697032925e-58	CD4+ Naive	PQBP1
INTS10	4.74256128549489e-62	0.305827530365817	0.462	0.335	7.81668951075268e-58	CD4+ Naive	INTS10
DDX24	8.55428171550204e-62	0.268980200631411	0.664	0.528	1.40991671234905e-57	CD4+ Naive	DDX24
PNN	1.38936313433517e-61	0.30376836322491	0.632	0.507	2.28994831801122e-57	CD4+ Naive	PNN
GOLGA4	6.5858603528431e-59	0.344075488197656	0.557	0.439	1.0854815033556e-54	CD4+ Naive	GOLGA4
MCFD2	9.45349037482767e-59	0.290310917790597	0.396	0.278	1.5581242835791e-54	CD4+ Naive	MCFD2
CD69	1.49519604115877e-58	0.26121856294635	0.266	0.153	2.46438211503788e-54	CD4+ Naive	CD69
PRIM2	1.68225477282318e-58	0.305566308070707	0.552	0.408	2.77269231656717e-54	CD4+ Naive	PRIM2
MDFIC	4.24456119657872e-58	0.280837703893547	0.616	0.474	6.99588576420105e-54	CD4+ Naive	MDFIC
HECA	1.15590647464454e-57	0.275855214706976	0.312	0.198	1.90516505150913e-53	CD4+ Naive	HECA
TSC22D3	2.59528076252233e-57	0.26761369850235	0.354	0.231	4.27754175278931e-53	CD4+ Naive	TSC22D3
CFDP1	2.74400086913758e-57	0.311276067162719	0.605	0.481	4.52266223251255e-53	CD4+ Naive	CFDP1
TSEN15	3.91555107787041e-57	0.294901873610239	0.39	0.264	6.45361128654601e-53	CD4+ Naive	TSEN15
VWA8	6.42420619472991e-57	0.288803496806047	0.597	0.462	1.05883766501538e-52	CD4+ Naive	VWA8
MDN1	2.00172578706655e-56	0.282476409645734	0.322	0.207	3.29924444224308e-52	CD4+ Naive	MDN1
OXCT1	2.26107841764242e-56	0.275932546192184	0.579	0.448	3.72670944795824e-52	CD4+ Naive	OXCT1
NAE1	2.41544634150275e-56	0.26507564032401	0.325	0.211	3.98113866006484e-52	CD4+ Naive	NAE1
MRPL1	3.89324998620987e-56	0.279917058458379	0.652	0.525	6.4168546272711e-52	CD4+ Naive	MRPL1
NCK2	1.04410598114878e-55	0.263775438698725	0.569	0.429	1.72089547812941e-51	CD4+ Naive	NCK2
UQCC3	1.87746894636546e-55	0.270804673111473	0.277	0.172	3.09444431739955e-51	CD4+ Naive	UQCC3
AHI1	2.97910008150576e-55	0.261121559698916	0.585	0.442	4.9101527543378e-51	CD4+ Naive	AHI1
HBP1	3.42899304080541e-55	0.274977123484517	0.407	0.287	5.65166632985547e-51	CD4+ Naive	HBP1
MGA	7.13158393521526e-55	0.265269695492545	0.522	0.389	1.17542766420218e-50	CD4+ Naive	MGA
ZNF783	1.01932235345758e-54	0.267308713437959	0.404	0.279	1.68004710296878e-50	CD4+ Naive	ZNF783
ZFP90	1.77645458718092e-54	0.270861267000588	0.296	0.19	2.9279524505916e-50	CD4+ Naive	ZFP90
GSTO1	4.98721855670331e-54	0.339439766889156	0.714	0.587	8.2199336251584e-50	CD4+ Naive	GSTO1
CNTRL	1.99478871095289e-53	0.253636815469786	0.697	0.571	3.28781075339255e-49	CD4+ Naive	CNTRL
MRPS26	2.46050001719356e-53	0.266693678249309	0.404	0.286	4.05539612833842e-49	CD4+ Naive	MRPS26
IMPDH2	8.7275346280641e-52	0.269630748315457	0.407	0.29	1.43847225739753e-47	CD4+ Naive	IMPDH2
FUS	1.62147169858654e-51	0.250090540684168	0.547	0.427	2.67250965361033e-47	CD4+ Naive	FUS
OXA1L	4.87620443196851e-51	0.277329870849154	0.467	0.357	8.0369601447705e-47	CD4+ Naive	OXA1L
SESN3	2.8301774463695e-50	0.268516269468882	0.403	0.283	4.66469846710621e-46	CD4+ Naive	SESN3
SETX	3.39145222302251e-50	0.263081373020129	0.589	0.47	5.5897915539857e-46	CD4+ Naive	SETX
MPHOSPH10	6.4973990272351e-50	0.263812558203162	0.285	0.183	1.07090130766889e-45	CD4+ Naive	MPHOSPH10
KAT2B	4.25530758467461e-49	0.300895956818134	0.409	0.297	7.01359796106069e-45	CD4+ Naive	KAT2B
CUL5	1.43197422740262e-48	0.263782201606096	0.592	0.478	2.360179921605e-44	CD4+ Naive	CUL5
DCTN1	2.12126599486597e-48	0.263166756818352	0.374	0.269	3.4962706127381e-44	CD4+ Naive	DCTN1
ICE2	5.1238352175602e-48	0.278716547067186	0.277	0.178	8.44510520558272e-44	CD4+ Naive	ICE2
FTO	6.40538392222257e-47	0.275066471758281	0.549	0.426	1.05573537806072e-42	CD4+ Naive	FTO
TCF20	2.9460019901658e-46	0.257312908933653	0.444	0.33	4.85560048019128e-42	CD4+ Naive	TCF20
PARP15	4.81580709327785e-46	0.282294651477354	0.371	0.269	7.93741325114056e-42	CD4+ Naive	PARP15
LDLRAD4	7.07679420582719e-46	0.308632130522082	0.424	0.3	1.16639722100444e-41	CD4+ Naive	LDLRAD4
RNF8	8.99191630655574e-46	0.259775107438182	0.38	0.275	1.48204764564652e-41	CD4+ Naive	RNF8
STAU2	1.33393689614502e-45	0.275793789187587	0.446	0.327	2.19859479222623e-41	CD4+ Naive	STAU2
DHX9	2.02848060311648e-44	0.256915950213696	0.554	0.45	3.34334173005658e-40	CD4+ Naive	DHX9
ZC3H7A	7.25994963147182e-44	0.254750111045956	0.419	0.313	1.19658489825919e-39	CD4+ Naive	ZC3H7A
CWC27	1.41702990487464e-42	0.256060723633098	0.52	0.407	2.33554868921439e-38	CD4+ Naive	CWC27
ANKIB1	1.68412737024356e-42	0.251582663161807	0.577	0.474	2.77577873163544e-38	CD4+ Naive	ANKIB1
ELP3	1.08958703175924e-39	0.259728849428617	0.317	0.222	1.79585734574558e-35	CD4+ Naive	ELP3
EIF2B3	1.7314757521196e-39	0.258128497461965	0.399	0.293	2.85381833464352e-35	CD4+ Naive	EIF2B3
SNRNP48	7.5057315534377e-39	0.370236250931242	0.356	0.267	1.2370946746376e-34	CD4+ Naive	SNRNP48
LRRC8C	6.84455449016935e-38	0.256606832796866	0.485	0.378	1.12811947106971e-33	CD4+ Naive	LRRC8C
FARS2	6.13857672234539e-35	0.279820273206498	0.441	0.35	1.01176021537697e-30	CD4+ Naive	FARS2
MUTYH	4.47647202878886e-34	0.255391035197381	0.369	0.28	7.3781211978498e-30	CD4+ Naive	MUTYH
SMC4	7.09325550408325e-28	0.269897007673145	0.468	0.387	1.169110372183e-23	CD4+ Naive	SMC4
IL7R1	0	1.8155432067433	0.982	0.407	0	CD4+ TEM, Th1-like	IL7R
DOCK31	0	1.54060025030538	0.971	0.435	0	CD4+ TEM, Th1-like	DOCK3
GALNT171	0	1.4509859403572	0.86	0.265	0	CD4+ TEM, Th1-like	GALNT17
ICOS	0	1.29066636573047	0.828	0.239	0	CD4+ TEM, Th1-like	ICOS
PTPN13	0	1.01638500518139	0.401	0.072	0	CD4+ TEM, Th1-like	PTPN13
MAF	0	0.971565952134606	0.719	0.191	0	CD4+ TEM, Th1-like	MAF
IL18R1	0	0.971186010188266	0.647	0.18	0	CD4+ TEM, Th1-like	IL18R1
CD28	0	0.962930769269302	0.651	0.186	0	CD4+ TEM, Th1-like	CD28
RCAN2	0	0.84702448484118	0.475	0.087	0	CD4+ TEM, Th1-like	RCAN2
CCR9	0	0.782881223834415	0.295	0.011	0	CD4+ TEM, Th1-like	CCR9
EPAS1	0	0.615119549509122	0.317	0.042	0	CD4+ TEM, Th1-like	EPAS1
RORA	1.63751994825975e-298	1.24737110631819	0.852	0.35	2.69896037872172e-294	CD4+ TEM, Th1-like	RORA
SLC9A9	9.03351880524556e-298	1.27032137418887	0.996	0.625	1.48890456948057e-293	CD4+ TEM, Th1-like	SLC9A9
PLVAP	1.09518499683941e-287	0.938002578185715	0.791	0.281	1.80508391179072e-283	CD4+ TEM, Th1-like	PLVAP
ST3GAL6	1.58904628955934e-285	0.968022094943453	0.755	0.268	2.61906609445171e-281	CD4+ TEM, Th1-like	ST3GAL6
SYTL3	8.56258798537345e-284	0.973462977128875	0.836	0.317	1.41128575174925e-279	CD4+ TEM, Th1-like	SYTL3
CCR5	5.63707460492292e-280	0.728588944567549	0.389	0.079	9.29102636383396e-276	CD4+ TEM, Th1-like	CCR5
CD80	2.41728644147252e-262	0.899314681766761	0.71	0.245	3.98417151283501e-258	CD4+ TEM, Th1-like	CD80
FAR2	3.38991214904355e-261	0.87996279809632	0.686	0.222	5.58725320405357e-257	CD4+ TEM, Th1-like	FAR2
IL12RB2	2.25187890562595e-254	0.655709858264409	0.563	0.147	3.71154681225269e-250	CD4+ TEM, Th1-like	IL12RB2
CD521	4.43036218336517e-253	0.923359592371686	0.624	0.191	7.30212295062247e-249	CD4+ TEM, Th1-like	CD52
PRUNE2	1.10683818465584e-245	1.11970962217702	0.454	0.115	1.82429069594976e-241	CD4+ TEM, Th1-like	PRUNE2
SKAP11	5.611398035279e-234	1.00340185640269	0.994	0.581	9.24870624174685e-230	CD4+ TEM, Th1-like	SKAP1
PLCL11	3.69204962401776e-230	1.01292525029712	0.782	0.307	6.08523619030607e-226	CD4+ TEM, Th1-like	PLCL1
THEMIS1	3.10831206824644e-220	0.894431581231988	0.837	0.353	5.12311995088379e-216	CD4+ TEM, Th1-like	THEMIS
INPP4B1	2.82527952178786e-219	0.871774774103466	0.984	0.494	4.65662570781076e-215	CD4+ TEM, Th1-like	INPP4B
BTBD11	7.73967585204277e-198	0.729787632043719	0.502	0.151	1.27565337393369e-193	CD4+ TEM, Th1-like	BTBD11
SFMBT21	2.63248306617335e-195	0.881948097745092	0.718	0.293	4.33885858966691e-191	CD4+ TEM, Th1-like	SFMBT2
CAMK41	6.36653794141212e-195	0.820426656514015	0.957	0.472	1.04933278350355e-190	CD4+ TEM, Th1-like	CAMK4
MYBL1	1.06717303850344e-194	0.699651100549033	0.255	0.047	1.75891460206138e-190	CD4+ TEM, Th1-like	MYBL1
OSBPL6	3.74068976834756e-193	0.534448183465063	0.352	0.082	6.16540487619044e-189	CD4+ TEM, Th1-like	OSBPL6
CD40LG	7.54070315435448e-189	0.574758435376845	0.406	0.108	1.24285869390071e-184	CD4+ TEM, Th1-like	CD40LG
GIMAP4	9.51173041588644e-186	0.791465227330704	0.951	0.586	1.5677234071464e-181	CD4+ TEM, Th1-like	GIMAP4
CLIC5	4.75954731700866e-185	0.766115865734836	0.658	0.252	7.84468588789367e-181	CD4+ TEM, Th1-like	CLIC5
CDK61	5.51109613989589e-185	1.05194060592765	0.768	0.365	9.08338865777641e-181	CD4+ TEM, Th1-like	CDK6
NEDD4	5.00180329688363e-181	0.678621150279619	0.598	0.223	8.24397219392359e-177	CD4+ TEM, Th1-like	NEDD4
GBP1	7.31901520801344e-180	0.889679402088712	0.857	0.487	1.20632008658478e-175	CD4+ TEM, Th1-like	GBP1
CD226	4.59246204578588e-179	0.822337220374352	0.774	0.35	7.56929594386429e-175	CD4+ TEM, Th1-like	CD226
STAT4	4.6391727485408e-175	0.790205048054265	0.94	0.514	7.64628452414495e-171	CD4+ TEM, Th1-like	STAT4
KRT18	7.61168504694294e-167	0.540020106322406	0.425	0.125	1.25455792943714e-162	CD4+ TEM, Th1-like	KRT18
MDFIC1	5.92285279623406e-164	0.83273791708033	0.836	0.476	9.76204597875298e-160	CD4+ TEM, Th1-like	MDFIC
LYSMD2	1.56492127068825e-156	0.564407529246649	0.552	0.2	2.57930323834838e-152	CD4+ TEM, Th1-like	LYSMD2
PRKCQ1	1.26876977624481e-155	0.756159210819598	0.866	0.439	2.09118634520669e-151	CD4+ TEM, Th1-like	PRKCQ
FYN	1.45956233550589e-155	0.696619864262407	0.958	0.578	2.4056506413808e-151	CD4+ TEM, Th1-like	FYN
ESYT3	2.36928891582967e-153	0.677869979491879	0.576	0.219	3.90506199107047e-149	CD4+ TEM, Th1-like	ESYT3
ITGA4	3.32603680837103e-152	0.754156421105256	0.945	0.651	5.48197386755714e-148	CD4+ TEM, Th1-like	ITGA4
ZBTB16	8.60323492725718e-152	0.338879253512614	0.448	0.135	1.41798518071053e-147	CD4+ TEM, Th1-like	ZBTB16
HIPK2	5.47582286797402e-146	0.729554923271649	0.653	0.293	9.02525125099478e-142	CD4+ TEM, Th1-like	HIPK2
F2R	5.86589072978219e-146	0.48156194341721	0.375	0.11	9.668161100827e-142	CD4+ TEM, Th1-like	F2R
PRDX41	2.69981587118532e-145	0.646744315256656	0.729	0.335	4.44983651888764e-141	CD4+ TEM, Th1-like	PRDX4
BCL11B1	7.08972192901292e-142	0.639573040885756	0.822	0.397	1.16852796833991e-137	CD4+ TEM, Th1-like	BCL11B
CD3E1	7.0918086732845e-142	0.700968702245712	0.99	0.552	1.16887190553075e-137	CD4+ TEM, Th1-like	CD3E
PTPN4	2.9212596155966e-139	0.686428677718166	0.597	0.249	4.81482009842631e-135	CD4+ TEM, Th1-like	PTPN4
ABHD15	3.19630210363854e-139	0.435636123193182	0.398	0.122	5.26814512721704e-135	CD4+ TEM, Th1-like	ABHD15
CD51	4.15899462103713e-138	0.581284391053709	0.547	0.213	6.85485493439339e-134	CD4+ TEM, Th1-like	CD5
ETS11	1.53693023295142e-135	0.665163760715067	0.999	0.713	2.53316840995053e-131	CD4+ TEM, Th1-like	ETS1
ANTXR2	5.30079025744495e-134	0.564838170594004	0.971	0.69	8.73676250232076e-130	CD4+ TEM, Th1-like	ANTXR2
HNRNPLL	7.13097326526134e-134	0.532635341755062	0.49	0.185	1.17532701358037e-129	CD4+ TEM, Th1-like	HNRNPLL
CD3G1	9.21437317110421e-134	0.593724361276631	0.852	0.425	1.5187129860614e-129	CD4+ TEM, Th1-like	CD3G
TNIK1	1.88994287878211e-131	0.658012423066265	0.97	0.569	3.11500385280868e-127	CD4+ TEM, Th1-like	TNIK
GAB3	2.41401703965349e-131	0.638793401188329	0.59	0.258	3.97878288475688e-127	CD4+ TEM, Th1-like	GAB3
KCNQ2	2.23557406251095e-130	0.460660617482457	0.374	0.117	3.68467316983054e-126	CD4+ TEM, Th1-like	KCNQ2
MFHAS1	1.93048432334305e-129	0.516495539084432	0.381	0.124	3.18182426173402e-125	CD4+ TEM, Th1-like	MFHAS1
GIMAP81	2.53306672800841e-129	0.618844078148326	0.752	0.391	4.17500058110347e-125	CD4+ TEM, Th1-like	GIMAP8
RUNX2	3.3689254849395e-128	0.73114760854604	0.691	0.339	5.55266298427729e-124	CD4+ TEM, Th1-like	RUNX2
KRTCAP3	1.43670115571363e-127	0.438666013512721	0.328	0.097	2.3679708448472e-123	CD4+ TEM, Th1-like	KRTCAP3
COMMD10	9.65254237234125e-127	0.726962320640221	0.843	0.502	1.59093203380928e-122	CD4+ TEM, Th1-like	COMMD10
GRAP21	1.33487051458883e-126	0.604286124085876	0.68	0.313	2.20013358214531e-122	CD4+ TEM, Th1-like	GRAP2
MYO7A1	2.72174751719756e-123	0.545863860250519	0.995	0.934	4.48598425784502e-119	CD4+ TEM, Th1-like	MYO7A
TTC39C1	2.01559680038186e-121	0.614856386562908	0.58	0.267	3.32210664638938e-117	CD4+ TEM, Th1-like	TTC39C
CD61	5.94767460726608e-121	0.548857556050494	0.469	0.176	9.80295728769595e-117	CD4+ TEM, Th1-like	CD6
CD2	1.02538515105299e-118	0.542152378616696	0.821	0.435	1.69003980596553e-114	CD4+ TEM, Th1-like	CD2
CCND21	1.12253726279106e-118	0.556732754836281	0.577	0.246	1.85016591653223e-114	CD4+ TEM, Th1-like	CCND2
HOPX	1.25985376569566e-113	0.594719085784076	0.919	0.585	2.07649097661959e-109	CD4+ TEM, Th1-like	HOPX
TNFRSF25	4.98305936286348e-113	0.382078597377879	0.338	0.106	8.21307844187159e-109	CD4+ TEM, Th1-like	TNFRSF25
SATB11	1.22621173266605e-112	0.650892944772779	0.924	0.567	2.02104217778019e-108	CD4+ TEM, Th1-like	SATB1
CORO1B	1.74027615828668e-111	0.593510587011656	0.994	0.801	2.86832316408811e-107	CD4+ TEM, Th1-like	CORO1B
GRAMD2B1	6.54472494515334e-110	0.541648454517173	0.75	0.377	1.07870156546017e-105	CD4+ TEM, Th1-like	GRAMD2B
CD3D1	1.56837821939828e-109	0.54122437199077	0.922	0.53	2.58500098121225e-105	CD4+ TEM, Th1-like	CD3D
MAGI3	1.95772005575798e-109	0.670010772205167	0.655	0.328	3.2267141959003e-105	CD4+ TEM, Th1-like	MAGI3
UEVLD	4.14505676667392e-109	0.560147745337794	0.535	0.236	6.83188256283195e-105	CD4+ TEM, Th1-like	UEVLD
GATA3	1.83701196143431e-108	0.390368604716523	0.492	0.192	3.02776311483603e-104	CD4+ TEM, Th1-like	GATA3
FBXL2	1.52119992775668e-107	0.562066791581768	0.478	0.194	2.50724172092856e-103	CD4+ TEM, Th1-like	FBXL2
FLT3LG	1.67300333517637e-107	0.533088382107733	0.579	0.266	2.75744409703769e-103	CD4+ TEM, Th1-like	FLT3LG
DLA-79	1.69563686508317e-107	0.562871881478839	0.606	0.292	2.79474868103009e-103	CD4+ TEM, Th1-like	DLA-79
CSGALNACT1	8.10609341641601e-107	0.58508823667279	0.59	0.268	1.33604631689369e-102	CD4+ TEM, Th1-like	CSGALNACT1
PRKCH	4.25104453011682e-106	0.443178361228365	0.827	0.442	7.00657159453855e-102	CD4+ TEM, Th1-like	PRKCH
NFATC2	8.99212200189483e-106	0.575238361132357	0.738	0.4	1.48208154835231e-101	CD4+ TEM, Th1-like	NFATC2
CD79A1	1.62755882652099e-105	0.494125423159757	0.995	0.898	2.6825424578719e-101	CD4+ TEM, Th1-like	CD79A
UNC93B1	1.69451586787272e-105	0.686494536987535	0.766	0.461	2.79290105342781e-101	CD4+ TEM, Th1-like	UNC93B1
CISD3	3.33520079212089e-105	0.455458848953999	0.44	0.171	5.49707794557365e-101	CD4+ TEM, Th1-like	CISD3
MMD1	4.35545322982184e-104	0.516523704790655	0.661	0.324	7.17865801339236e-100	CD4+ TEM, Th1-like	MMD
PHACTR2	7.80293656172072e-104	0.593327823688148	0.921	0.609	1.28608000410281e-99	CD4+ TEM, Th1-like	PHACTR2
MAN1A1	2.80619938170776e-102	0.552429231828047	0.937	0.676	4.62517782093073e-98	CD4+ TEM, Th1-like	MAN1A1
ARHGEF3	1.34500414634428e-101	0.433342219911893	0.672	0.316	2.21683583400464e-97	CD4+ TEM, Th1-like	ARHGEF3
CMA1	2.37607468375621e-101	0.437720521575	0.339	0.114	3.91624629376698e-97	CD4+ TEM, Th1-like	CMA1
SCML41	2.33752077739817e-100	0.501756427553761	0.882	0.504	3.85270174530767e-96	CD4+ TEM, Th1-like	SCML4
FNBP1	1.0216474418494e-99	0.610767723053048	0.931	0.727	1.68387931365618e-95	CD4+ TEM, Th1-like	FNBP1
GRAMD1B	3.85109236257264e-99	0.429044939643357	0.592	0.274	6.34737043199222e-95	CD4+ TEM, Th1-like	GRAMD1B
CDADC1	8.81777850710774e-99	0.55564882642653	0.84	0.539	1.4533462535415e-94	CD4+ TEM, Th1-like	CDADC1
MSRB3	1.3370735379169e-98	0.421149351823503	0.282	0.087	2.20376460519463e-94	CD4+ TEM, Th1-like	MSRB3
RDX	2.91703862815306e-97	0.453826553428505	0.822	0.488	4.80786306692187e-93	CD4+ TEM, Th1-like	RDX
TRAF5	5.03948784405327e-95	0.464234483566579	0.536	0.239	8.3060838645686e-91	CD4+ TEM, Th1-like	TRAF5
RNF1571	1.72635124181216e-94	0.542850390495266	0.56	0.263	2.8453721167548e-90	CD4+ TEM, Th1-like	RNF157
CALM11	2.59679178123687e-94	0.449183936945172	0.997	0.916	4.28003221383462e-90	CD4+ TEM, Th1-like	CALM1
WWOX	3.81182565271096e-94	0.72178315579736	0.85	0.572	6.2826510407982e-90	CD4+ TEM, Th1-like	WWOX
SNRK1	3.62522684080323e-93	0.540902285143055	0.921	0.696	5.97509887901188e-89	CD4+ TEM, Th1-like	SNRK
SLAMF1	5.10532995233911e-93	0.326580083020172	0.251	0.075	8.41460482744533e-89	CD4+ TEM, Th1-like	SLAMF1
DOCK101	6.23500939208348e-92	0.53658455085653	0.97	0.76	1.0276542480032e-87	CD4+ TEM, Th1-like	DOCK10
ARAP2	6.42335428479794e-92	0.523749801798287	0.805	0.465	1.0586972532204e-87	CD4+ TEM, Th1-like	ARAP2
B2M	6.15983924511493e-91	0.31878982238529	0.997	0.993	1.01526470437984e-86	CD4+ TEM, Th1-like	B2M
RNASEH2B	1.83226392657566e-89	0.533348544257412	0.674	0.384	3.01993740378201e-85	CD4+ TEM, Th1-like	RNASEH2B
GALNT10	1.29138891175354e-88	0.490420187812837	0.634	0.333	2.12846720435219e-84	CD4+ TEM, Th1-like	GALNT10
PHTF2	3.47253245881643e-88	0.579218015403096	0.635	0.347	5.72342799862123e-84	CD4+ TEM, Th1-like	PHTF2
RGS11	3.68247388263005e-88	0.621629059682428	0.443	0.194	6.06945345335085e-84	CD4+ TEM, Th1-like	RGS1
ITK1	2.13509615658215e-87	0.483826561224384	0.824	0.455	3.5190654852787e-83	CD4+ TEM, Th1-like	ITK
MACF11	3.64712864461632e-87	0.483554643424208	0.978	0.808	6.01119743205661e-83	CD4+ TEM, Th1-like	MACF1
SPTY2D1	5.19865044815401e-87	0.505349254533537	0.531	0.266	8.56841566864744e-83	CD4+ TEM, Th1-like	SPTY2D1
LY6E1	1.36815121907731e-86	0.487222070735747	0.932	0.597	2.25498683928322e-82	CD4+ TEM, Th1-like	LY6E
MLLT31	2.06399740234947e-86	0.498751194362509	0.78	0.423	3.4018805185524e-82	CD4+ TEM, Th1-like	MLLT3
NME1	3.51621108164887e-86	0.464147286538045	0.545	0.264	5.79541910477367e-82	CD4+ TEM, Th1-like	NME1
INTS6L	1.89266890365295e-85	0.386265255143932	0.352	0.135	3.11949688700079e-81	CD4+ TEM, Th1-like	INTS6L
ABLIM11	1.82818017222236e-82	0.455906447726025	0.7	0.372	3.01320655985689e-78	CD4+ TEM, Th1-like	ABLIM1
GPR171	1.25365697496844e-81	0.32919760988134	0.337	0.125	2.06627742614298e-77	CD4+ TEM, Th1-like	GPR171
LTB1	5.7416258058597e-81	0.485694792527374	0.984	0.638	9.46334765321795e-77	CD4+ TEM, Th1-like	LTB
CRY1	1.24196212079545e-79	0.569975604723768	0.571	0.306	2.04700196749506e-75	CD4+ TEM, Th1-like	CRY1
EFHC2	7.17831037080713e-78	0.400430587748526	0.293	0.106	1.18312911531643e-73	CD4+ TEM, Th1-like	EFHC2
ANKRD28	9.98428348511025e-78	0.458631386643636	0.76	0.454	1.64560960401587e-73	CD4+ TEM, Th1-like	ANKRD28
HSPA81	1.1327983583088e-77	0.45971015256988	0.966	0.794	1.86707825416457e-73	CD4+ TEM, Th1-like	HSPA8
JAZF11	8.44592759748159e-77	0.472097946497678	0.787	0.479	1.39205778661692e-72	CD4+ TEM, Th1-like	JAZF1
S100A11	1.68821233992876e-76	0.442568623560589	0.977	0.823	2.78251157867059e-72	CD4+ TEM, Th1-like	S100A11
SLC41A2	5.48135252320426e-76	0.473391067221985	0.603	0.32	9.03436522874526e-72	CD4+ TEM, Th1-like	SLC41A2
ARHGAP10	1.71945405415673e-75	0.367191285195902	0.471	0.223	2.83400417206113e-71	CD4+ TEM, Th1-like	ARHGAP10
PATJ1	2.52415737339599e-75	0.378562568162316	0.431	0.187	4.16031618283126e-71	CD4+ TEM, Th1-like	PATJ
IL27RA1	1.00227959089997e-74	0.411712014477208	0.701	0.384	1.65195722172132e-70	CD4+ TEM, Th1-like	IL27RA
CTLA4	1.3196258207665e-74	0.282944722636115	0.385	0.156	2.17500727778735e-70	CD4+ TEM, Th1-like	CTLA4
CBLB	1.79690373801621e-74	0.500556558554883	0.849	0.595	2.96165674099831e-70	CD4+ TEM, Th1-like	CBLB
TNFAIP3	3.95033745580308e-74	0.258997024844539	0.473	0.221	6.51094619465464e-70	CD4+ TEM, Th1-like	TNFAIP3
M6PR	9.06543849673604e-74	0.581587705853594	0.669	0.409	1.49416557303203e-69	CD4+ TEM, Th1-like	M6PR
STK39	1.20666046910091e-72	0.406412586990227	0.593	0.306	1.98881778517213e-68	CD4+ TEM, Th1-like	STK39
DIPK1A	1.75560596544384e-72	0.417336037583871	0.481	0.235	2.89358975224455e-68	CD4+ TEM, Th1-like	DIPK1A
MED12L	3.09045536496481e-72	0.274120494718437	0.491	0.227	5.09368853253499e-68	CD4+ TEM, Th1-like	MED12L
JAK11	3.62511982162871e-71	0.365271243317177	0.992	0.899	5.97492249000843e-67	CD4+ TEM, Th1-like	JAK1
LCP2	7.71776444409416e-71	0.475829540750002	0.733	0.475	1.2720419356756e-66	CD4+ TEM, Th1-like	LCP2
TMSB10	1.16908259425356e-70	0.275479852726728	0.996	0.877	1.92688193184872e-66	CD4+ TEM, Th1-like	TMSB10
GPR183	1.9782276322006e-69	0.378312409469005	0.543	0.282	3.26051478339303e-65	CD4+ TEM, Th1-like	GPR183
EPB411	2.82514532050947e-69	0.421126352297442	0.96	0.795	4.65640451726372e-65	CD4+ TEM, Th1-like	EPB41
CARD11	2.98119846063442e-69	0.40491609882434	0.665	0.364	4.91361130281766e-65	CD4+ TEM, Th1-like	CARD11
CAB39L	1.41607799655697e-68	0.39286975249615	0.35	0.148	2.3339797539252e-64	CD4+ TEM, Th1-like	CAB39L
REEP31	1.67154193637743e-68	0.519771103325761	0.593	0.337	2.75503541953728e-64	CD4+ TEM, Th1-like	REEP3
OPTN	3.35356608552495e-68	0.418520828940225	0.807	0.526	5.52734762216223e-64	CD4+ TEM, Th1-like	OPTN
ZBTB38	6.53785952960739e-68	0.435909817751803	0.623	0.357	1.07757000766989e-63	CD4+ TEM, Th1-like	ZBTB38
GBGT1	1.19077187134209e-67	0.309739265032754	0.316	0.129	1.96263019834604e-63	CD4+ TEM, Th1-like	GBGT1
GRK5	1.55546168724967e-67	0.487699189941239	0.752	0.48	2.56371195292491e-63	CD4+ TEM, Th1-like	GRK5
BCL21	5.07879771317916e-67	0.366060034980338	0.917	0.585	8.37087439086189e-63	CD4+ TEM, Th1-like	BCL2
IFGGB21	1.3828957873637e-66	0.415445682992502	0.425	0.197	2.27928883673285e-62	CD4+ TEM, Th1-like	IFGGB2
IQGAP2	1.38822080147084e-66	0.45590924297002	0.905	0.665	2.28806552498423e-62	CD4+ TEM, Th1-like	IQGAP2
ELOVL5	1.44658882663177e-66	0.435195366551113	0.728	0.461	2.38426770405449e-62	CD4+ TEM, Th1-like	ELOVL5
PLAC81	1.79582901984617e-66	0.336097076401027	0.954	0.589	2.95988539051046e-62	CD4+ TEM, Th1-like	PLAC8
SGTB	4.41729364110035e-66	0.342828136348547	0.391	0.175	7.28058337926159e-62	CD4+ TEM, Th1-like	SGTB
HSP90AA11	5.25522125847332e-66	0.448045358088489	0.865	0.641	8.66165567821573e-62	CD4+ TEM, Th1-like	HSP90AA1
FKBP51	1.17433394121735e-65	0.472038331777185	0.734	0.464	1.93553720191443e-61	CD4+ TEM, Th1-like	FKBP5
FAM177A1	1.50640258888694e-65	0.311017362690502	0.429	0.2	2.48285274700346e-61	CD4+ TEM, Th1-like	FAM177A1
ARL4C	1.65887738530563e-65	0.316969961013465	0.614	0.328	2.73416170646075e-61	CD4+ TEM, Th1-like	ARL4C
THY1	4.75871675773775e-65	0.374280149408877	0.552	0.293	7.84331696010335e-61	CD4+ TEM, Th1-like	THY1
DLA88	1.30603775435843e-64	0.599982566895893	0.978	0.892	2.15261142673357e-60	CD4+ TEM, Th1-like	DLA88
GPX1	1.44412636834659e-64	0.377162262665586	0.975	0.754	2.38020908030886e-60	CD4+ TEM, Th1-like	GPX1
SSBP4	4.86293748110537e-64	0.40570592870595	0.661	0.385	8.01509355635787e-60	CD4+ TEM, Th1-like	SSBP4
PITPNC11	5.05117358291164e-64	0.467766668275754	0.883	0.615	8.32534429935496e-60	CD4+ TEM, Th1-like	PITPNC1
CD7	6.92964418599324e-64	0.316316439264554	0.556	0.28	1.14214395473541e-59	CD4+ TEM, Th1-like	CD7
DCBLD2	4.34032430087778e-63	0.298218383726997	0.263	0.1	7.15372251270675e-59	CD4+ TEM, Th1-like	DCBLD2
PPP1R14B	1.1127746760547e-62	0.396470205882143	0.496	0.267	1.83407522107335e-58	CD4+ TEM, Th1-like	PPP1R14B
SERBP1	6.14305543407327e-62	0.414748274989975	0.934	0.745	1.01249839664396e-57	CD4+ TEM, Th1-like	SERBP1
TESPA1	4.97262956204349e-61	0.340922344677987	0.379	0.171	8.19588804416008e-57	CD4+ TEM, Th1-like	TESPA1
ZNRF1	1.69104613083333e-60	0.470021826919655	0.587	0.345	2.78718223283949e-56	CD4+ TEM, Th1-like	ZNRF1
HMGN3	2.13590502320787e-60	0.403376459965168	0.646	0.397	3.52039865925121e-56	CD4+ TEM, Th1-like	HMGN3
SP1001	2.21647848840861e-60	0.400414663409351	0.96	0.803	3.65319984459507e-56	CD4+ TEM, Th1-like	SP100
PSIP11	5.04040198641321e-60	0.406186980106926	0.937	0.703	8.30759055400625e-56	CD4+ TEM, Th1-like	PSIP1
NTAN1	5.07943392324391e-60	0.362683252766014	0.586	0.329	8.37192299229061e-56	CD4+ TEM, Th1-like	NTAN1
VCPKMT	3.28878455049113e-59	0.29646459663322	0.335	0.146	5.42057469611949e-55	CD4+ TEM, Th1-like	VCPKMT
ARHGAP42	5.85740211071538e-59	0.437235522588649	0.573	0.323	9.65417015888109e-55	CD4+ TEM, Th1-like	ARHGAP42
MBNL1	1.87293251442204e-58	0.309094157381768	0.999	0.954	3.08696737027041e-54	CD4+ TEM, Th1-like	MBNL1
NUCB21	5.78692697519734e-58	0.386505042164518	0.858	0.598	9.53801304052025e-54	CD4+ TEM, Th1-like	NUCB2
STK17A	1.34419815085836e-57	0.396570044890767	0.659	0.413	2.21550739224475e-53	CD4+ TEM, Th1-like	STK17A
TSC22D31	1.35218223987801e-57	0.396776855039139	0.453	0.236	2.22866676776694e-53	CD4+ TEM, Th1-like	TSC22D3
USP131	3.61028481495524e-57	0.290905410028579	0.297	0.124	5.95047143200923e-53	CD4+ TEM, Th1-like	USP13
RFTN11	5.73312586350672e-57	0.361217183211621	0.849	0.543	9.44933804823178e-53	CD4+ TEM, Th1-like	RFTN1
SP1101	1.13020423989435e-56	0.405171520462161	0.845	0.631	1.86280262819387e-52	CD4+ TEM, Th1-like	SP110
SND1	2.37274736512485e-56	0.455552615036737	0.755	0.518	3.91076220719878e-52	CD4+ TEM, Th1-like	SND1
TP53I13	6.90316416272398e-56	0.260410302787094	0.271	0.11	1.13777951730017e-51	CD4+ TEM, Th1-like	TP53I13
STT3B	1.34522492859778e-55	0.406739834867013	0.581	0.353	2.21719972731486e-51	CD4+ TEM, Th1-like	STT3B
KLF121	1.92948560847801e-55	0.411808377531464	0.953	0.678	3.18017817989346e-51	CD4+ TEM, Th1-like	KLF12
AHCYL2	2.6973725410672e-55	0.483394410845658	0.579	0.349	4.44580942218697e-51	CD4+ TEM, Th1-like	AHCYL2
DYRK3	4.03007257620255e-55	0.411631160225122	0.651	0.42	6.64236562009704e-51	CD4+ TEM, Th1-like	DYRK3
COG3	4.30736732223244e-55	0.400179259871573	0.569	0.342	7.09940282050351e-51	CD4+ TEM, Th1-like	COG3
UBA521	1.11484309306043e-53	0.306971011753819	0.995	0.921	1.8374843859822e-49	CD4+ TEM, Th1-like	UBA52
CDC42SE2	6.98178313966554e-53	0.368586765301706	0.814	0.58	1.15073749707967e-48	CD4+ TEM, Th1-like	CDC42SE2
TCF71	8.31884450633667e-53	0.314134825365717	0.531	0.282	1.37111195153441e-48	CD4+ TEM, Th1-like	TCF7
PDCD41	1.03598122478522e-52	0.351497998780954	0.886	0.641	1.707504254691e-48	CD4+ TEM, Th1-like	PDCD4
JPT1	5.21317267913518e-52	0.358243056851208	0.658	0.411	8.5923512097506e-48	CD4+ TEM, Th1-like	JPT1
PDE4B1	7.68833186651079e-52	0.413571120122104	0.814	0.595	1.26719085823831e-47	CD4+ TEM, Th1-like	PDE4B
COX8A	2.10517555878994e-51	0.401186432311032	0.645	0.431	3.46975035599758e-47	CD4+ TEM, Th1-like	COX8A
GPATCH4	6.46500179795097e-51	0.302623790996866	0.387	0.193	1.06556159633828e-46	CD4+ TEM, Th1-like	GPATCH4
RALA	1.14385571697719e-50	0.351756802143456	0.467	0.262	1.88530299272181e-46	CD4+ TEM, Th1-like	RALA
EZR	2.28081910955199e-50	0.301828749670551	0.99	0.892	3.75924605636359e-46	CD4+ TEM, Th1-like	EZR
TCEA3	4.42480157185767e-50	0.387032237979209	0.359	0.183	7.29295795073581e-46	CD4+ TEM, Th1-like	TCEA3
CAMK2D1	7.24954823334688e-50	0.395868944027849	0.852	0.598	1.19487053982023e-45	CD4+ TEM, Th1-like	CAMK2D
DENND1B1	6.14099942871248e-49	0.314037087088544	0.699	0.45	1.01215952584039e-44	CD4+ TEM, Th1-like	DENND1B
SPATS2L	7.26010020694632e-49	0.307931607721999	0.466	0.247	1.19660971610889e-44	CD4+ TEM, Th1-like	SPATS2L
NHP2	1.96756178059193e-48	0.343446272694947	0.565	0.335	3.24293532677161e-44	CD4+ TEM, Th1-like	NHP2
OGT	4.55549107918912e-48	0.324239517384942	0.914	0.736	7.50836039671951e-44	CD4+ TEM, Th1-like	OGT
EEF1A11	5.96244965013274e-48	0.305861970306553	0.996	0.887	9.82730951334879e-44	CD4+ TEM, Th1-like	EEF1A1
S1PR1	6.71427249694146e-48	0.312788038468513	0.615	0.364	1.10664639294589e-43	CD4+ TEM, Th1-like	S1PR1
YEATS21	1.11269031271181e-47	0.332398813225734	0.672	0.434	1.8339361734116e-43	CD4+ TEM, Th1-like	YEATS2
RASGRP11	1.1396636945096e-47	0.293201521105472	0.63	0.362	1.87839370129072e-43	CD4+ TEM, Th1-like	RASGRP1
ITM2C	2.72185909677474e-47	0.283948293656082	0.6	0.358	4.48616816330412e-43	CD4+ TEM, Th1-like	ITM2C
YARS11	4.44720485028315e-47	0.369385553494355	0.532	0.309	7.32988303423669e-43	CD4+ TEM, Th1-like	YARS1
IAH1	6.25619221848525e-47	0.286271735841327	0.454	0.252	1.03114560145074e-42	CD4+ TEM, Th1-like	IAH1
NCOR1	8.09666750771147e-47	0.292115216085899	0.901	0.733	1.33449273862101e-42	CD4+ TEM, Th1-like	NCOR1
APLP1	1.0003417825573e-46	0.264972859787007	0.433	0.227	1.64876332601094e-42	CD4+ TEM, Th1-like	APLP1
PDE7A	1.28141985794457e-46	0.286562136953397	0.659	0.395	2.11203620986424e-42	CD4+ TEM, Th1-like	PDE7A
COQ10B1	1.45441208931365e-46	0.320072600279915	0.951	0.78	2.39716200560676e-42	CD4+ TEM, Th1-like	COQ10B
LCK	1.59025104885721e-46	0.295208624586547	0.436	0.228	2.62105177872646e-42	CD4+ TEM, Th1-like	LCK
RAPGEF5	1.70545413044512e-46	0.283712243889884	0.58	0.33	2.81092949779964e-42	CD4+ TEM, Th1-like	RAPGEF5
NLRC5	2.64359189747295e-46	0.276389656137107	0.488	0.273	4.35716816541491e-42	CD4+ TEM, Th1-like	NLRC5
PSME2	5.74219011381889e-46	0.349739947304716	0.718	0.497	9.4642777455963e-42	CD4+ TEM, Th1-like	PSME2
EVL1	8.13282646082505e-46	0.275489014418847	0.526	0.291	1.34045245727318e-41	CD4+ TEM, Th1-like	EVL
GYPC	8.55782934849275e-46	0.252851527910427	0.474	0.25	1.41050143321857e-41	CD4+ TEM, Th1-like	GYPC
RALGAPA11	1.29575900651799e-45	0.343601709185358	0.688	0.44	2.13566999454296e-41	CD4+ TEM, Th1-like	RALGAPA1
YWHAH1	2.86614164500634e-45	0.334857949174878	0.617	0.39	4.72397465929945e-41	CD4+ TEM, Th1-like	YWHAH
HSP90AB11	3.0523814516095e-45	0.333383159489327	0.954	0.791	5.03093510854277e-41	CD4+ TEM, Th1-like	HSP90AB1
EXOC6B	3.49640977651429e-45	0.443544401358293	0.819	0.609	5.76278259365085e-41	CD4+ TEM, Th1-like	EXOC6B
SEPTIN11	7.55408788848604e-45	0.288043535406303	0.47	0.256	1.24506476578027e-40	CD4+ TEM, Th1-like	SEPTIN1
MPP7	1.16257308189704e-44	0.295341583456261	0.37	0.185	1.91615295358271e-40	CD4+ TEM, Th1-like	MPP7
RABAC1	3.40985959706073e-44	0.309123213975376	0.906	0.726	5.6201305878755e-40	CD4+ TEM, Th1-like	RABAC1
RASA31	4.66979410888587e-44	0.295921015689608	0.931	0.727	7.69675465026569e-40	CD4+ TEM, Th1-like	RASA3
DGKA1	8.21809957777775e-44	0.286670859076697	0.589	0.343	1.35450717240933e-39	CD4+ TEM, Th1-like	DGKA
EIF4E3	1.03128847156166e-43	0.383451232985911	0.499	0.298	1.69976965882792e-39	CD4+ TEM, Th1-like	EIF4E3
CD44	1.44629459191515e-43	0.297493440590042	0.868	0.633	2.38378274639455e-39	CD4+ TEM, Th1-like	CD44
RNF19A	1.60613615120033e-43	0.316302264117362	0.666	0.44	2.64723360440839e-39	CD4+ TEM, Th1-like	RNF19A
SELENOT	1.71587374715811e-42	0.308212378912167	0.849	0.645	2.82810311006599e-38	CD4+ TEM, Th1-like	SELENOT
ATP5IF1	2.08439313890606e-42	0.319748049949228	0.865	0.651	3.43549677154497e-38	CD4+ TEM, Th1-like	ATP5IF1
DCTN4	3.209133614416e-42	0.314766492283104	0.59	0.379	5.28929402328045e-38	CD4+ TEM, Th1-like	DCTN4
TMEM651	4.47974731310862e-42	0.478292307041788	0.411	0.237	7.38351952146563e-38	CD4+ TEM, Th1-like	TMEM65
CFAP298-TCP10L	5.89293278056133e-42	0.260982609118606	0.513	0.308	9.71273180892119e-38	CD4+ TEM, Th1-like	CFAP298-TCP10L
HIVEP1	9.2190006312846e-42	0.355129151158641	0.783	0.585	1.51947568404833e-37	CD4+ TEM, Th1-like	HIVEP1
GPHN1	1.18876879304636e-41	0.385477519392125	0.643	0.428	1.95932872469902e-37	CD4+ TEM, Th1-like	GPHN
ANO10	3.75774422166678e-41	0.369878605348682	0.765	0.561	6.19351402615119e-37	CD4+ TEM, Th1-like	ANO10
CMC1	3.80956356315835e-41	0.299977472208997	0.694	0.475	6.27892266479759e-37	CD4+ TEM, Th1-like	CMC1
TSPO	4.30609103308219e-41	0.300765549338161	0.735	0.48	7.09729924072606e-37	CD4+ TEM, Th1-like	TSPO
SEPTIN61	5.04691368071453e-41	0.277586293727313	0.953	0.731	8.31832312855368e-37	CD4+ TEM, Th1-like	SEPTIN6
MTHFD1L	8.28704926848267e-41	0.280267082253343	0.361	0.186	1.36587146043131e-36	CD4+ TEM, Th1-like	MTHFD1L
DENND4C1	1.30297083877105e-40	0.352319888200133	0.459	0.266	2.14755653646244e-36	CD4+ TEM, Th1-like	DENND4C
PAG1	1.75496509446495e-40	0.353620780283869	0.723	0.505	2.89253346869713e-36	CD4+ TEM, Th1-like	PAG1
B4GALT51	2.7308942204721e-40	0.341024573686167	0.708	0.483	4.50105985418212e-36	CD4+ TEM, Th1-like	B4GALT5
TET1	2.83992307222439e-40	0.258449714126238	0.266	0.124	4.68076120764023e-36	CD4+ TEM, Th1-like	TET1
CEP192	4.29572587102182e-40	0.291285325080492	0.669	0.446	7.08021538061817e-36	CD4+ TEM, Th1-like	CEP192
TUSC3	8.2133000300718e-40	0.388785652731359	0.653	0.441	1.35371611095643e-35	CD4+ TEM, Th1-like	TUSC3
NOP581	1.63839593767024e-39	0.332675262798673	0.589	0.385	2.70040418446809e-35	CD4+ TEM, Th1-like	NOP58
HACE1	4.66598125239385e-39	0.361808068846164	0.529	0.343	7.69047030019554e-35	CD4+ TEM, Th1-like	HACE1
PSMB10	7.13880333951899e-39	0.345880855916908	0.565	0.375	1.17661756641952e-34	CD4+ TEM, Th1-like	PSMB10
NCK21	7.92954512226203e-39	0.308088116606017	0.656	0.435	1.30694762705123e-34	CD4+ TEM, Th1-like	NCK2
CASP31	1.71072490606111e-38	0.270090629928271	0.358	0.19	2.81961679016992e-34	CD4+ TEM, Th1-like	CASP3
EEF1B21	2.43399115023211e-38	0.29977556476709	0.995	0.869	4.01170421381256e-34	CD4+ TEM, Th1-like	EEF1B2
DKC1	2.66222644527073e-38	0.259614588060099	0.351	0.187	4.38788162709522e-34	CD4+ TEM, Th1-like	DKC1
USP15	2.75905010741777e-38	0.334892661109748	0.858	0.673	4.54746638704597e-34	CD4+ TEM, Th1-like	USP15
ATXN1	3.44611634765668e-38	0.322831321971417	0.734	0.522	5.67988896420775e-34	CD4+ TEM, Th1-like	ATXN1
NCL	4.73049321701705e-38	0.313333176004073	0.92	0.784	7.7967989202875e-34	CD4+ TEM, Th1-like	NCL
N4BP21	6.18327987989609e-38	0.285634565868369	0.801	0.578	1.01912818980447e-33	CD4+ TEM, Th1-like	N4BP2
MATR31	6.41680616416318e-38	0.302814563220682	0.919	0.764	1.05761799197738e-33	CD4+ TEM, Th1-like	MATR3
MALT11	7.6246375471387e-38	0.336310375187633	0.659	0.45	1.2566927605194e-33	CD4+ TEM, Th1-like	MALT1
NOC3L	8.56387368610134e-38	0.277663248825194	0.568	0.358	1.41149766094322e-33	CD4+ TEM, Th1-like	NOC3L
SESN1	1.27120024231908e-37	0.344109626768769	0.696	0.484	2.09519223939031e-33	CD4+ TEM, Th1-like	SESN1
NPM11	2.63021563696246e-37	0.313748783254826	0.941	0.759	4.33512141284152e-33	CD4+ TEM, Th1-like	NPM1
UBE3D1	2.71317401551602e-37	0.358779305931383	0.447	0.265	4.4718534123735e-33	CD4+ TEM, Th1-like	UBE3D
TRIM341	3.34233180989435e-37	0.268303674368156	0.696	0.464	5.50883128906786e-33	CD4+ TEM, Th1-like	TRIM34
TNRC6A1	3.85522055307777e-37	0.307864083026533	0.783	0.582	6.35417451558278e-33	CD4+ TEM, Th1-like	TNRC6A
CD2AP1	5.43334125252665e-37	0.302595309114803	0.582	0.378	8.95523305241442e-33	CD4+ TEM, Th1-like	CD2AP
DNAJC19	4.26350643482326e-36	0.302872552790501	0.759	0.549	7.0271113058757e-32	CD4+ TEM, Th1-like	DNAJC19
KAT6B1	6.46064768285165e-36	0.250780357846936	0.781	0.56	1.06484395108761e-31	CD4+ TEM, Th1-like	KAT6B
CCT2	6.4677358646306e-36	0.304315956384496	0.579	0.387	1.06601222520842e-31	CD4+ TEM, Th1-like	CCT2
SLC38A1	1.40301488408011e-35	0.262423633554621	0.338	0.181	2.31244913194083e-31	CD4+ TEM, Th1-like	SLC38A1
NDFIP1	1.96076641122744e-35	0.260679424632141	0.822	0.618	3.23173519898507e-31	CD4+ TEM, Th1-like	NDFIP1
NR1H2	4.14000720209748e-35	0.256048449649541	0.488	0.302	6.82355987049707e-31	CD4+ TEM, Th1-like	NR1H2
BPTF	4.44765732904552e-35	0.296415114332494	0.884	0.729	7.33062880973283e-31	CD4+ TEM, Th1-like	BPTF
CCT5	5.33986844709064e-35	0.284614536611503	0.557	0.369	8.80117117449479e-31	CD4+ TEM, Th1-like	CCT5
TRIM37	1.36457717822501e-34	0.279003148867849	0.6	0.388	2.24909610515046e-30	CD4+ TEM, Th1-like	TRIM37
CEBPZ1	1.95269414467201e-34	0.258234358661962	0.62	0.413	3.21843048924842e-30	CD4+ TEM, Th1-like	CEBPZ
CLEC2B	3.71197505542059e-34	0.262831819951528	0.431	0.254	6.11807728634421e-30	CD4+ TEM, Th1-like	CLEC2B
TMEM1561	1.03244810823989e-33	0.268604328288778	0.641	0.417	1.70168097200098e-29	CD4+ TEM, Th1-like	TMEM156
MRPS261	1.15143396468933e-33	0.261734116636354	0.474	0.292	1.89779346060095e-29	CD4+ TEM, Th1-like	MRPS26
PCDHGC31	1.44159818696632e-33	0.361921442451837	0.35	0.197	2.37604213175789e-29	CD4+ TEM, Th1-like	PCDHGC3
LRRC1	1.56364536983278e-33	0.26213020749715	0.383	0.213	2.57720029855838e-29	CD4+ TEM, Th1-like	LRRC1
DHX37	1.65813181803161e-33	0.251567946556376	0.377	0.214	2.7329328624797e-29	CD4+ TEM, Th1-like	DHX37
BTF3	2.06770429877641e-33	0.265814976454411	0.984	0.881	3.40799022524329e-29	CD4+ TEM, Th1-like	BTF3
NME2	2.33650699889278e-33	0.281392657487475	0.933	0.746	3.85103083557509e-29	CD4+ TEM, Th1-like	NME2
NIFK	6.16668953951465e-33	0.283671703022088	0.714	0.509	1.01639376990281e-28	CD4+ TEM, Th1-like	NIFK
ELF21	6.45780818399543e-33	0.298641983149059	0.777	0.609	1.06437594488613e-28	CD4+ TEM, Th1-like	ELF2
ARHGAP5	1.36467969701486e-32	0.274376796830226	0.294	0.159	2.24926507661989e-28	CD4+ TEM, Th1-like	ARHGAP5
SIK3	1.99678789875419e-32	0.280774445513897	0.789	0.593	3.29110581472665e-28	CD4+ TEM, Th1-like	SIK3
NUP205	3.88039967399215e-32	0.264028751043067	0.385	0.224	6.39567474267386e-28	CD4+ TEM, Th1-like	NUP205
CWC271	9.20568733998086e-32	0.281999630092593	0.607	0.411	1.51728138737565e-27	CD4+ TEM, Th1-like	CWC27
PWP1	1.11771315967262e-31	0.286343007396052	0.513	0.335	1.84221482977242e-27	CD4+ TEM, Th1-like	PWP1
PSMB9	1.62909073644879e-31	0.276341987854252	0.95	0.797	2.6850673518149e-27	CD4+ TEM, Th1-like	PSMB9
CEP112	3.20255893303836e-31	0.289530325297814	0.297	0.161	5.27845763343382e-27	CD4+ TEM, Th1-like	CEP112
TAB21	3.39630771714506e-31	0.297444870721452	0.718	0.53	5.59779437939849e-27	CD4+ TEM, Th1-like	TAB2
SLX4	7.06432049916989e-31	0.261312428154395	0.343	0.193	1.16434130467318e-26	CD4+ TEM, Th1-like	SLX4
GSTO11	8.04132075865289e-31	0.28129558656817	0.786	0.593	1.32537048744117e-26	CD4+ TEM, Th1-like	GSTO1
RACK1	1.54500449776239e-30	0.263918409248956	0.964	0.813	2.54647641321197e-26	CD4+ TEM, Th1-like	RACK1
INTS101	1.62625169663861e-30	0.252059969783587	0.523	0.342	2.68038804639975e-26	CD4+ TEM, Th1-like	INTS10
MAP2K1	2.01434585556793e-30	0.297872575151412	0.456	0.294	3.32004483914706e-26	CD4+ TEM, Th1-like	MAP2K1
BCAP31	2.34020560057165e-30	0.257042611249992	0.625	0.438	3.8571268708622e-26	CD4+ TEM, Th1-like	BCAP31
ATP2B4	2.39820914152258e-30	0.279719819895004	0.335	0.197	3.95272830705751e-26	CD4+ TEM, Th1-like	ATP2B4
COL4A5	2.92721592294315e-30	0.283201466924704	0.495	0.328	4.8246372841949e-26	CD4+ TEM, Th1-like	COL4A5
KMT2A1	3.5358737131395e-30	0.260700189155484	0.739	0.532	5.82782705399653e-26	CD4+ TEM, Th1-like	KMT2A
FAM13A	6.70895224124383e-30	0.315027231857754	0.356	0.209	1.10576950840181e-25	CD4+ TEM, Th1-like	FAM13A
USP48	1.33861316661855e-29	0.262640512425578	0.651	0.463	2.20630222122069e-25	CD4+ TEM, Th1-like	USP48
CHM	1.86080769268462e-29	0.274231226506907	0.477	0.305	3.06698323908278e-25	CD4+ TEM, Th1-like	CHM
CAMK1D1	2.49762772977307e-29	0.277290258761122	0.791	0.588	4.11659002421197e-25	CD4+ TEM, Th1-like	CAMK1D
CUL51	3.90400643621665e-29	0.274210585044134	0.669	0.483	6.43458340817228e-25	CD4+ TEM, Th1-like	CUL5
PA2G4	6.48554547916992e-29	0.26609280912423	0.622	0.444	1.06894760587679e-24	CD4+ TEM, Th1-like	PA2G4
REX1BD	1.03380858540251e-28	0.258159466365934	0.44	0.282	1.70392331046042e-24	CD4+ TEM, Th1-like	REX1BD
VPS13A	1.26611108156463e-28	0.250361633734517	0.694	0.5	2.08680428463482e-24	CD4+ TEM, Th1-like	VPS13A
CCT3	1.71770864895954e-28	0.253532078616838	0.577	0.396	2.83112739521512e-24	CD4+ TEM, Th1-like	CCT3
MRPL11	3.40885228756717e-28	0.257618342235198	0.714	0.532	5.61847034036821e-24	CD4+ TEM, Th1-like	MRPL1
FAF1	3.84075947705361e-28	0.262812281898984	0.811	0.63	6.33033977007975e-24	CD4+ TEM, Th1-like	FAF1
PLCL21	3.90761506376308e-28	0.283190514114125	0.951	0.851	6.44053114809431e-24	CD4+ TEM, Th1-like	PLCL2
LPP	4.3075265100665e-28	0.301988033708128	0.593	0.409	7.09966519389161e-24	CD4+ TEM, Th1-like	LPP
ERN1	5.31770065329873e-28	0.257627669658592	0.477	0.315	8.76463421676696e-24	CD4+ TEM, Th1-like	ERN1
IARS11	8.27009877511421e-28	0.284237339062755	0.446	0.287	1.36307768011432e-23	CD4+ TEM, Th1-like	IARS1
SUPT3H	3.9628584459231e-27	0.293537750419538	0.757	0.568	6.53158329057046e-23	CD4+ TEM, Th1-like	SUPT3H
SLC4A7	4.95681358178438e-27	0.256517719650339	0.754	0.571	8.16982014549702e-23	CD4+ TEM, Th1-like	SLC4A7
THADA	8.46155679013446e-27	0.326905259840141	0.675	0.504	1.39463379014996e-22	CD4+ TEM, Th1-like	THADA
PSMD14	1.34638375804086e-26	0.273611677946818	0.426	0.275	2.21910971000295e-22	CD4+ TEM, Th1-like	PSMD14
NAA35	2.91230987441712e-26	0.256348097242617	0.511	0.346	4.80006913501429e-22	CD4+ TEM, Th1-like	NAA35
TTC28	1.32351663168853e-25	0.280277538280306	0.656	0.479	2.18142011234903e-21	CD4+ TEM, Th1-like	TTC28
SPECC1	1.32778810266765e-25	0.253156955105793	0.34	0.205	2.18846035081682e-21	CD4+ TEM, Th1-like	SPECC1
PDS5A	1.6503235603848e-25	0.260034931693019	0.766	0.6	2.72006329222623e-21	CD4+ TEM, Th1-like	PDS5A
TRIO	1.68775103847555e-24	0.26277343983445	0.615	0.448	2.7817512616154e-20	CD4+ TEM, Th1-like	TRIO
CAPN7	3.22986842270218e-24	0.266761798092406	0.446	0.295	5.32346913429773e-20	CD4+ TEM, Th1-like	CAPN7
ERC11	1.15594685134418e-21	0.257966538565451	0.64	0.48	1.90523160038547e-17	CD4+ TEM, Th1-like	ERC1
IL7R2	0	1.29036838135391	0.924	0.386	0	CD4+ TEM	IL7R
SLC9A91	0	1.15967381611093	0.985	0.609	0	CD4+ TEM	SLC9A9
ICOS1	0	1.15936818101443	0.685	0.225	0	CD4+ TEM	ICOS
MAF1	0	0.964079959842392	0.604	0.177	0	CD4+ TEM	MAF
CD281	0	0.956923904315605	0.58	0.171	0	CD4+ TEM	CD28
SKAP12	0	0.937568841760345	0.985	0.563	0	CD4+ TEM	SKAP1
PLCL12	0	0.926686324559026	0.719	0.291	0	CD4+ TEM	PLCL1
CD3E2	0	0.872544781252626	0.985	0.533	0	CD4+ TEM	CD3E
LTB2	0	0.865378247603355	0.981	0.623	0	CD4+ TEM	LTB
BCL11B2	0	0.85978686950443	0.81	0.38	0	CD4+ TEM	BCL11B
ST3GAL61	0	0.835199362348064	0.628	0.257	0	CD4+ TEM	ST3GAL6
RORA1	0	0.814935825872327	0.726	0.338	0	CD4+ TEM	RORA
CD522	0	0.798985875960295	0.511	0.182	0	CD4+ TEM	CD52
ETS12	0	0.778115642269055	0.997	0.701	0	CD4+ TEM	ETS1
CD801	0	0.777682384801069	0.582	0.235	0	CD4+ TEM	CD80
INPP4B2	0	0.677752202636551	0.954	0.475	0	CD4+ TEM	INPP4B
CD40LG1	0	0.672097243865577	0.384	0.096	0	CD4+ TEM	CD40LG
CAMK42	2.00775734449514e-304	0.761415314718652	0.887	0.456	3.30918565519689e-300	CD4+ TEM	CAMK4
DOCK32	1.37849259268614e-295	0.807775231481696	0.834	0.423	2.27203149126529e-291	CD4+ TEM	DOCK3
MAN2A1	4.19913392031728e-294	0.783823553299861	0.847	0.549	6.92101252746694e-290	CD4+ TEM	MAN2A1
LY6E2	8.27133178107943e-284	0.753672940163918	0.928	0.583	1.36328090415751e-279	CD4+ TEM	LY6E
CD3D2	1.12608247374162e-273	0.708610679353778	0.885	0.515	1.85600913322094e-269	CD4+ TEM	CD3D
CLIC51	6.32939727423383e-265	0.729756910719837	0.565	0.242	1.04321125873922e-260	CD4+ TEM	CLIC5
TSPAN51	1.20104334880676e-258	0.806158669196082	0.543	0.229	1.9795596475033e-254	CD4+ TEM	TSPAN5
CD3G2	4.49446480864167e-251	0.628417615774517	0.787	0.412	7.40777689760319e-247	CD4+ TEM	CD3G
CTLA41	4.40045719524669e-239	0.718873330885592	0.407	0.145	7.25283354920559e-235	CD4+ TEM	CTLA4
PLAC82	5.08874878486694e-237	0.623157961058413	0.932	0.575	8.38727574721769e-233	CD4+ TEM	PLAC8
CD2261	8.57652501879e-237	0.67153711566202	0.681	0.339	1.41358285359697e-232	CD4+ TEM	CD226
TMSB101	1.46543098345165e-235	0.509274807390473	0.997	0.872	2.41532334692502e-231	CD4+ TEM	TMSB10
JAZF12	3.13140141594733e-234	0.708709033054936	0.812	0.463	5.16117581376438e-230	CD4+ TEM	JAZF1
LEF11	3.29238638825698e-231	0.409861322066407	0.814	0.39	5.42651124512516e-227	CD4+ TEM	LEF1
MYCBP2	4.89001993352054e-217	0.699387229783412	0.98	0.899	8.05973085442856e-213	CD4+ TEM	MYCBP2
TCF72	2.23282205940115e-214	0.640060107026371	0.573	0.268	3.68013731830497e-210	CD4+ TEM	TCF7
FYN1	1.20626350714659e-213	0.527024375459904	0.915	0.564	1.98816351247901e-209	CD4+ TEM	FYN
RCAN21	1.85950831084075e-213	0.586120616980647	0.286	0.085	3.06484159792773e-209	CD4+ TEM	RCAN2
TNIK2	1.7183974308533e-209	0.564566294629147	0.932	0.554	2.83226264553241e-205	CD4+ TEM	TNIK
EFHC21	4.4867283235171e-206	0.5904510613575	0.303	0.097	7.39502562282088e-202	CD4+ TEM	EFHC2
EVA1B	6.87708737292154e-205	0.606512165115055	0.529	0.25	1.13348154080493e-200	CD4+ TEM	EVA1B
ABLIM12	8.84017719651205e-203	0.609648202490387	0.682	0.359	1.45703800552912e-198	CD4+ TEM	ABLIM1
OPTN1	1.22536624798799e-202	0.629801280318087	0.796	0.515	2.0196486499338e-198	CD4+ TEM	OPTN
NTAN11	7.06720993033434e-201	0.618636236192801	0.593	0.317	1.16481754071771e-196	CD4+ TEM	NTAN1
SFMBT22	1.92984741396542e-199	0.678309342366295	0.58	0.286	3.18077450769781e-195	CD4+ TEM	SFMBT2
CALM12	7.63694943311776e-198	0.485386456939087	0.991	0.912	1.25872200556647e-193	CD4+ TEM	CALM1
B2M1	1.1656381660561e-189	0.358842333876291	1	0.992	1.92120482529367e-185	CD4+ TEM	B2M
RASA32	5.81025081068002e-189	0.570037688077369	0.92	0.719	9.57645538616282e-185	CD4+ TEM	RASA3
MYO7A2	1.08045779529156e-177	0.468279248546168	0.997	0.931	1.78081053819955e-173	CD4+ TEM	MYO7A
ITK2	2.28409649089636e-176	0.537082119298581	0.784	0.442	3.76464783629538e-172	CD4+ TEM	ITK
STAT41	2.97098921009728e-175	0.646692852811044	0.832	0.504	4.89678441608233e-171	CD4+ TEM	STAT4
CORO1B1	3.24885216812947e-175	0.541092528075369	0.987	0.793	5.35475814351099e-171	CD4+ TEM	CORO1B
MACF12	6.22355196559411e-175	0.53479748278808	0.966	0.801	1.02576583496922e-170	CD4+ TEM	MACF1
HIPK21	1.56278435146391e-174	0.633735293568977	0.543	0.286	2.57578116808282e-170	CD4+ TEM	HIPK2
GATA31	1.61138246199778e-174	0.438397136478198	0.436	0.184	2.65588057386474e-170	CD4+ TEM	GATA3
ARL4C1	8.25630467067359e-169	0.619829078506832	0.588	0.317	1.36080413582042e-164	CD4+ TEM	ARL4C
LYSMD21	2.18651716137068e-168	0.506982645083423	0.433	0.194	3.60381758537115e-164	CD4+ TEM	LYSMD2
CD62	3.83356403097229e-166	0.548722348489378	0.394	0.17	6.31848023584852e-162	CD4+ TEM	CD6
CD21	1.51247724153446e-165	0.522246338198857	0.727	0.426	2.4928649894971e-161	CD4+ TEM	CD2
MLLT32	1.01615607340041e-164	0.480166038402279	0.747	0.41	1.67482844017855e-160	CD4+ TEM	MLLT3
CDADC11	1.80773398370614e-164	0.55034669512303	0.777	0.531	2.97950715194446e-160	CD4+ TEM	CDADC1
CD53	1.81533155357673e-164	0.546084697354831	0.445	0.207	2.99202946660517e-160	CD4+ TEM	CD5
MFHAS11	2.64756333302397e-161	0.51630726214661	0.313	0.118	4.36371388549011e-157	CD4+ TEM	MFHAS1
MDFIC2	2.07227987747185e-160	0.613320795854412	0.718	0.47	3.41553169404911e-156	CD4+ TEM	MDFIC
ZNRF11	4.7373864014529e-160	0.595405608402931	0.584	0.335	7.80816026687467e-156	CD4+ TEM	ZNRF1
PRKCH1	2.40916358597813e-159	0.391777843175571	0.75	0.432	3.97078342240916e-155	CD4+ TEM	PRKCH
CSGALNACT11	2.65989380550003e-158	0.529029216340032	0.528	0.259	4.38403697022514e-154	CD4+ TEM	CSGALNACT1
THEMIS2	5.52119036984959e-155	0.481477512362204	0.652	0.347	9.10002596758609e-151	CD4+ TEM	THEMIS
KRT181	8.87045381536485e-153	0.437338421695502	0.314	0.121	1.46202819784843e-148	CD4+ TEM	KRT18
TOX1	1.22348438585944e-152	0.720285394974165	0.646	0.37	2.01654696477354e-148	CD4+ TEM	TOX
HIVEP2	1.48627282595867e-152	0.499799390557584	0.409	0.185	2.44967487174508e-148	CD4+ TEM	HIVEP2
PRDX42	2.09885607432625e-149	0.500289014601315	0.595	0.328	3.45933458170452e-145	CD4+ TEM	PRDX4
UBA522	1.20354412888721e-146	0.378944704536893	0.997	0.917	1.98368143323191e-142	CD4+ TEM	UBA52
PLVAP1	1.50965226208864e-140	0.44614727019441	0.539	0.28	2.4882088583745e-136	CD4+ TEM	PLVAP
PSIP12	4.17843171408307e-140	0.464653213154968	0.909	0.695	6.88689115115172e-136	CD4+ TEM	PSIP1
RGS12	3.39682021437187e-139	0.580585952058792	0.401	0.187	5.59863907732771e-135	CD4+ TEM	RGS1
PRKCQ2	3.46145882301094e-139	0.443831042479519	0.745	0.43	5.70517643208664e-135	CD4+ TEM	PRKCQ
CD79A2	1.02860827594451e-138	0.412618796760793	0.999	0.893	1.69535216041175e-134	CD4+ TEM	CD79A
CD441	6.72858490121863e-138	0.523734543488523	0.846	0.625	1.10900536341886e-133	CD4+ TEM	CD44
LRRC11	2.01168979394813e-136	0.476654408237589	0.425	0.202	3.3156671183853e-132	CD4+ TEM	LRRC1
KRTCAP31	5.34440513367717e-135	0.387866661902206	0.254	0.093	8.80864854132671e-131	CD4+ TEM	KRTCAP3
RGS17	1.35325541487968e-134	0.437743326644201	0.254	0.093	2.23043557480469e-130	CD4+ TEM	RGS17
HNRNPLL1	7.80669788678092e-133	0.468626688660332	0.379	0.181	1.28669994569923e-128	CD4+ TEM	HNRNPLL
PDCD42	1.89529960592946e-132	0.491772493105588	0.842	0.633	3.12383281049294e-128	CD4+ TEM	PDCD4
SP1002	1.20622127906198e-129	0.439965281811967	0.925	0.799	1.98809391214995e-125	CD4+ TEM	SP100
SEPTIN62	1.81294027153112e-129	0.428066265122747	0.923	0.723	2.9880881555376e-125	CD4+ TEM	SEPTIN6
RNF19A1	1.55481886965311e-128	0.555449192313383	0.639	0.432	2.56265246096226e-124	CD4+ TEM	RNF19A
PFDN51	1.15411054848199e-126	0.417013419315233	0.961	0.836	1.90220500600801e-122	CD4+ TEM	PFDN5
SPTBN11	1.35497405627029e-124	0.448253735273752	0.739	0.487	2.23326823954469e-120	CD4+ TEM	SPTBN1
MAN1A11	1.57536307288003e-123	0.423495905059462	0.877	0.669	2.59651341672087e-119	CD4+ TEM	MAN1A1
NUCB22	1.89980275752453e-123	0.438233876945401	0.825	0.589	3.13125490495194e-119	CD4+ TEM	NUCB2
ATP10A1	5.46393428773421e-123	0.632455897892925	0.461	0.245	9.00565649304353e-119	CD4+ TEM	ATP10A
GABARAPL2	1.22739373436663e-122	0.455377717399104	0.823	0.648	2.02299035298308e-118	CD4+ TEM	GABARAPL2
PAG11	4.45917248845788e-122	0.520592026419789	0.724	0.495	7.34960809547628e-118	CD4+ TEM	PAG1
FAU1	2.78337689061521e-120	0.268075536352572	0.997	0.981	4.58756179111198e-116	CD4+ TEM	FAU
ANKH1	4.81162740906382e-120	0.471237754827764	0.589	0.345	7.930524295619e-116	CD4+ TEM	ANKH
S100A111	6.41245510748458e-118	0.446904947800344	0.945	0.819	1.05690085081561e-113	CD4+ TEM	S100A11
DHX321	2.33830593042876e-116	0.42263476094546	0.302	0.135	3.85399583453268e-112	CD4+ TEM	DHX32
NSD31	3.50695339597228e-116	0.48583852013401	0.788	0.622	5.78016058724151e-112	CD4+ TEM	NSD3
TRIM221	5.44728472835738e-116	0.449203076082043	0.704	0.469	8.97821468927863e-112	CD4+ TEM	TRIM22
ATP6V0E1	2.35361702361155e-114	0.303960058875404	0.972	0.897	3.87923157831655e-110	CD4+ TEM	ATP6V0E1
SLC4A71	3.31183938028241e-114	0.446611481091595	0.774	0.561	5.45857366658147e-110	CD4+ TEM	SLC4A7
GPX11	3.34734051288949e-113	0.448546732621877	0.938	0.747	5.51708663334446e-109	CD4+ TEM	GPX1
NAPEPLD1	1.31490950014326e-110	0.462469334236896	0.522	0.311	2.16723383813612e-106	CD4+ TEM	NAPEPLD
GPR1831	8.8982753127472e-110	0.382430133090481	0.492	0.275	1.46661373704699e-105	CD4+ TEM	GPR183
MTSS11	1.34337667984895e-109	0.523625350379194	0.562	0.346	2.21415344372704e-105	CD4+ TEM	MTSS1
CHD31	1.38714244419006e-109	0.400793159127799	0.406	0.21	2.28628817651406e-105	CD4+ TEM	CHD3
FNBP11	2.74143581612538e-109	0.471414680617172	0.878	0.722	4.51843451213785e-105	CD4+ TEM	FNBP1
SSBP41	3.43339309524346e-108	0.404632515258179	0.603	0.378	5.65891849958028e-104	CD4+ TEM	SSBP4
FKBP52	4.63809718056433e-108	0.480614063560937	0.678	0.457	7.64451177300612e-104	CD4+ TEM	FKBP5
DGKA2	9.50772571719348e-108	0.426972023102982	0.561	0.335	1.56706335270783e-103	CD4+ TEM	DGKA
MMD2	2.88498507753241e-107	0.43096303250525	0.539	0.319	4.75503240478892e-103	CD4+ TEM	MMD
TTC39C2	6.0031553062635e-107	0.484055474155963	0.453	0.263	9.8944005757835e-103	CD4+ TEM	TTC39C
STK17A1	6.7078652897506e-107	0.455224839724186	0.61	0.406	1.10559035705669e-102	CD4+ TEM	STK17A
SNRPD21	8.57021021208095e-107	0.39491882500282	0.944	0.814	1.41254204715518e-102	CD4+ TEM	SNRPD2
SGTB1	3.98104595114332e-106	0.397949595622541	0.349	0.169	6.56155993667442e-102	CD4+ TEM	SGTB
ZNF831	1.03624773906914e-104	0.333618941841465	0.291	0.125	1.70794352353376e-100	CD4+ TEM	ZNF831
PSME21	1.98654699241466e-104	0.523056536814825	0.674	0.491	3.27422675289784e-100	CD4+ TEM	PSME2
PHTF21	3.99077095345099e-104	0.478860772426833	0.546	0.342	6.57758868547792e-100	CD4+ TEM	PHTF2
HSP90AA12	3.6360885022164e-103	0.426385343259275	0.804	0.636	5.99300106935307e-99	CD4+ TEM	HSP90AA1
SUMO2	2.36405308067054e-102	0.39362573203673	0.92	0.779	3.89643228756119e-98	CD4+ TEM	SUMO2
S1PR11	3.97713373501486e-102	0.422268569927635	0.572	0.356	6.55511182205148e-98	CD4+ TEM	S1PR1
EVL2	2.28646532064146e-101	0.418983573996901	0.492	0.283	3.76855214148125e-97	CD4+ TEM	EVL
CISD31	7.14745026751011e-101	0.383561081066509	0.342	0.167	1.17804275309102e-96	CD4+ TEM	CISD3
GRAMD2B2	1.02769346560857e-100	0.421828938678996	0.613	0.372	1.69384437001605e-96	CD4+ TEM	GRAMD2B
FLT3LG1	1.5906090061683e-100	0.426872481944645	0.461	0.262	2.62164176396659e-96	CD4+ TEM	FLT3LG
GRK51	2.42238757409999e-100	0.46323323373289	0.684	0.474	3.99257919963161e-96	CD4+ TEM	GRK5
ARAP21	5.45695571531057e-100	0.395428622535849	0.702	0.458	8.99415440997488e-96	CD4+ TEM	ARAP2
COQ10B2	5.59133845131133e-100	0.363411128222307	0.929	0.775	9.21564403545133e-96	CD4+ TEM	COQ10B
EPB412	1.09713389127413e-98	0.359516745537884	0.931	0.79	1.80829607959802e-94	CD4+ TEM	EPB41
RDX1	2.533775915682e-97	0.374479392707291	0.699	0.483	4.17616946422707e-93	CD4+ TEM	RDX
ADK	4.09376271936624e-97	0.633724104315817	0.647	0.463	6.74733971405944e-93	CD4+ TEM	ADK
SPTAN11	2.31097511099689e-95	0.456771493144492	0.664	0.485	3.80894917794507e-91	CD4+ TEM	SPTAN1
TESPA11	6.83088162541392e-95	0.388852348813048	0.332	0.165	1.12586590950072e-90	CD4+ TEM	TESPA1
S100A5	7.03841817442839e-95	0.785044832529316	0.656	0.457	1.16007208350929e-90	CD4+ TEM	S100A5
GALNT172	6.65038463042533e-94	0.528963147737853	0.471	0.271	1.0961163947867e-89	CD4+ TEM	GALNT17
GRAP22	8.2782060768684e-93	0.387531903601185	0.528	0.31	1.36441392558945e-88	CD4+ TEM	GRAP2
ZNF292	1.10642613117326e-92	0.4091131499212	0.765	0.587	1.82361154939977e-88	CD4+ TEM	ZNF292
REEP32	2.1031739571582e-92	0.522287908798844	0.519	0.331	3.46645131618814e-88	CD4+ TEM	REEP3
STK4	8.59135162824961e-92	0.346797187120671	0.912	0.788	1.4160265753681e-87	CD4+ TEM	STK4
RFTN12	2.23173281724302e-91	0.373789749654206	0.77	0.536	3.67834202937995e-87	CD4+ TEM	RFTN1
ACTN11	5.22222529050962e-91	0.285726845103344	0.358	0.179	8.60727172381796e-87	CD4+ TEM	ACTN1
BICDL1	8.57691174764886e-91	0.338661057903802	0.257	0.113	1.41364659424748e-86	CD4+ TEM	BICDL1
SMC41	1.37239630600057e-90	0.454287653423898	0.566	0.381	2.26198359155014e-86	CD4+ TEM	SMC4
JPT11	3.50906914183878e-90	0.419389637921906	0.593	0.405	5.78364775957867e-86	CD4+ TEM	JPT1
RASGRP12	6.73813002602403e-90	0.382781208716138	0.577	0.355	1.11057859088928e-85	CD4+ TEM	RASGRP1
TRAF51	9.70564892539722e-90	0.370834495010717	0.424	0.236	1.59968505588397e-85	CD4+ TEM	TRAF5
HSPA82	1.98684672719226e-89	0.35283003659019	0.923	0.79	3.27472077575828e-85	CD4+ TEM	HSPA8
CLEC2D1	2.38599285160289e-89	0.337879335383552	0.845	0.584	3.93259341801188e-85	CD4+ TEM	CLEC2D
NDFIP11	1.5219463749962e-88	0.356531714592508	0.783	0.613	2.50847201526873e-84	CD4+ TEM	NDFIP1
YWHAH2	7.27924557109345e-87	0.379142557580241	0.572	0.384	1.19976525502762e-82	CD4+ TEM	YWHAH
TRIM371	1.85637000936054e-85	0.437183443496008	0.571	0.382	3.05966904942805e-81	CD4+ TEM	TRIM37
DYRK1B1	6.6900723825015e-85	0.263497286277529	0.997	0.944	1.1026577300839e-80	CD4+ TEM	DYRK1B
SMC6	1.29661419149671e-84	0.358685676885431	0.764	0.584	2.13707951042488e-80	CD4+ TEM	SMC6
ADIRF	2.68309057878518e-84	0.452344099395992	0.29	0.14	4.42226989195374e-80	CD4+ TEM	ADIRF
GBP11	2.9952376945548e-84	0.424652141285196	0.661	0.487	4.93675076816522e-80	CD4+ TEM	GBP1
IFGGB22	9.82627666570779e-84	0.432586122701557	0.361	0.192	1.61956692004196e-79	CD4+ TEM	IFGGB2
JAK12	1.86932895816852e-83	0.288913145533885	0.977	0.896	3.08102798885336e-79	CD4+ TEM	JAK1
CAMK2D2	3.67843607484517e-83	0.394814839763763	0.795	0.592	6.06279833855981e-79	CD4+ TEM	CAMK2D
PSMB91	1.04433218765611e-82	0.340227316786175	0.923	0.793	1.72126831169481e-78	CD4+ TEM	PSMB9
FNIP2	1.33839871031809e-82	0.392263050013322	0.476	0.298	2.20594875434627e-78	CD4+ TEM	FNIP2
ANKRD281	2.13746140446479e-82	0.370729235523356	0.655	0.449	3.52296388683886e-78	CD4+ TEM	ANKRD28
GYPC1	2.20562193784198e-82	0.324090773538113	0.429	0.244	3.63530607795114e-78	CD4+ TEM	GYPC
FAN11	4.61210576571597e-82	0.375818568247528	0.335	0.18	7.60167272305306e-78	CD4+ TEM	FAN1
TRAF3IP3	5.18790707395813e-82	0.384650886305299	0.815	0.672	8.5507084392978e-78	CD4+ TEM	TRAF3IP3
LAPTM5	1.09704068337217e-81	0.294597155280637	0.992	0.899	1.80814245433401e-77	CD4+ TEM	LAPTM5
COMMD101	2.88857100189203e-81	0.391502607851864	0.692	0.5	4.76094272531844e-77	CD4+ TEM	COMMD10
CDC42SE21	3.1226588607139e-80	0.402441827215921	0.746	0.575	5.14676633422865e-76	CD4+ TEM	CDC42SE2
SH3KBP1	5.48526322291462e-80	0.363229710109506	0.793	0.642	9.04081084400787e-76	CD4+ TEM	SH3KBP1
CYFIP21	1.04128788251912e-79	0.315988395274394	0.787	0.56	1.71625068796802e-75	CD4+ TEM	CYFIP2
C9H17orf99	2.35163116039849e-79	0.297110246998656	0.379	0.204	3.87595847856879e-75	CD4+ TEM	C9H17orf99
CARD191	3.00091037924966e-79	0.350205818358167	0.714	0.541	4.9461004870793e-75	CD4+ TEM	CARD19
NFATC21	1.9086739173285e-78	0.390102102220932	0.588	0.397	3.14587635054083e-74	CD4+ TEM	NFATC2
ITGA41	5.87735690419745e-78	0.395130464084734	0.796	0.65	9.68705964949824e-74	CD4+ TEM	ITGA4
NACA1	4.65699402932236e-77	0.286155219223913	0.997	0.897	7.67565755912911e-73	CD4+ TEM	NACA
RAPGEF51	5.44718592283017e-77	0.31012307972627	0.531	0.323	8.97805183800868e-73	CD4+ TEM	RAPGEF5
YEATS22	1.12138375426454e-76	0.381882637381667	0.615	0.428	1.84826470377882e-72	CD4+ TEM	YEATS2
GSTO12	3.95099822916618e-76	0.36454700534832	0.747	0.588	6.5120352813117e-72	CD4+ TEM	GSTO1
TBC1D41	1.80663658778493e-75	0.293171346199315	0.279	0.139	2.97769842398713e-71	CD4+ TEM	TBC1D4
RAPGEF1	4.12449493151564e-75	0.419516438813469	0.538	0.367	6.79799254612408e-71	CD4+ TEM	RAPGEF1
KMT2A2	8.22239771703007e-75	0.356693378564504	0.704	0.525	1.3552155917209e-70	CD4+ TEM	KMT2A
TIAM1	1.18636670975491e-74	0.322140735633375	0.517	0.323	1.95536961101804e-70	CD4+ TEM	TIAM1
TBC1D51	1.42869067952281e-74	0.296162395234894	0.96	0.831	2.3547679779895e-70	CD4+ TEM	TBC1D5
MALT12	2.05898835413028e-74	0.384664741026425	0.622	0.444	3.39362460527753e-70	CD4+ TEM	MALT1
DOCK102	3.16897702365005e-74	0.312460449885654	0.92	0.755	5.22310793038001e-70	CD4+ TEM	DOCK10
UBASH3A	5.16631161669022e-74	0.306105266179902	0.313	0.162	8.51511480662882e-70	CD4+ TEM	UBASH3A
KLF122	7.75874591178558e-74	0.294880699521993	0.916	0.668	1.2787965011805e-69	CD4+ TEM	KLF12
SAMHD1	2.14618842667217e-73	0.366070757303275	0.436	0.261	3.53734776484106e-69	CD4+ TEM	SAMHD1
EEF1B22	3.70169041165421e-73	0.305363364136531	0.99	0.864	6.10112613648846e-69	CD4+ TEM	EEF1B2
INTS102	5.4946104665862e-72	0.381264654278776	0.5	0.336	9.05621697102738e-68	CD4+ TEM	INTS10
ANAPC111	1.14525729612715e-71	0.347582425631997	0.69	0.528	1.88761307547677e-67	CD4+ TEM	ANAPC11
PITPNC12	1.39330952454316e-71	0.30008270116459	0.815	0.608	2.29645275835204e-67	CD4+ TEM	PITPNC1
ZAP70	1.68371121814726e-71	0.300129896025097	0.388	0.22	2.77509282975032e-67	CD4+ TEM	ZAP70
WWOX1	1.99201414947351e-71	0.423840947269739	0.746	0.569	3.28323772116223e-67	CD4+ TEM	WWOX
CAMK1D2	1.94210050994624e-70	0.360441498720672	0.76	0.582	3.20097006049339e-66	CD4+ TEM	CAMK1D
EEF1D1	1.99763986204285e-70	0.300004750387125	0.947	0.81	3.29251002061903e-66	CD4+ TEM	EEF1D
NISCH	7.67607382859146e-70	0.318448211453879	0.297	0.162	1.26517048842844e-65	CD4+ TEM	NISCH
ITGB1	1.23786327413445e-69	0.653151676078564	0.552	0.42	2.04024624842841e-65	CD4+ TEM	ITGB1
CABCOCO1	1.86342584947913e-69	0.39985009103925	0.525	0.37	3.0712984851115e-65	CD4+ TEM	CABCOCO1
PEBP11	2.96650508677821e-69	0.374652114329139	0.629	0.473	4.88939368402784e-65	CD4+ TEM	PEBP1
TRIM342	3.24110450040158e-69	0.339793695564418	0.639	0.458	5.34198843756189e-65	CD4+ TEM	TRIM34
SP1102	2.60793444743749e-68	0.331374367897728	0.776	0.627	4.29839755626647e-64	CD4+ TEM	SP110
PRDX1	4.50941366431805e-68	0.334702271530969	0.761	0.592	7.43241560152901e-64	CD4+ TEM	PRDX1
MNDA	6.97838430538814e-68	0.310266863542079	0.83	0.68	1.15017730121407e-63	CD4+ TEM	MNDA
TRIB2	7.45446788336692e-68	0.272452064390871	0.269	0.135	1.22864539653654e-63	CD4+ TEM	TRIB2
CAB39L1	1.66021743047706e-66	0.310673530694217	0.279	0.145	2.7363703689123e-62	CD4+ TEM	CAB39L
VPS13A1	1.49849638507161e-65	0.373952606429197	0.648	0.495	2.46982174187502e-61	CD4+ TEM	VPS13A
PATJ2	1.78893412229437e-65	0.321345906898345	0.333	0.184	2.94852122036558e-61	CD4+ TEM	PATJ
RWDD11	2.68072759852014e-65	0.313284700525828	0.756	0.6	4.41837522788089e-61	CD4+ TEM	RWDD1
NLRC51	1.34391270788429e-64	0.31133863387353	0.424	0.269	2.21503692513489e-60	CD4+ TEM	NLRC5
ESYT31	3.27817034551631e-64	0.321254440984808	0.381	0.219	5.40308036347998e-60	CD4+ TEM	ESYT3
SOD1	6.4684353477244e-64	0.286084582025688	0.717	0.568	1.06612751401194e-59	CD4+ TEM	SOD1
PPP3CC	8.50764327498523e-64	0.281771744533426	0.749	0.539	1.40222976458307e-59	CD4+ TEM	PPP3CC
CNBP	3.31661085407208e-63	0.254693688841015	0.958	0.868	5.46643800968161e-59	CD4+ TEM	CNBP
TXNDC111	4.4435946702899e-63	0.324251163052571	0.489	0.328	7.32393273557182e-59	CD4+ TEM	TXNDC11
CARD111	2.2996790343311e-62	0.298280232344134	0.547	0.36	3.79033098438452e-58	CD4+ TEM	CARD11
ZBTB381	2.03312930792978e-61	0.345531369911956	0.512	0.355	3.35100372532987e-57	CD4+ TEM	ZBTB38
APRT	3.99570285423692e-61	0.326778977995014	0.739	0.582	6.58571744435329e-57	CD4+ TEM	APRT
HSP90AB12	4.86619501918939e-61	0.284662551392914	0.935	0.785	8.02046263062795e-57	CD4+ TEM	HSP90AB1
SNRK2	8.694206860856e-61	0.318634373808699	0.825	0.694	1.43297917480629e-56	CD4+ TEM	SNRK
TAP1	2.00141204222994e-59	0.289216542347223	0.934	0.818	3.29872732800338e-55	CD4+ TEM	TAP1
SGO11	3.24540843797432e-59	0.304057581957916	0.558	0.395	5.34908218746928e-55	CD4+ TEM	SGO1
STAT11	3.93935248050935e-59	0.304369061699974	0.668	0.514	6.49284075837551e-55	CD4+ TEM	STAT1
MAGI31	7.92965731307805e-59	0.319832214965273	0.501	0.326	1.30696611834152e-54	CD4+ TEM	MAGI3
ATAD2	9.88174091703297e-59	0.355939103286945	0.364	0.226	1.62870853794537e-54	CD4+ TEM	ATAD2
CAPN71	1.86815360491555e-58	0.415811529138564	0.428	0.289	3.07909077162182e-54	CD4+ TEM	CAPN7
PLCG1	2.74808244089088e-58	0.250648029906946	0.278	0.15	4.52938947907635e-54	CD4+ TEM	PLCG1
TRIM59	5.96760339547853e-58	0.262191124646226	0.285	0.157	9.83580391642772e-54	CD4+ TEM	TRIM59
LBH1	6.14214954640574e-58	0.272416988978906	0.508	0.33	1.01234908823859e-53	CD4+ TEM	LBH
SLC2A4RG	3.22805510520494e-57	0.338785796118948	0.413	0.274	5.32048042439878e-53	CD4+ TEM	SLC2A4RG
HOPX1	3.26203849018415e-57	0.281040447746048	0.764	0.584	5.37649183952152e-53	CD4+ TEM	HOPX
RABAC11	7.94085407291419e-57	0.290848684545076	0.854	0.722	1.30881156829772e-52	CD4+ TEM	RABAC1
CAB39	1.26747242252135e-56	0.305168787305693	0.654	0.5	2.08904804679969e-52	CD4+ TEM	CAB39
SLC41A21	2.17107389497319e-56	0.33327445691769	0.479	0.318	3.57836399369482e-52	CD4+ TEM	SLC41A2
ESYT2	2.98520541477944e-56	0.332379378346102	0.633	0.484	4.92021556463948e-52	CD4+ TEM	ESYT2
CYTH1	4.37240334483665e-56	0.283563072755741	0.831	0.695	7.20659519295976e-52	CD4+ TEM	CYTH1
DGKZ	7.75626743314237e-56	0.263178561226905	0.434	0.286	1.27838799833053e-51	CD4+ TEM	DGKZ
CHCHD2	7.90379694124865e-56	0.291121394009899	0.855	0.725	1.3027038118566e-51	CD4+ TEM	CHCHD2
ARHGAP421	2.3746935415402e-55	0.329749402554275	0.48	0.319	3.91396989516656e-51	CD4+ TEM	ARHGAP42
ATXN11	4.53713127758104e-55	0.278771231666845	0.685	0.516	7.47809977170907e-51	CD4+ TEM	ATXN1
NHP21	1.06487557513163e-54	0.325261591454081	0.478	0.332	1.75512792293195e-50	CD4+ TEM	NHP2
NPM12	2.17345745946654e-54	0.270797126322377	0.904	0.754	3.58229258469276e-50	CD4+ TEM	NPM1
CCDC571	5.48152691333745e-54	0.251561176856223	0.271	0.15	9.03465265856278e-50	CD4+ TEM	CCDC57
SPATS2L1	1.66314202301038e-53	0.281818277501647	0.39	0.244	2.74119068232571e-49	CD4+ TEM	SPATS2L
FAM13A1	3.2793015384118e-53	0.329839365779817	0.334	0.204	5.40494479561033e-49	CD4+ TEM	FAM13A
SERBP11	4.69515851864241e-53	0.270002846404466	0.873	0.742	7.73856027042641e-49	CD4+ TEM	SERBP1
NOP531	6.86499354859442e-53	0.277495591492005	0.896	0.762	1.13148823667933e-48	CD4+ TEM	NOP53
TERF2IP1	1.24922616345603e-52	0.278000735947109	0.579	0.428	2.05897456260823e-48	CD4+ TEM	TERF2IP
GLCCI1	1.49769130786876e-52	0.304206484383014	0.527	0.366	2.46849481362929e-48	CD4+ TEM	GLCCI1
ORC41	1.63506527955863e-52	0.310308438079836	0.665	0.526	2.69491459376853e-48	CD4+ TEM	ORC4
DLA-791	2.50259332447193e-52	0.355340900693347	0.431	0.292	4.12477431739464e-48	CD4+ TEM	DLA-79
ANP32E	1.26436246392025e-51	0.281820441635238	0.485	0.335	2.08392221303335e-47	CD4+ TEM	ANP32E
NCL1	2.58286690950324e-51	0.272456013151585	0.888	0.78	4.25708124024324e-47	CD4+ TEM	NCL
MPP71	2.84247725009785e-51	0.263173368242177	0.315	0.181	4.68497100361127e-47	CD4+ TEM	MPP7
MGLL	2.9319007047622e-51	0.328287391462481	0.269	0.156	4.83235874158906e-47	CD4+ TEM	MGLL
TFAM	3.20990891897393e-51	0.285126387360225	0.379	0.244	5.29057188025283e-47	CD4+ TEM	TFAM
B4GALT52	9.4521244756727e-51	0.287900375885294	0.632	0.479	1.55789915608038e-46	CD4+ TEM	B4GALT5
NT5C1	1.38016793167487e-49	0.306746176902794	0.519	0.381	2.27479278498652e-45	CD4+ TEM	NT5C
PHC31	1.54782148465415e-49	0.286636092049686	0.657	0.508	2.55111937100698e-45	CD4+ TEM	PHC3
NTAQ1	6.91125842301222e-49	0.308674641963265	0.407	0.273	1.13911361328087e-44	CD4+ TEM	NTAQ1
NUCKS11	8.55038624828382e-49	0.256873828354675	0.784	0.651	1.40927466144214e-44	CD4+ TEM	NUCKS1
RALGAPA12	8.89010464801063e-49	0.275616479739101	0.598	0.437	1.46526704808511e-44	CD4+ TEM	RALGAPA1
NCALD1	9.52031133270846e-49	0.258519644279662	0.324	0.19	1.56913771385701e-44	CD4+ TEM	NCALD
ELOVL51	9.63212302708058e-49	0.268168927664161	0.607	0.459	1.58756651732342e-44	CD4+ TEM	ELOVL5
SMARCE11	1.31024811410857e-48	0.292218575096466	0.622	0.489	2.15955094167375e-44	CD4+ TEM	SMARCE1
CDK62	3.35185015090556e-48	0.267865804234463	0.53	0.367	5.52451941872254e-44	CD4+ TEM	CDK6
SREK1IP1	4.0643957504984e-48	0.313866239773994	0.539	0.41	6.69893707597147e-44	CD4+ TEM	SREK1IP1
NME21	7.05958148028467e-48	0.257478501765472	0.881	0.742	1.16356021958052e-43	CD4+ TEM	NME2
MOV10	1.39413753760935e-47	0.279324188639138	0.502	0.372	2.29781748948773e-43	CD4+ TEM	MOV10
MTMR10	2.15737781086923e-47	0.266803464161821	0.413	0.277	3.55579010787467e-43	CD4+ TEM	MTMR10
SELENOT1	4.15783369691266e-47	0.264102018192824	0.765	0.643	6.85294149925144e-43	CD4+ TEM	SELENOT
FGFR1OP2	8.09892726709997e-47	0.273895539253704	0.486	0.349	1.33486519216342e-42	CD4+ TEM	FGFR1OP2
APOL5	1.66125354679087e-46	0.260374205115221	0.275	0.165	2.73807809582071e-42	CD4+ TEM	APOL5
ST131	2.86844963843439e-46	0.270336167007018	0.758	0.637	4.72777869406756e-42	CD4+ TEM	ST13
RFC11	3.15222358436942e-46	0.322859479391513	0.535	0.401	5.19549491175768e-42	CD4+ TEM	RFC1
PSMB101	1.82592833133529e-45	0.326142355380452	0.494	0.372	3.00949507570682e-41	CD4+ TEM	PSMB10
PLEKHA11	7.75685866540277e-45	0.278654232716815	0.428	0.291	1.27848544523169e-40	CD4+ TEM	PLEKHA1
MATR32	8.18815337167704e-45	0.250802558053044	0.869	0.761	1.34957143871981e-40	CD4+ TEM	MATR3
PDCD5	8.24397900417958e-45	0.265547466260468	0.564	0.428	1.35877261946888e-40	CD4+ TEM	PDCD5
SRSF7	8.82406336225389e-45	0.269669836888538	0.569	0.435	1.45438212336669e-40	CD4+ TEM	SRSF7
THY11	1.31044255371946e-44	0.271533070623301	0.427	0.292	2.15987141704041e-40	CD4+ TEM	THY1
LSM6	3.99874936248776e-44	0.260584034034749	0.679	0.562	6.59073869925232e-40	CD4+ TEM	LSM6
NME11	4.54613492648892e-44	0.251667088741557	0.398	0.263	7.49293958583904e-40	CD4+ TEM	NME1
ETHE1	5.89293707771307e-44	0.281008390986121	0.512	0.39	9.71273889148669e-40	CD4+ TEM	ETHE1
BCAP311	1.2589835411835e-43	0.283101960366635	0.555	0.435	2.07505667257864e-39	CD4+ TEM	BCAP31
EIF5B	2.43517155202472e-43	0.314977579366099	0.675	0.559	4.01364975204715e-39	CD4+ TEM	EIF5B
HMGN31	3.30437466645628e-43	0.289972046514169	0.522	0.396	5.44627032525324e-39	CD4+ TEM	HMGN3
CASP6	3.4023480553926e-43	0.278621419422572	0.457	0.334	5.60775006489808e-39	CD4+ TEM	CASP6
MDP1	1.41647363311243e-42	0.281167809784318	0.486	0.364	2.33463184209591e-38	CD4+ TEM	MDP1
NIFK1	3.41267704800706e-42	0.279414051958535	0.623	0.507	5.62477431052524e-38	CD4+ TEM	NIFK
MIS18BP1	3.94243743332757e-42	0.291128147936818	0.39	0.269	6.4979253776105e-38	CD4+ TEM	MIS18BP1
IL6ST	4.29989901737121e-42	0.29489229561146	0.291	0.187	7.08709356043122e-38	CD4+ TEM	IL6ST
GSTA4	5.32495650911621e-42	0.273658208884021	0.367	0.246	8.77659331832533e-38	CD4+ TEM	GSTA4
PTPN41	1.12163550666728e-41	0.296358693008517	0.379	0.252	1.84867964208901e-37	CD4+ TEM	PTPN4
DENND4C2	1.30077084307932e-41	0.261952793949449	0.392	0.263	2.14393050356334e-37	CD4+ TEM	DENND4C
NOC3L1	1.57034922620952e-41	0.274750814526933	0.482	0.355	2.58824959463853e-37	CD4+ TEM	NOC3L
RCAN31	3.02964487687347e-40	0.268016475599828	0.502	0.364	4.99346068606285e-36	CD4+ TEM	RCAN3
NUBP2	1.060509464623e-38	0.258802457869431	0.425	0.311	1.74793169959163e-34	CD4+ TEM	NUBP2
CD2AP2	2.44138237723743e-38	0.250810641991479	0.503	0.376	4.02388643416273e-34	CD4+ TEM	CD2AP
NOP582	3.2632733184202e-38	0.267742157073255	0.503	0.383	5.37852708342017e-34	CD4+ TEM	NOP58
REX1BD1	5.31182710379599e-38	0.29950097332617	0.386	0.28	8.75495343247655e-34	CD4+ TEM	REX1BD
KCNN4	1.2316735537628e-37	0.267786955254017	0.259	0.165	2.03004435131185e-33	CD4+ TEM	KCNN4
DCTN41	4.44290594497503e-37	0.258743411818511	0.494	0.377	7.32279757850784e-33	CD4+ TEM	DCTN4
GTF3A	7.29024987777114e-37	0.250851719359565	0.478	0.37	1.20157898485424e-32	CD4+ TEM	GTF3A
SMIM4	3.71865649025636e-36	0.286784082592029	0.449	0.341	6.12908962724054e-32	CD4+ TEM	SMIM4
CCT31	3.74383195200272e-36	0.25326723989138	0.507	0.394	6.17058382329088e-32	CD4+ TEM	CCT3
SNRPB2	1.13400342461926e-35	0.260042301021437	0.6	0.493	1.86906444445747e-31	CD4+ TEM	SNRPB2
SSRP1	1.30666255859067e-35	0.252626802378142	0.356	0.252	2.15364122906913e-31	CD4+ TEM	SSRP1
MORC3	1.58958112948977e-35	0.26204304986133	0.456	0.341	2.61994761762504e-31	CD4+ TEM	MORC3
KLHL51	2.97004683828157e-35	0.257719340372335	0.438	0.324	4.89523119885568e-31	CD4+ TEM	KLHL5
RNASEH2B1	1.26860598113431e-34	0.265543367220578	0.5	0.386	2.09091637810557e-30	CD4+ TEM	RNASEH2B
FCGRT	2.40414382969175e-34	0.260948990486529	0.377	0.268	3.96250986009795e-30	CD4+ TEM	FCGRT
GSDMD	4.85600112534434e-34	0.257425011387504	0.644	0.535	8.00366105479254e-30	CD4+ TEM	GSDMD
GNPDA2	6.77549689008242e-34	0.269923727213957	0.404	0.302	1.11673739742338e-29	CD4+ TEM	GNPDA2
EXOC6B1	1.61881799015176e-33	0.257629109598891	0.733	0.607	2.66813581136814e-29	CD4+ TEM	EXOC6B
NCK1	1.74985270250287e-33	0.254474288536602	0.604	0.495	2.88410722426524e-29	CD4+ TEM	NCK1
HNRNPR	4.6537216405539e-33	0.250557034244981	0.579	0.466	7.67026400796093e-29	CD4+ TEM	HNRNPR
CLDND1	9.77196078166592e-31	0.286521060805866	0.343	0.256	1.61061457603418e-26	CD4+ TEM	CLDND1
DLA881	2.00314182519248e-30	0.318013339884674	0.96	0.89	3.30157835628224e-26	CD4+ TEM	DLA88
TRIO1	1.55326951653845e-29	0.284593032590379	0.543	0.447	2.56009881715868e-25	CD4+ TEM	TRIO
TRPS1	3.83072964233848e-10	0.310412871769187	0.691	0.631	6.31380859650228e-06	CD4+ TEM	TRPS1
PLCL13	0	2.03314112048696	0.895	0.301	0	CD4+ TEM, Th2-like	PLCL1
RNF220	0	1.79098852844506	0.554	0.167	0	CD4+ TEM, Th2-like	RNF220
SYTL31	0	1.71690409539221	0.927	0.312	0	CD4+ TEM, Th2-like	SYTL3
IL7R3	0	1.70537784464129	0.984	0.405	0	CD4+ TEM, Th2-like	IL7R
INPP4B3	0	1.70306568521893	0.995	0.492	0	CD4+ TEM, Th2-like	INPP4B
DOCK33	0	1.5959645708212	0.974	0.434	0	CD4+ TEM, Th2-like	DOCK3
RBP4	0	1.47838566864084	0.577	0.053	0	CD4+ TEM, Th2-like	RBP4
GALNT173	0	1.40810522968234	0.792	0.266	0	CD4+ TEM, Th2-like	GALNT17
ITGA2	0	1.39282768946723	0.5	0.019	0	CD4+ TEM, Th2-like	ITGA2
ADIRF1	0	1.39131826251947	0.53	0.136	0	CD4+ TEM, Th2-like	ADIRF
GATA32	0	1.37934600989461	0.739	0.182	0	CD4+ TEM, Th2-like	GATA3
CCDC3	0	1.37114959620371	0.408	0.032	0	CD4+ TEM, Th2-like	CCDC3
JAZF13	0	1.35846712938832	0.934	0.472	0	CD4+ TEM, Th2-like	JAZF1
MAF2	0	1.3202412616426	0.729	0.189	0	CD4+ TEM, Th2-like	MAF
CSGALNACT12	0	1.30758131155463	0.765	0.26	0	CD4+ TEM, Th2-like	CSGALNACT1
LGALS3	0	1.27190035031819	0.895	0.346	0	CD4+ TEM, Th2-like	LGALS3
MFHAS12	0	1.21068128037191	0.556	0.116	0	CD4+ TEM, Th2-like	MFHAS1
ARL4C2	0	1.19325737180304	0.809	0.319	0	CD4+ TEM, Th2-like	ARL4C
TMSB102	0	1.16296064493842	0.993	0.877	0	CD4+ TEM, Th2-like	TMSB10
PTPN131	0	1.14925560920497	0.408	0.071	0	CD4+ TEM, Th2-like	PTPN13
FAR21	0	1.07100052114317	0.682	0.22	0	CD4+ TEM, Th2-like	FAR2
S100A2	0	1.01276751961506	0.469	0.048	0	CD4+ TEM, Th2-like	S100A2
PPEF1	0	0.933725448910744	0.386	0.072	0	CD4+ TEM, Th2-like	PPEF1
CMA11	0	0.888331805484844	0.495	0.108	0	CD4+ TEM, Th2-like	CMA1
ZNF462	0	0.79453074096076	0.283	0.029	0	CD4+ TEM, Th2-like	ZNF462
CD40LG2	0	0.775620609842598	0.47	0.104	0	CD4+ TEM, Th2-like	CD40LG
PDLIM1	5.82575155063265e-307	0.582158442571152	0.326	0.053	9.60200370575273e-303	CD4+ TEM, Th2-like	PDLIM1
MVB12B	3.61114959159618e-304	1.27337273032907	0.506	0.136	5.95189675686882e-300	CD4+ TEM, Th2-like	MVB12B
S100A51	2.82033658107846e-295	1.46420176947524	0.914	0.455	4.64847875293352e-291	CD4+ TEM, Th2-like	S100A5
DSTN	1.61408589725521e-291	0.745653877204738	0.283	0.044	2.66033637585604e-287	CD4+ TEM, Th2-like	DSTN
ST3GAL62	2.03643810375675e-291	1.05194650037115	0.719	0.268	3.35645728261187e-287	CD4+ TEM, Th2-like	ST3GAL6
CDK63	1.59825525166789e-273	1.33870562694993	0.801	0.363	2.63424430579901e-269	CD4+ TEM, Th2-like	CDK6
RORA2	7.52939198201544e-264	1.08414950379595	0.819	0.35	1.24099438647579e-259	CD4+ TEM, Th2-like	RORA
ITK3	1.89444752032231e-258	1.05302824910752	0.901	0.451	3.12242840299524e-254	CD4+ TEM, Th2-like	ITK
PTPRB	1.23141665729125e-256	0.746412473335189	0.386	0.088	2.02962093454744e-252	CD4+ TEM, Th2-like	PTPRB
MDFIC3	9.59156385609179e-252	1.14824513385762	0.859	0.474	1.58088155476105e-247	CD4+ TEM, Th2-like	MDFIC
PLEKHA5	7.10092889068905e-250	1.02950423744204	0.427	0.109	1.17037509976337e-245	CD4+ TEM, Th2-like	PLEKHA5
NEDD41	1.50798648789379e-246	0.916315333785788	0.621	0.221	2.48546332934654e-242	CD4+ TEM, Th2-like	NEDD4
ITGB11	2.42041157409015e-240	1.04573566172186	0.812	0.415	3.98932235641539e-236	CD4+ TEM, Th2-like	ITGB1
PRDX43	5.04115907859785e-237	0.865780842259867	0.766	0.332	8.30883839334497e-233	CD4+ TEM, Th2-like	PRDX4
SKAP13	8.68850384882587e-235	0.996180940855339	0.988	0.58	1.43203920436348e-230	CD4+ TEM, Th2-like	SKAP1
CCDC149	2.27687044535744e-232	0.659172578037248	0.323	0.068	3.75273786803813e-228	CD4+ TEM, Th2-like	CCDC149
TCEA31	7.24764268358191e-232	0.825555606145688	0.532	0.176	1.19455646710797e-227	CD4+ TEM, Th2-like	TCEA3
PSD3	2.93000107594345e-230	1.11062432071516	0.421	0.113	4.82922777336999e-226	CD4+ TEM, Th2-like	PSD3
SPECC11	1.10093503356837e-217	0.946253690478869	0.56	0.196	1.81456112232739e-213	CD4+ TEM, Th2-like	SPECC1
IL2RA	9.36387548621175e-216	0.524309258871366	0.252	0.044	1.54335395763742e-211	CD4+ TEM, Th2-like	IL2RA
PAG12	4.94622171359466e-215	1.09906904367788	0.849	0.499	8.15236262834672e-211	CD4+ TEM, Th2-like	PAG1
CD802	1.32821872182397e-212	0.911467143271049	0.632	0.247	2.18917009731027e-208	CD4+ TEM, Th2-like	CD80
LMNA	9.70937661441363e-200	0.825141255038043	0.608	0.244	1.60029945358766e-195	CD4+ TEM, Th2-like	LMNA
TMEM652	2.87650781915674e-194	0.986108012685575	0.572	0.23	4.74106018753415e-190	CD4+ TEM, Th2-like	TMEM65
GRAP23	2.07445159265597e-193	0.83596984936136	0.71	0.311	3.41911111501557e-189	CD4+ TEM, Th2-like	GRAP2
HIPK22	2.11194398603761e-192	0.889611832490257	0.653	0.291	3.48090607778719e-188	CD4+ TEM, Th2-like	HIPK2
NTAN12	2.20973747143484e-192	0.793567663810101	0.703	0.324	3.6420893004189e-188	CD4+ TEM, Th2-like	NTAN1
SLC9A92	1.00800680179599e-189	0.835832179551049	0.984	0.624	1.66139681072014e-185	CD4+ TEM, Th2-like	SLC9A9
LGALS1	3.11142316952271e-186	0.814729949594238	0.947	0.615	5.12824766800733e-182	CD4+ TEM, Th2-like	LGALS1
LEF12	8.05209253711834e-184	0.562647653651797	0.904	0.403	1.32714589196785e-179	CD4+ TEM, Th2-like	LEF1
KCTD12	8.29252305572684e-181	0.486413490199793	0.847	0.392	1.3667736500449e-176	CD4+ TEM, Th2-like	KCTD12
SLCO3A11	1.46396137036722e-179	0.695721446029745	0.572	0.211	2.41290113063924e-175	CD4+ TEM, Th2-like	SLCO3A1
ESYT32	3.93529251344802e-177	0.842949708479566	0.568	0.218	6.48614912066502e-173	CD4+ TEM, Th2-like	ESYT3
ZBTB161	3.19341788603368e-176	1.39089674866339	0.424	0.135	5.2633913597607e-172	CD4+ TEM, Th2-like	ZBTB16
PDCD43	5.42078847391254e-174	0.787422245967808	0.924	0.638	8.93454356270265e-170	CD4+ TEM, Th2-like	PDCD4
GAB31	1.14247912739749e-172	0.775904162546795	0.599	0.257	1.88303409777655e-168	CD4+ TEM, Th2-like	GAB3
DENND4C3	9.10411277475329e-169	0.821686518164227	0.601	0.26	1.50053986753484e-164	CD4+ TEM, Th2-like	DENND4C
CCND22	9.05099795608247e-167	0.777965472955652	0.594	0.244	1.49178548312151e-162	CD4+ TEM, Th2-like	CCND2
ARHGAP422	2.03640762015133e-166	0.879502531781314	0.674	0.318	3.35640703953343e-162	CD4+ TEM, Th2-like	ARHGAP42
CD282	3.8082635377841e-166	0.678150681588418	0.522	0.19	6.27677996297575e-162	CD4+ TEM, Th2-like	CD28
CD2262	2.05482011286763e-163	0.746377636839717	0.739	0.35	3.38675451002843e-159	CD4+ TEM, Th2-like	CD226
RAPGEF52	2.74271347554874e-163	0.901250031579732	0.68	0.325	4.52054035039943e-159	CD4+ TEM, Th2-like	RAPGEF5
ZNRF12	4.59023125637891e-163	0.831505866784564	0.678	0.341	7.56561915676371e-159	CD4+ TEM, Th2-like	ZNRF1
CAMK43	1.4286118523225e-162	0.744612776818502	0.898	0.473	2.35463805499795e-158	CD4+ TEM, Th2-like	CAMK4
MPP72	1.58349851754909e-161	0.866769753343358	0.491	0.179	2.60992225662441e-157	CD4+ TEM, Th2-like	MPP7
HOPX2	4.08030112429069e-161	0.781523496510366	0.899	0.585	6.72515231305592e-157	CD4+ TEM, Th2-like	HOPX
CPNE3	3.24588118915583e-156	0.602688276482518	0.462	0.172	5.34986137596664e-152	CD4+ TEM, Th2-like	CPNE3
FBXL21	1.3107879894758e-153	0.761533111347601	0.505	0.192	2.16044076425402e-149	CD4+ TEM, Th2-like	FBXL2
CALM13	5.29324053935618e-153	0.572605959556557	0.992	0.916	8.72431905696685e-149	CD4+ TEM, Th2-like	CALM1
CD442	2.23003541392514e-152	0.758327120085656	0.926	0.63	3.67554436923141e-148	CD4+ TEM, Th2-like	CD44
MCUB	8.31322369445401e-144	0.781107286473551	0.802	0.488	1.37018552931991e-139	CD4+ TEM, Th2-like	MCUB
TGFBR3	2.01150603759104e-140	0.503784305353236	0.264	0.067	3.31536425115755e-136	CD4+ TEM, Th2-like	TGFBR3
CRIP1	2.44235372795006e-140	0.666811036793011	0.988	0.879	4.02548741440729e-136	CD4+ TEM, Th2-like	CRIP1
LYSMD22	1.28065997705605e-138	0.599123212838751	0.499	0.201	2.11078377418378e-134	CD4+ TEM, Th2-like	LYSMD2
CD3E3	2.55052827914319e-136	0.654144114245832	0.986	0.551	4.2037807096838e-132	CD4+ TEM, Th2-like	CD3E
SAMD4A1	2.23102505649229e-134	0.699615974336309	0.392	0.135	3.6771754981106e-130	CD4+ TEM, Th2-like	SAMD4A
GPR1832	2.98815825704511e-134	0.586730943333608	0.605	0.279	4.92508243926175e-130	CD4+ TEM, Th2-like	GPR183
AOPEP	3.05555664854119e-133	0.858187942890486	0.691	0.386	5.03616846812559e-129	CD4+ TEM, Th2-like	AOPEP
CDC42SE22	2.21294762811064e-132	0.750782426076942	0.85	0.577	3.64738028065196e-128	CD4+ TEM, Th2-like	CDC42SE2
FYN2	1.13343517289961e-131	0.617171658991342	0.934	0.577	1.86812785197314e-127	CD4+ TEM, Th2-like	FYN
RUFY3	4.38256858825532e-130	0.706359772912431	0.862	0.602	7.22334954716243e-126	CD4+ TEM, Th2-like	RUFY3
ATP10A2	9.15088149110345e-130	0.771219486802549	0.562	0.25	1.50824828736367e-125	CD4+ TEM, Th2-like	ATP10A
OPTN2	1.65034774060114e-128	0.673237899378234	0.824	0.525	2.7201031460588e-124	CD4+ TEM, Th2-like	OPTN
DPP41	1.70203946276501e-126	0.543049696506467	0.252	0.067	2.80530144252929e-122	CD4+ TEM, Th2-like	DPP4
ANXA1	5.84727460633249e-125	0.353601467095941	0.81	0.412	9.63747800615721e-121	CD4+ TEM, Th2-like	ANXA1
IQGAP21	9.91433563134229e-125	0.696361327771772	0.919	0.664	1.63408079875784e-120	CD4+ TEM, Th2-like	IQGAP2
B2M2	1.08496717731509e-122	0.361630828613	0.997	0.993	1.78824290165073e-118	CD4+ TEM, Th2-like	B2M
TRERF1	2.52178068460398e-122	0.681008463247842	0.633	0.341	4.15639892436427e-118	CD4+ TEM, Th2-like	TRERF1
CLINT1	3.32247286812626e-121	0.780271570020678	0.749	0.483	5.4760997812457e-117	CD4+ TEM, Th2-like	CLINT1
MAN2A11	2.23084770297381e-120	0.680048785442892	0.835	0.561	3.67688318404143e-116	CD4+ TEM, Th2-like	MAN2A1
OSBPL61	1.15827303885776e-119	0.504836473687507	0.284	0.084	1.90906562264536e-115	CD4+ TEM, Th2-like	OSBPL6
CAMK1D3	3.94331038332225e-119	0.74264357287274	0.847	0.585	6.49936417379173e-115	CD4+ TEM, Th2-like	CAMK1D
S100A112	6.78626598087182e-119	0.594892058645979	0.965	0.823	1.11851235896729e-114	CD4+ TEM, Th2-like	S100A11
CDC14B	6.97582029612571e-118	0.543792872572179	0.378	0.14	1.14975470120744e-113	CD4+ TEM, Th2-like	CDC14B
CYFIP22	2.03956322998033e-117	0.606740537695688	0.881	0.565	3.36160811565357e-113	CD4+ TEM, Th2-like	CYFIP2
USP132	4.06189714528398e-117	0.557121401374627	0.348	0.121	6.69481887485706e-113	CD4+ TEM, Th2-like	USP13
RABAC12	3.60661731092191e-116	0.594286240627442	0.922	0.725	5.94442665186148e-112	CD4+ TEM, Th2-like	RABAC1
PLEKHA12	3.53523196936569e-115	0.615086564464836	0.585	0.29	5.82676933190853e-111	CD4+ TEM, Th2-like	PLEKHA1
KCNQ21	6.48811183207162e-114	0.46148258084118	0.341	0.117	1.06937059216204e-109	CD4+ TEM, Th2-like	KCNQ2
LTB3	9.29028159393524e-113	0.592710294893082	0.975	0.638	1.53122421231241e-108	CD4+ TEM, Th2-like	LTB
THEMIS3	1.42220369743656e-111	0.651542999093241	0.694	0.357	2.34407613411494e-107	CD4+ TEM, Th2-like	THEMIS
SFMBT23	2.18013851046839e-109	0.710028767387169	0.6	0.297	3.593304292954e-105	CD4+ TEM, Th2-like	SFMBT2
TSPAN52	3.4587710713637e-109	0.665679163094279	0.53	0.242	5.70074647982165e-105	CD4+ TEM, Th2-like	TSPAN5
FLT3LG2	3.09377682825612e-108	0.532605839460041	0.558	0.266	5.09916296833173e-104	CD4+ TEM, Th2-like	FLT3LG
MTSS12	1.21643170534482e-107	0.697950173971174	0.64	0.351	2.00492273674933e-103	CD4+ TEM, Th2-like	MTSS1
ETS13	1.76473758118917e-107	0.565119431113779	0.999	0.712	2.90864048131599e-103	CD4+ TEM, Th2-like	ETS1
FNBP12	2.0505756316067e-107	0.634880720887721	0.915	0.727	3.37975875601416e-103	CD4+ TEM, Th2-like	FNBP1
BCL11B3	3.79289085217294e-107	0.525196198898407	0.758	0.399	6.25144270255145e-103	CD4+ TEM, Th2-like	BCL11B
CAMKK2	3.92534871482697e-107	0.547749016461253	0.457	0.206	6.46975975177782e-103	CD4+ TEM, Th2-like	CAMKK2
MPZL3	5.51758569525343e-107	0.379339531740996	0.25	0.073	9.0940847429167e-103	CD4+ TEM, Th2-like	MPZL3
PKP41	1.39208381641691e-106	0.629128265595049	0.403	0.163	2.29443254621835e-102	CD4+ TEM, Th2-like	PKP4
GALNT101	1.9445212140666e-106	0.614022536621537	0.622	0.332	3.20495986502457e-102	CD4+ TEM, Th2-like	GALNT10
STT3B1	2.0209951374765e-105	0.624802310600537	0.625	0.351	3.33100418558877e-101	CD4+ TEM, Th2-like	STT3B
MYCBP21	8.87576437113834e-105	0.575782414083043	0.986	0.902	1.46290348365102e-100	CD4+ TEM, Th2-like	MYCBP2
NR1D2	8.40109145638569e-104	0.395693510892753	0.274	0.087	1.38466789384149e-99	CD4+ TEM, Th2-like	NR1D2
CAB39L2	3.03428736399791e-103	0.520646836658491	0.377	0.147	5.00111243334136e-99	CD4+ TEM, Th2-like	CAB39L
TNIK3	4.16565348991584e-103	0.517877389661454	0.944	0.568	6.86583008207928e-99	CD4+ TEM, Th2-like	TNIK
CD523	1.54833019659374e-101	0.513681540506817	0.468	0.196	2.55195783002581e-97	CD4+ TEM, Th2-like	CD52
CDC42EP3	5.04522136976354e-101	0.358166701138872	0.368	0.138	8.31553386164427e-97	CD4+ TEM, Th2-like	CDC42EP3
TTC39C3	3.91998539910178e-99	0.592520996111447	0.527	0.268	6.46091993479956e-95	CD4+ TEM, Th2-like	TTC39C
LRRFIP1	5.45085405378831e-99	0.519529813998318	0.954	0.823	8.98409765145389e-95	CD4+ TEM, Th2-like	LRRFIP1
XYLT1	4.49766617005983e-98	0.555671477634911	0.704	0.405	7.41305338149262e-94	CD4+ TEM, Th2-like	XYLT1
TSPO1	6.50471073259414e-98	0.574526583284031	0.767	0.478	1.07210642294617e-93	CD4+ TEM, Th2-like	TSPO
ITPR2	8.66398746710745e-98	0.546045808818286	0.934	0.754	1.42799841432865e-93	CD4+ TEM, Th2-like	ITPR2
ADAM19	1.68658290390028e-97	0.512425518162095	0.654	0.357	2.77982594220844e-93	CD4+ TEM, Th2-like	ADAM19
ARHGAP15	9.25751978210694e-97	0.290622475108931	1	0.992	1.52582441048687e-92	CD4+ TEM, Th2-like	ARHGAP15
CAB391	1.04515583238979e-96	0.601805750807647	0.763	0.501	1.72262584294485e-92	CD4+ TEM, Th2-like	CAB39
CD3G3	4.50826690755123e-96	0.512862068542124	0.771	0.427	7.43052551702594e-92	CD4+ TEM, Th2-like	CD3G
ATP11B	9.81896864337977e-96	0.651561220118489	0.775	0.537	1.61836241180185e-91	CD4+ TEM, Th2-like	ATP11B
TBC1D12	2.1154445543014e-94	0.610958299540894	0.478	0.234	3.48667571439957e-90	CD4+ TEM, Th2-like	TBC1D12
KRTCAP32	2.440631266784e-93	0.409415980733623	0.284	0.098	4.02264845391338e-89	CD4+ TEM, Th2-like	KRTCAP3
ITGA11	3.36097322215945e-93	0.484360925683775	0.587	0.287	5.5395560647632e-89	CD4+ TEM, Th2-like	ITGA1
ESYT21	7.96045070295023e-92	0.610018569014083	0.725	0.486	1.31204148486026e-87	CD4+ TEM, Th2-like	ESYT2
PPP3CC1	3.37677967060986e-91	0.573912660179157	0.823	0.545	5.56560825309917e-87	CD4+ TEM, Th2-like	PPP3CC
ICOS2	5.72482102149098e-90	0.484527247842297	0.532	0.249	9.43565000762144e-86	CD4+ TEM, Th2-like	ICOS
PHTF22	8.72866282622621e-90	0.624094338795251	0.606	0.348	1.4386582070186e-85	CD4+ TEM, Th2-like	PHTF2
HMGN32	1.02099954313288e-89	0.53679796426684	0.664	0.396	1.68281144699161e-85	CD4+ TEM, Th2-like	HMGN3
TIAM11	1.31132732588211e-89	0.509633005713002	0.619	0.326	2.1613296985189e-85	CD4+ TEM, Th2-like	TIAM1
MICAL2	3.77703790322341e-88	0.570927802197534	0.489	0.248	6.22531387209282e-84	CD4+ TEM, Th2-like	MICAL2
PRKCQ3	1.34686263278226e-87	0.455310381945727	0.786	0.441	2.21989899135173e-83	CD4+ TEM, Th2-like	PRKCQ
TESPA12	7.98183126147264e-87	0.519200056333801	0.389	0.17	1.31556542851592e-82	CD4+ TEM, Th2-like	TESPA1
LCP21	8.54202994392779e-87	0.509364997825646	0.743	0.474	1.40789737535818e-82	CD4+ TEM, Th2-like	LCP2
SEC61B	9.51646826435802e-87	0.519704669505977	0.757	0.499	1.56850429933149e-82	CD4+ TEM, Th2-like	SEC61B
CD3D3	1.87904767325228e-86	0.46893266758342	0.866	0.531	3.09704637505442e-82	CD4+ TEM, Th2-like	CD3D
ASF1A	2.0540657673134e-85	0.56161755372983	0.372	0.167	3.38551119768595e-81	CD4+ TEM, Th2-like	ASF1A
ZBTB382	3.72561672005479e-84	0.555979856931038	0.613	0.357	6.1405614779943e-80	CD4+ TEM, Th2-like	ZBTB38
MYO7A3	7.67809311904108e-84	0.392926034383994	0.99	0.934	1.26550330788035e-79	CD4+ TEM, Th2-like	MYO7A
FKBP53	1.32657271048098e-83	0.580969096939825	0.724	0.464	2.18645714141476e-79	CD4+ TEM, Th2-like	FKBP5
EXOC6B2	1.80322497588564e-83	0.632205140256268	0.828	0.608	2.97207540525471e-79	CD4+ TEM, Th2-like	EXOC6B
WWOX2	3.35358947963874e-83	0.777331698288976	0.804	0.573	5.52738618034057e-79	CD4+ TEM, Th2-like	WWOX
MMD3	4.83183804517782e-83	0.498504169764769	0.598	0.326	7.96383546606209e-79	CD4+ TEM, Th2-like	MMD
C15H1orf185	3.70666612931536e-82	0.544042829234283	0.275	0.1	6.10932711433757e-78	CD4+ TEM, Th2-like	C15H1orf185
GBGT11	3.97140395220112e-82	0.420922903447629	0.317	0.129	6.54566799401788e-78	CD4+ TEM, Th2-like	GBGT1
FARP1	9.64554798219905e-82	0.473304897712712	0.25	0.086	1.58977921842605e-77	CD4+ TEM, Th2-like	FARP1
NISCH1	1.44365021986101e-81	0.440654523770437	0.37	0.165	2.37942429237491e-77	CD4+ TEM, Th2-like	NISCH
VCL	1.70489253802937e-81	0.490930085390424	0.419	0.194	2.81000388118e-77	CD4+ TEM, Th2-like	VCL
HEG11	3.37644515683443e-81	0.511115773884927	0.396	0.18	5.56505690749451e-77	CD4+ TEM, Th2-like	HEG1
SH3RF3	5.80450166273866e-81	0.576680895371995	0.25	0.087	9.56697964052585e-77	CD4+ TEM, Th2-like	SH3RF3
MAML3	2.77157735594314e-80	0.529828652819253	0.705	0.423	4.56811379806549e-76	CD4+ TEM, Th2-like	MAML3
B4GALT53	3.94174066725473e-80	0.565104937119157	0.731	0.481	6.49677696776924e-76	CD4+ TEM, Th2-like	B4GALT5
RFTN13	4.12066403881055e-80	0.473697961655926	0.834	0.542	6.79167846876754e-76	CD4+ TEM, Th2-like	RFTN1
CD54	9.07049829834683e-80	0.466286135402035	0.454	0.216	1.49499952953353e-75	CD4+ TEM, Th2-like	CD5
SND11	1.22308649426648e-79	0.5531469246851	0.763	0.517	2.01589115985002e-75	CD4+ TEM, Th2-like	SND1
BCL22	1.27267679510411e-79	0.46196555632205	0.895	0.584	2.09762589369059e-75	CD4+ TEM, Th2-like	BCL2
PHACTR21	2.64841223795693e-79	0.433960220065233	0.903	0.609	4.36511305060061e-75	CD4+ TEM, Th2-like	PHACTR2
AP3M2	1.94771452742116e-78	0.388614372828243	0.438	0.206	3.21022308409556e-74	CD4+ TEM, Th2-like	AP3M2
IL27RA2	2.5603062707184e-78	0.470624719802228	0.669	0.384	4.21989679539806e-74	CD4+ TEM, Th2-like	IL27RA
ANO101	4.69679117033568e-78	0.569988196938806	0.776	0.56	7.74125120694727e-74	CD4+ TEM, Th2-like	ANO10
MLLT33	2.42873991104403e-77	0.489014764728879	0.73	0.424	4.00304912138277e-73	CD4+ TEM, Th2-like	MLLT3
MAGI32	2.44100128108764e-77	0.580300608256906	0.588	0.33	4.02325831148864e-73	CD4+ TEM, Th2-like	MAGI3
AGPAT4	6.94021253253196e-77	0.545401260046866	0.522	0.29	1.14388582961192e-72	CD4+ TEM, Th2-like	AGPAT4
PATJ3	1.04217010879893e-76	0.47269960731803	0.407	0.187	1.7177047733224e-72	CD4+ TEM, Th2-like	PATJ
MBNL11	2.44820384817525e-76	0.359473770814562	0.997	0.954	4.03512958256244e-72	CD4+ TEM, Th2-like	MBNL1
SNRK3	6.31558469661938e-76	0.490887656076001	0.9	0.696	1.04093466969681e-71	CD4+ TEM, Th2-like	SNRK
FAM114A11	5.0179566943935e-75	0.400829759217221	0.293	0.118	8.27059622369937e-71	CD4+ TEM, Th2-like	FAM114A1
RAB27A	2.23626449518354e-74	0.373337347623325	0.757	0.51	3.68581114096151e-70	CD4+ TEM, Th2-like	RAB27A
BICDL11	4.0000893511781e-74	0.472842512842562	0.294	0.117	6.59294726861175e-70	CD4+ TEM, Th2-like	BICDL1
RALGAPA13	5.52576539260721e-74	0.509444942156928	0.7	0.439	9.1075665200952e-70	CD4+ TEM, Th2-like	RALGAPA1
PLEC	1.38153575833042e-73	0.506199365115201	0.499	0.274	2.2770472368802e-69	CD4+ TEM, Th2-like	PLEC
CYTH11	5.636495828641e-73	0.434145604764567	0.901	0.698	9.2900724247661e-69	CD4+ TEM, Th2-like	CYTH1
AHNAK	2.0412597547648e-72	0.46000225964673	0.474	0.247	3.36440432780334e-68	CD4+ TEM, Th2-like	AHNAK
GPX12	7.31498701250321e-72	0.422243289257	0.95	0.754	1.20565615940078e-67	CD4+ TEM, Th2-like	GPX1
FNIP21	7.64395204837578e-72	0.471675957168621	0.542	0.303	1.2598761766133e-67	CD4+ TEM, Th2-like	FNIP2
CD22	2.80834579265678e-71	0.394530950514714	0.722	0.438	4.6287155354569e-67	CD4+ TEM, Th2-like	CD2
RNF19A2	7.20273898380206e-71	0.462431032904194	0.673	0.439	1.18715543931026e-66	CD4+ TEM, Th2-like	RNF19A
LY6E3	3.06287743777433e-70	0.41240672378984	0.9	0.597	5.04823459293964e-66	CD4+ TEM, Th2-like	LY6E
NCK22	4.67271692470095e-70	0.481101720502108	0.683	0.434	7.70157203529211e-66	CD4+ TEM, Th2-like	NCK2
RCAN32	8.52157125402088e-70	0.44686116323282	0.623	0.365	1.40452537408772e-65	CD4+ TEM, Th2-like	RCAN3
PPIE	1.17819329821562e-69	0.415001490912312	0.503	0.279	1.94189819411899e-65	CD4+ TEM, Th2-like	PPIE
AKT3	5.91590117722117e-69	0.42585809365426	0.9	0.67	9.75058832029592e-65	CD4+ TEM, Th2-like	AKT3
PCGF5	6.62638081321964e-69	0.564064747917388	0.607	0.382	1.09216008563486e-64	CD4+ TEM, Th2-like	PCGF5
CARD112	1.46292114539949e-68	0.460061778570977	0.624	0.365	2.41118663184744e-64	CD4+ TEM, Th2-like	CARD11
TEX2	2.01617735842764e-68	0.413678721892005	0.294	0.124	3.32306352216044e-64	CD4+ TEM, Th2-like	TEX2
SNTB2	6.12538796711022e-67	0.352419453271626	0.342	0.154	1.00958644473911e-62	CD4+ TEM, Th2-like	SNTB2
SGTB2	7.86285077580846e-67	0.418277983778447	0.374	0.175	1.29595506486875e-62	CD4+ TEM, Th2-like	SGTB
TAGAP1	1.31877544161763e-66	0.471372777609037	0.5	0.278	2.17360568287418e-62	CD4+ TEM, Th2-like	TAGAP
CD63	2.92452706053848e-66	0.406215187006075	0.382	0.179	4.82020550117952e-62	CD4+ TEM, Th2-like	CD6
PSMB92	1.08568212206424e-65	0.407433955287284	0.942	0.797	1.78942127358628e-61	CD4+ TEM, Th2-like	PSMB9
DGKA3	1.48224286979588e-65	0.435521571400174	0.587	0.343	2.44303269799758e-61	CD4+ TEM, Th2-like	DGKA
RAPGEF2	4.12094005847102e-65	0.810763685803133	0.483	0.284	6.79213340437194e-61	CD4+ TEM, Th2-like	RAPGEF2
CSTA1	1.15325577594356e-64	0.629614630949974	0.421	0.211	1.90079616991017e-60	CD4+ TEM, Th2-like	CSTA
NCOR11	4.20466076926987e-64	0.417603464472373	0.884	0.733	6.93012187991059e-60	CD4+ TEM, Th2-like	NCOR1
TOX2	4.24286224953087e-64	0.702199510093627	0.617	0.382	6.99308555967678e-60	CD4+ TEM, Th2-like	TOX
FAM13A2	6.62089911553912e-64	0.554308433881644	0.404	0.207	1.09125659222316e-59	CD4+ TEM, Th2-like	FAM13A
RCN3	4.67673942040545e-63	0.324716133798772	0.264	0.106	7.70820191271226e-59	CD4+ TEM, Th2-like	RCN3
DENND1B2	1.80478206736312e-62	0.426356157819568	0.69	0.45	2.9746418034279e-58	CD4+ TEM, Th2-like	DENND1B
DLGAP2	2.29241325159909e-62	0.609367335233135	0.284	0.122	3.77835552128562e-58	CD4+ TEM, Th2-like	DLGAP2
ELOVL52	2.78795723650267e-62	0.424189468886208	0.693	0.462	4.5951111172037e-58	CD4+ TEM, Th2-like	ELOVL5
RDH11	5.09286561018525e-62	0.46527031484587	0.69	0.485	8.39406109870733e-58	CD4+ TEM, Th2-like	RDH11
IQSEC1	5.5808473608377e-62	0.363379817032161	0.827	0.613	9.1983526201327e-58	CD4+ TEM, Th2-like	IQSEC1
TBC1D52	8.69750467123412e-62	0.376803941180728	0.983	0.835	1.43352271991281e-57	CD4+ TEM, Th2-like	TBC1D5
ACBD51	1.02841193522082e-61	0.451112282186806	0.536	0.318	1.69502855163096e-57	CD4+ TEM, Th2-like	ACBD5
CORO1B2	6.06887918970482e-61	0.401063531879191	0.982	0.8	1.00027266804715e-56	CD4+ TEM, Th2-like	CORO1B
COMMD102	8.30469748569488e-61	0.506354057626937	0.721	0.506	1.36878023959223e-56	CD4+ TEM, Th2-like	COMMD10
BBX1	9.66991266951899e-61	0.434376822408166	0.918	0.74	1.59379500619012e-56	CD4+ TEM, Th2-like	BBX
SCML42	9.81872938780009e-61	0.283635237088239	0.835	0.505	1.61832297769721e-56	CD4+ TEM, Th2-like	SCML4
ERN11	2.3719519308978e-60	0.444777680233349	0.521	0.313	3.90945117250575e-56	CD4+ TEM, Th2-like	ERN1
F11	2.80754673291005e-60	0.428583555466033	0.539	0.32	4.62739852518234e-56	CD4+ TEM, Th2-like	F11
NOC3L2	3.11104176322511e-60	0.403340071086798	0.588	0.356	5.12761903414763e-56	CD4+ TEM, Th2-like	NOC3L
ATP6V0E11	6.24474110826015e-60	0.297577190981699	0.975	0.9	1.02925822946344e-55	CD4+ TEM, Th2-like	ATP6V0E1
CISD32	1.11097277749765e-59	0.361550901002408	0.362	0.173	1.83110533187163e-55	CD4+ TEM, Th2-like	CISD3
GOLIM4	1.65293558312295e-59	0.462527840020805	0.366	0.185	2.72436842810325e-55	CD4+ TEM, Th2-like	GOLIM4
GLT8D2	2.25817904398797e-59	0.346112553170405	0.285	0.126	3.72193070030097e-55	CD4+ TEM, Th2-like	GLT8D2
CD2AP3	1.62064820067183e-58	0.498920496269983	0.592	0.377	2.6711523643473e-54	CD4+ TEM, Th2-like	CD2AP
SPTY2D11	3.400271927275e-58	0.432640113405462	0.465	0.268	5.60432819053465e-54	CD4+ TEM, Th2-like	SPTY2D1
SUN1	1.02857076632241e-57	0.402393840729078	0.422	0.232	1.6952903370526e-53	CD4+ TEM, Th2-like	SUN1
C9H17orf991	1.13601946895257e-57	0.323149978237142	0.417	0.21	1.87238728872762e-53	CD4+ TEM, Th2-like	C9H17orf99
RUNX21	1.7572444288868e-57	0.372229297525164	0.573	0.343	2.89629026769123e-53	CD4+ TEM, Th2-like	RUNX2
UEVLD1	4.8327372666328e-57	0.421437835518791	0.437	0.239	7.96531756286417e-53	CD4+ TEM, Th2-like	UEVLD
POLR3K	1.10652445113426e-56	0.373875333443024	0.451	0.254	1.82377360035949e-52	CD4+ TEM, Th2-like	POLR3K
YWHAH3	4.28575191987374e-56	0.4241463127783	0.601	0.39	7.06377631433589e-52	CD4+ TEM, Th2-like	YWHAH
KIF3A	1.27447987389672e-55	0.361710525601915	0.295	0.135	2.10059772815657e-51	CD4+ TEM, Th2-like	KIF3A
RASSF1	1.65558120236433e-55	0.362200321427647	0.423	0.226	2.72872893773689e-51	CD4+ TEM, Th2-like	RASSF1
GYPC2	2.02048518694217e-55	0.354742992618883	0.462	0.25	3.33016368511808e-51	CD4+ TEM, Th2-like	GYPC
SP1103	1.32672707688694e-54	0.396466579097424	0.821	0.631	2.18671156812505e-50	CD4+ TEM, Th2-like	SP110
PTGER4	2.2856497534039e-54	0.368305503851886	0.388	0.206	3.76720792356031e-50	CD4+ TEM, Th2-like	PTGER4
YEATS23	3.88521150975413e-54	0.405727669642177	0.657	0.434	6.40360561037676e-50	CD4+ TEM, Th2-like	YEATS2
CAPN2	4.06637400594579e-54	0.37819627143941	0.336	0.173	6.70219763659985e-50	CD4+ TEM, Th2-like	CAPN2
MAN1A12	6.63413854016387e-54	0.313722444465949	0.9	0.676	1.09343871418981e-49	CD4+ TEM, Th2-like	MAN1A1
ACOT9	1.03921173971241e-53	0.351296686682605	0.448	0.257	1.712828789394e-49	CD4+ TEM, Th2-like	ACOT9
NDFIP12	1.61541640135151e-53	0.38358895449784	0.808	0.618	2.66252931270755e-49	CD4+ TEM, Th2-like	NDFIP1
CPLANE1	7.99250315563735e-53	0.456702168451212	0.422	0.242	1.31732437011215e-48	CD4+ TEM, Th2-like	CPLANE1
PRDX11	1.54978945687534e-52	0.375361395731814	0.804	0.597	2.55436298282194e-48	CD4+ TEM, Th2-like	PRDX1
ELF22	1.23822331321994e-51	0.419397718305225	0.794	0.608	2.04083966484911e-47	CD4+ TEM, Th2-like	ELF2
RGS13	1.32794514091171e-51	0.331207205295431	0.387	0.196	2.18871918125068e-47	CD4+ TEM, Th2-like	RGS1
SSBP42	1.68377540983672e-50	0.347657992834652	0.608	0.386	2.77519863049289e-46	CD4+ TEM, Th2-like	SSBP4
STAT42	4.57625254096216e-50	0.265667831830705	0.809	0.518	7.54257943801384e-46	CD4+ TEM, Th2-like	STAT4
CD71	1.97924969500147e-49	0.272627470182977	0.51	0.281	3.26219934730142e-45	CD4+ TEM, Th2-like	CD7
ARHGAP101	2.98620964208589e-49	0.304137562081594	0.412	0.224	4.92187073208597e-45	CD4+ TEM, Th2-like	ARHGAP10
MALT13	3.57215838745035e-49	0.442548375780605	0.652	0.45	5.88763145419567e-45	CD4+ TEM, Th2-like	MALT1
BHLHE40	4.56146433497477e-49	0.280152780005595	0.316	0.156	7.51820551690541e-45	CD4+ TEM, Th2-like	BHLHE40
NAA351	5.71002697796364e-49	0.43445493373949	0.538	0.344	9.41126646507967e-45	CD4+ TEM, Th2-like	NAA35
INTS103	7.79035268464996e-49	0.396262068181286	0.532	0.341	1.28400592948401e-44	CD4+ TEM, Th2-like	INTS10
JPT2	1.79148457461154e-48	0.295210989696127	0.26	0.119	2.95272487587475e-44	CD4+ TEM, Th2-like	JPT2
KCNN41	3.45340888929894e-48	0.384586021139861	0.317	0.166	5.69190853134251e-44	CD4+ TEM, Th2-like	KCNN4
NLRC52	4.1094674462611e-48	0.388388494209269	0.459	0.273	6.77322424492754e-44	CD4+ TEM, Th2-like	NLRC5
SELENOW	4.16549334200575e-48	0.326558972205536	0.919	0.765	6.86556612629388e-44	CD4+ TEM, Th2-like	SELENOW
RCSD1	5.28090115019998e-48	0.327425366429838	0.926	0.791	8.7039812757596e-44	CD4+ TEM, Th2-like	RCSD1
ABLIM13	7.88121693916037e-48	0.312458674309686	0.614	0.375	1.29898217591241e-43	CD4+ TEM, Th2-like	ABLIM1
LCK1	1.61464102298357e-47	0.313332257302954	0.424	0.228	2.66125133408152e-43	CD4+ TEM, Th2-like	LCK
TXNDC112	4.20915854987782e-47	0.368069317065118	0.53	0.333	6.93753512190863e-43	CD4+ TEM, Th2-like	TXNDC11
EPHX1	4.98040091571581e-47	0.328768223747619	0.343	0.181	8.2086967892828e-43	CD4+ TEM, Th2-like	EPHX1
TTC281	8.32046403899193e-47	0.503952192448446	0.66	0.478	1.37137888290665e-42	CD4+ TEM, Th2-like	TTC28
MTMR101	8.73255519193255e-47	0.371638859064609	0.47	0.28	1.43929974673432e-42	CD4+ TEM, Th2-like	MTMR10
ATP2B41	9.31288903541857e-47	0.374968210312974	0.354	0.196	1.53495037081769e-42	CD4+ TEM, Th2-like	ATP2B4
PCDHGC32	1.08902791281239e-46	0.490624047255346	0.362	0.196	1.79493580589737e-42	CD4+ TEM, Th2-like	PCDHGC3
IKZF1	1.8293505513628e-46	0.292023189577392	0.988	0.905	3.01513557875617e-42	CD4+ TEM, Th2-like	IKZF1
KRT182	3.92913947314348e-46	0.275503100138719	0.278	0.13	6.47600767963509e-42	CD4+ TEM, Th2-like	KRT18
FLI1	5.77956789036992e-46	0.31359856555315	0.826	0.625	9.5258837969077e-42	CD4+ TEM, Th2-like	FLI1
MAP3K1	3.67773392395125e-45	0.315927873708906	0.83	0.641	6.06164105345645e-41	CD4+ TEM, Th2-like	MAP3K1
TRAF52	4.91410855702346e-45	0.337380623962882	0.431	0.243	8.09943372368606e-41	CD4+ TEM, Th2-like	TRAF5
LRRC12	9.22729401434299e-45	0.357789030589398	0.392	0.212	1.52084259944401e-40	CD4+ TEM, Th2-like	LRRC1
NFATC22	9.26656479734596e-45	0.352657007946991	0.616	0.404	1.52731520989856e-40	CD4+ TEM, Th2-like	NFATC2
NHP22	1.09469276443994e-44	0.385305549016952	0.521	0.336	1.80427261434991e-40	CD4+ TEM, Th2-like	NHP2
ANKRD282	2.8267490570087e-44	0.379224522210523	0.659	0.457	4.65904779576174e-40	CD4+ TEM, Th2-like	ANKRD28
SGO12	3.1004233361949e-44	0.37745353191858	0.59	0.401	5.11011774271643e-40	CD4+ TEM, Th2-like	SGO1
FAN12	3.60045564762934e-44	0.330147462014185	0.347	0.186	5.93427099842268e-40	CD4+ TEM, Th2-like	FAN1
ZFYVE9	4.15025915262624e-44	0.356030268844071	0.728	0.55	6.84045713535857e-40	CD4+ TEM, Th2-like	ZFYVE9
RIPOR2	4.64761968051392e-44	0.258385013702918	0.998	0.976	7.66020675742304e-40	CD4+ TEM, Th2-like	RIPOR2
ANKH2	6.13804155350434e-44	0.358984757190878	0.562	0.355	1.01167200884859e-39	CD4+ TEM, Th2-like	ANKH
PSIP13	1.37285214319985e-43	0.335150819221351	0.899	0.703	2.262734902422e-39	CD4+ TEM, Th2-like	PSIP1
DBP	2.0861016331872e-43	0.310241310071701	0.284	0.14	3.43831271181914e-39	CD4+ TEM, Th2-like	DBP
KIAA11091	5.95081154526677e-43	0.309615509835071	0.786	0.627	9.80812758890869e-39	CD4+ TEM, Th2-like	KIAA1109
PPME1	1.23114194581326e-42	0.375193234421797	0.373	0.212	2.02916815508942e-38	CD4+ TEM, Th2-like	PPME1
FAF11	1.42889639478942e-42	0.385427321653543	0.796	0.63	2.35510703789192e-38	CD4+ TEM, Th2-like	FAF1
CA5B	3.16898454894006e-42	0.371490653652828	0.304	0.158	5.22312033356301e-38	CD4+ TEM, Th2-like	CA5B
NSD32	4.31379425033897e-42	0.326741281516579	0.802	0.628	7.1099956834087e-38	CD4+ TEM, Th2-like	NSD3
DOCK103	7.26462260045153e-42	0.304430046474739	0.935	0.761	1.19735509700642e-37	CD4+ TEM, Th2-like	DOCK10
SEMA4A	1.59412611419969e-41	0.27878966858138	0.322	0.171	2.62743866142393e-37	CD4+ TEM, Th2-like	SEMA4A
DDHD21	8.61686012267422e-41	0.255658797696715	0.275	0.135	1.42023088541917e-36	CD4+ TEM, Th2-like	DDHD2
ANXA6	1.60443977128916e-40	0.301320334360509	0.354	0.201	2.64443763103879e-36	CD4+ TEM, Th2-like	ANXA6
KLHL52	1.69554657890476e-40	0.422541592539795	0.492	0.326	2.79459987135083e-36	CD4+ TEM, Th2-like	KLHL5
DYNLT1	1.7392958558231e-40	0.326501657855707	0.459	0.292	2.86670742956763e-36	CD4+ TEM, Th2-like	DYNLT1
CCSER2	2.68850191469827e-40	0.361630987216573	0.532	0.343	4.4311888558057e-36	CD4+ TEM, Th2-like	CCSER2
RASA33	4.570674129254e-40	0.284541488851379	0.9	0.727	7.53338509983644e-36	CD4+ TEM, Th2-like	RASA3
RNF1572	4.92486446984246e-40	0.37706722465196	0.443	0.267	8.11716161919434e-36	CD4+ TEM, Th2-like	RNF157
RUNX1	4.98856079168574e-40	0.408416102693473	0.922	0.796	8.22214589685644e-36	CD4+ TEM, Th2-like	RUNX1
PPP1R14B1	5.16744577188774e-40	0.338601052664524	0.435	0.269	8.51698412122537e-36	CD4+ TEM, Th2-like	PPP1R14B
RALGPS1	6.91601440278864e-40	0.339974737870291	0.353	0.193	1.13989749386762e-35	CD4+ TEM, Th2-like	RALGPS1
THADA1	1.22441340327871e-39	0.472062922373348	0.663	0.504	2.01807817128396e-35	CD4+ TEM, Th2-like	THADA
S1PR12	1.2768426144176e-39	0.312380042151493	0.564	0.365	2.10449199708309e-35	CD4+ TEM, Th2-like	S1PR1
SIK31	3.21738434507227e-39	0.31776550528204	0.776	0.593	5.30289287754811e-35	CD4+ TEM, Th2-like	SIK3
PHC32	3.97840310267116e-39	0.336958514993634	0.703	0.513	6.55720399382261e-35	CD4+ TEM, Th2-like	PHC3
ARMC8	4.56305729201016e-39	0.370386156936845	0.534	0.363	7.52083102869114e-35	CD4+ TEM, Th2-like	ARMC8
TRIM372	6.47820492127427e-39	0.386798634258847	0.57	0.389	1.06773773512443e-34	CD4+ TEM, Th2-like	TRIM37
TCF201	7.14726582034024e-39	0.325965945972728	0.512	0.335	1.17801235250848e-34	CD4+ TEM, Th2-like	TCF20
BRD9	7.37814536424511e-39	0.311602362034477	0.338	0.194	1.21606591893488e-34	CD4+ TEM, Th2-like	BRD9
SPCS3	1.02677340398783e-38	0.324709153889284	0.54	0.366	1.69232792445274e-34	CD4+ TEM, Th2-like	SPCS3
SESN11	1.72441240340941e-38	0.421675117311278	0.653	0.485	2.84217652329938e-34	CD4+ TEM, Th2-like	SESN1
JAK13	2.19935217335961e-38	0.259039791818676	0.988	0.899	3.62497225213131e-34	CD4+ TEM, Th2-like	JAK1
FGFR1OP21	2.94159980673537e-38	0.327906366468459	0.527	0.353	4.84834480146124e-34	CD4+ TEM, Th2-like	FGFR1OP2
RAP1GDS1	2.98660786500723e-38	0.334960196462587	0.635	0.454	4.92252708310492e-34	CD4+ TEM, Th2-like	RAP1GDS1
MAP4	3.37768255278716e-38	0.361193707357522	0.605	0.433	5.56709638350379e-34	CD4+ TEM, Th2-like	MAP4
N4BP22	5.28383382321377e-38	0.426147636587545	0.746	0.58	8.70881490742094e-34	CD4+ TEM, Th2-like	N4BP2
GRAMD2B3	6.51196461585694e-38	0.2974046092742	0.594	0.382	1.07330200798554e-33	CD4+ TEM, Th2-like	GRAMD2B
STK17A2	7.64151816842383e-38	0.316233663546741	0.587	0.415	1.25947502451962e-33	CD4+ TEM, Th2-like	STK17A
TUSC31	1.62368251301178e-37	0.425390775185862	0.616	0.442	2.67615351794602e-33	CD4+ TEM, Th2-like	TUSC3
ALDH7A1	2.23428908342296e-37	0.284699681427958	0.251	0.125	3.68255526729773e-33	CD4+ TEM, Th2-like	ALDH7A1
UBA5	3.06051072476216e-37	0.354085358193381	0.393	0.247	5.044333776553e-33	CD4+ TEM, Th2-like	UBA5
DOCK11	4.22426879343334e-36	0.258424046821015	0.902	0.772	6.96243982533683e-32	CD4+ TEM, Th2-like	DOCK11
UBASH3A1	1.05809036415799e-35	0.265399237258086	0.314	0.168	1.7439445382052e-31	CD4+ TEM, Th2-like	UBASH3A
WDR44	1.18346637035533e-35	0.277254647481694	0.319	0.178	1.95058927161965e-31	CD4+ TEM, Th2-like	WDR44
MACF13	3.04751876138908e-35	0.260082687683339	0.961	0.808	5.02292042252149e-31	CD4+ TEM, Th2-like	MACF1
TTC39B	3.44427208313471e-35	0.260866946451212	0.259	0.131	5.67684924742263e-31	CD4+ TEM, Th2-like	TTC39B
NUCB23	3.65905783904213e-35	0.259097451663182	0.805	0.599	6.03085913030924e-31	CD4+ TEM, Th2-like	NUCB2
SP1003	9.36689743631127e-35	0.299739973022584	0.936	0.804	1.54385203545282e-30	CD4+ TEM, Th2-like	SP100
EIF4E31	9.87099906549732e-35	0.388526605973608	0.453	0.299	1.62693806597527e-30	CD4+ TEM, Th2-like	EIF4E3
NUP214	1.05817867592131e-34	0.343573077314066	0.516	0.36	1.74409009365351e-30	CD4+ TEM, Th2-like	NUP214
SCP2	2.11758707112764e-34	0.320578242011279	0.587	0.424	3.49020701063258e-30	CD4+ TEM, Th2-like	SCP2
SLX41	3.15407298838582e-34	0.317361765310762	0.338	0.193	5.19854309945751e-30	CD4+ TEM, Th2-like	SLX4
STK391	3.53092598666683e-34	0.290017405328959	0.495	0.309	5.81967221122427e-30	CD4+ TEM, Th2-like	STK39
MOV101	5.03532221213787e-34	0.29333213085768	0.534	0.375	8.29921807004564e-30	CD4+ TEM, Th2-like	MOV10
HSP90AB13	6.54304783148921e-34	0.264528400912185	0.956	0.79	1.07842514358605e-29	CD4+ TEM, Th2-like	HSP90AB1
SUMO21	2.92410892184421e-33	0.256229939474228	0.933	0.784	4.81951632498363e-29	CD4+ TEM, Th2-like	SUMO2
UBE2E2	3.84553428993146e-33	0.372404136616365	0.779	0.619	6.33820961666503e-29	CD4+ TEM, Th2-like	UBE2E2
ATXN12	6.44066979217773e-33	0.317959453918779	0.687	0.523	1.06155119514673e-28	CD4+ TEM, Th2-like	ATXN1
GSTO13	6.96663110396056e-33	0.342092149604662	0.762	0.594	1.14824013855478e-28	CD4+ TEM, Th2-like	GSTO1
SELENOT2	1.45953778068794e-32	0.286017327622242	0.794	0.647	2.40561017012986e-28	CD4+ TEM, Th2-like	SELENOT
USP151	1.830895408108e-32	0.310202177206252	0.816	0.674	3.0176818116436e-28	CD4+ TEM, Th2-like	USP15
ENSA	1.9304039624176e-32	0.259339260307165	0.295	0.167	3.18169181085669e-28	CD4+ TEM, Th2-like	ENSA
SMARCE12	2.21429903797509e-32	0.317710760726475	0.647	0.493	3.64960767439055e-28	CD4+ TEM, Th2-like	SMARCE1
PPAT	3.06730548257775e-32	0.263110018970901	0.257	0.136	5.05553289638465e-28	CD4+ TEM, Th2-like	PPAT
MPP5	6.30672037029686e-32	0.309888853254445	0.302	0.176	1.03947365143233e-27	CD4+ TEM, Th2-like	MPP5
RNASEH2B2	6.34813030627792e-32	0.326521703703046	0.54	0.388	1.04629883708073e-27	CD4+ TEM, Th2-like	RNASEH2B
DNAJC191	1.45934123674381e-31	0.282776033095708	0.716	0.55	2.40528622640115e-27	CD4+ TEM, Th2-like	DNAJC19
ERC12	1.5180815629204e-31	0.38571116376437	0.642	0.48	2.50210203200541e-27	CD4+ TEM, Th2-like	ERC1
NFATC3	3.03194756757428e-31	0.278128802216043	0.835	0.687	4.99725598087593e-27	CD4+ TEM, Th2-like	NFATC3
MRPL12	6.64705113088687e-31	0.308504263417581	0.692	0.532	1.09556696739277e-26	CD4+ TEM, Th2-like	MRPL1
FAM117A	8.56140415573652e-31	0.250809617229233	0.48	0.321	1.41109063294849e-26	CD4+ TEM, Th2-like	FAM117A
MANF	1.80955249223177e-30	0.250715037488512	0.429	0.281	2.9825044176964e-26	CD4+ TEM, Th2-like	MANF
GABARAPL21	4.4637316930157e-30	0.272665014310883	0.83	0.655	7.35712257642847e-26	CD4+ TEM, Th2-like	GABARAPL2
VPS13A2	5.85728359702726e-30	0.31019398766478	0.655	0.501	9.65397482462033e-26	CD4+ TEM, Th2-like	VPS13A
PPP1R16B	5.92181256914379e-30	0.277245991255156	0.265	0.143	9.76033147646279e-26	CD4+ TEM, Th2-like	PPP1R16B
INTS6L1	8.55219095388451e-30	0.273339333648581	0.256	0.139	1.40957211301924e-25	CD4+ TEM, Th2-like	INTS6L
HACE11	9.3233951108147e-30	0.384880845715993	0.484	0.344	1.53668198216448e-25	CD4+ TEM, Th2-like	HACE1
TNRC6A2	1.06040189275179e-29	0.312145071789316	0.729	0.584	1.7477543996335e-25	CD4+ TEM, Th2-like	TNRC6A
GOLGA5	1.2208858379917e-29	0.258239997713686	0.436	0.288	2.01226403817791e-25	CD4+ TEM, Th2-like	GOLGA5
AIG11	2.23070754861134e-29	0.366530460205868	0.484	0.333	3.67665218162122e-25	CD4+ TEM, Th2-like	AIG1
USP14	2.40969299699098e-29	0.270782894166065	0.345	0.213	3.97165599764054e-25	CD4+ TEM, Th2-like	USP14
PDSS2	3.73850112696294e-29	0.321667466692221	0.652	0.493	6.16179755746032e-25	CD4+ TEM, Th2-like	PDSS2
PEBP12	4.48391305929944e-29	0.287823391284572	0.63	0.479	7.39038550433734e-25	CD4+ TEM, Th2-like	PEBP1
PSME22	4.72046343893639e-29	0.275582823613708	0.666	0.498	7.78026784005495e-25	CD4+ TEM, Th2-like	PSME2
MTHFD1L1	5.08075947353685e-29	0.300075856688946	0.316	0.187	8.37410776428344e-25	CD4+ TEM, Th2-like	MTHFD1L
RBMS1	6.58911640311461e-29	0.252480372882566	0.832	0.687	1.08601816556135e-24	CD4+ TEM, Th2-like	RBMS1
MATR33	8.33997072940113e-29	0.250367348334608	0.892	0.764	1.37459397561989e-24	CD4+ TEM, Th2-like	MATR3
SPATA5	1.08375512525411e-28	0.423747315014996	0.53	0.386	1.78624519744382e-24	CD4+ TEM, Th2-like	SPATA5
POLR3G	1.10103908958186e-28	0.283870308602499	0.284	0.162	1.81473262744882e-24	CD4+ TEM, Th2-like	POLR3G
MDP11	1.17818511960167e-28	0.26325783419961	0.517	0.368	1.94188471412746e-24	CD4+ TEM, Th2-like	MDP1
GSTA41	1.18114429900851e-28	0.293828094540727	0.387	0.25	1.94676203362583e-24	CD4+ TEM, Th2-like	GSTA4
DIPK1A1	1.27247785601896e-28	0.279160138004415	0.379	0.239	2.09729800229046e-24	CD4+ TEM, Th2-like	DIPK1A
CDC5L	1.49269531946313e-28	0.278161685351311	0.603	0.455	2.46026042553913e-24	CD4+ TEM, Th2-like	CDC5L
SERBP12	1.53954496624353e-28	0.250578230909538	0.89	0.747	2.53747801336258e-24	CD4+ TEM, Th2-like	SERBP1
REEP33	2.54889024533289e-28	0.281211562430143	0.499	0.34	4.20108090235767e-24	CD4+ TEM, Th2-like	REEP3
RAD50	2.83749919797215e-28	0.323571319469651	0.543	0.401	4.6767661780977e-24	CD4+ TEM, Th2-like	RAD50
PDS5A1	3.76050461937048e-28	0.289902924617382	0.752	0.6	6.19806371364643e-24	CD4+ TEM, Th2-like	PDS5A
KMT2A3	4.0273915455262e-28	0.266546824649691	0.693	0.533	6.63794674533629e-24	CD4+ TEM, Th2-like	KMT2A
SLC38A11	6.26266280647956e-28	0.255509362672434	0.305	0.182	1.03221208376396e-23	CD4+ TEM, Th2-like	SLC38A1
NGDN	8.12708323591786e-28	0.267714585561734	0.39	0.256	1.33950585894398e-23	CD4+ TEM, Th2-like	NGDN
USP21	1.82322944155724e-27	0.263791140525943	0.776	0.607	3.00504676557464e-23	CD4+ TEM, Th2-like	USP21
CEP1121	2.51413314930634e-27	0.327939485609816	0.277	0.161	4.14379425668671e-23	CD4+ TEM, Th2-like	CEP112
TARS31	8.53252508445323e-27	0.261689032016731	0.278	0.159	1.40633078441958e-22	CD4+ TEM, Th2-like	TARS3
AHCYL21	8.68809592061118e-27	0.345165400472283	0.498	0.351	1.43197196963513e-22	CD4+ TEM, Th2-like	AHCYL2
PACS11	9.4057808592795e-27	0.280993738484809	0.574	0.413	1.55026080122645e-22	CD4+ TEM, Th2-like	PACS1
CCT21	1.10481860446752e-26	0.263224993414901	0.532	0.388	1.82096202388337e-22	CD4+ TEM, Th2-like	CCT2
MBTPS11	1.67490980928708e-26	0.25727906008525	0.489	0.346	2.76058634766697e-22	CD4+ TEM, Th2-like	MBTPS1
PRIM21	2.68316741404579e-26	0.346002700271826	0.564	0.417	4.42239653183028e-22	CD4+ TEM, Th2-like	PRIM2
GPHN2	2.75466701439659e-26	0.371290825707916	0.574	0.43	4.54024217312846e-22	CD4+ TEM, Th2-like	GPHN
MAN1A2	3.40683565996854e-26	0.294166511074762	0.786	0.648	5.61514653476015e-22	CD4+ TEM, Th2-like	MAN1A2
SSRP11	5.53781439220068e-26	0.266177511558019	0.382	0.255	9.12742568122517e-22	CD4+ TEM, Th2-like	SSRP1
RALA1	6.12514269349401e-26	0.279716818346787	0.394	0.265	1.00954601874168e-21	CD4+ TEM, Th2-like	RALA
MBD2	9.94696973325304e-26	0.268496739924079	0.514	0.377	1.63945955143477e-21	CD4+ TEM, Th2-like	MBD2
SETDB2	1.29976065545822e-25	0.281532715246156	0.517	0.379	2.14226551232623e-21	CD4+ TEM, Th2-like	SETDB2
MORC31	1.43861551008459e-25	0.257468873809879	0.486	0.345	2.37112608372142e-21	CD4+ TEM, Th2-like	MORC3
UBE3D2	1.60728962453446e-25	0.370740716082488	0.395	0.267	2.6491347591577e-21	CD4+ TEM, Th2-like	UBE3D
CASP61	2.07909104568327e-25	0.254188672232382	0.477	0.338	3.42675786149517e-21	CD4+ TEM, Th2-like	CASP6
VWA81	3.03876327331481e-25	0.304471400984229	0.612	0.47	5.00848962707747e-21	CD4+ TEM, Th2-like	VWA8
SMIM41	3.58943778807161e-25	0.298643904045915	0.473	0.345	5.91611136229963e-21	CD4+ TEM, Th2-like	SMIM4
GARRE1	5.19628590318259e-25	0.275282339682917	0.34	0.219	8.56451842562555e-21	CD4+ TEM, Th2-like	GARRE1
DNAJC1	5.95211509573346e-25	0.28089169876038	0.631	0.475	9.81027610078789e-21	CD4+ TEM, Th2-like	DNAJC1
SCAPER	6.7864930519468e-25	0.290232053316231	0.695	0.56	1.11854978482187e-20	CD4+ TEM, Th2-like	SCAPER
HOMER21	9.48572627767934e-25	0.268443122255417	0.578	0.435	1.56343740508711e-20	CD4+ TEM, Th2-like	HOMER2
STARD4	1.92301511333138e-24	0.25370779569729	0.25	0.148	3.16951350979278e-20	CD4+ TEM, Th2-like	STARD4
ERO1A	2.93685639060393e-24	0.250060909006229	0.293	0.182	4.84052670299339e-20	CD4+ TEM, Th2-like	ERO1A
MGA1	5.45114903020214e-24	0.251515296225629	0.547	0.397	8.98458383157916e-20	CD4+ TEM, Th2-like	MGA
COG31	7.11412496782361e-24	0.293990049708753	0.47	0.346	1.17255007719669e-19	CD4+ TEM, Th2-like	COG3
HSP90AA13	9.03211449608236e-24	0.253452379985124	0.776	0.644	1.48867311124429e-19	CD4+ TEM, Th2-like	HSP90AA1
SUPT3H1	1.01272585350667e-23	0.322735841553165	0.708	0.569	1.66917475174969e-19	CD4+ TEM, Th2-like	SUPT3H
MCC	1.11737522666193e-23	0.319150260719122	0.445	0.309	1.84165784858419e-19	CD4+ TEM, Th2-like	MCC
RCBTB2	1.19543933103667e-23	0.271100502106982	0.362	0.238	1.97032310541464e-19	CD4+ TEM, Th2-like	RCBTB2
MMS22L	1.88022888138579e-23	0.273992246043661	0.343	0.22	3.09899324230006e-19	CD4+ TEM, Th2-like	MMS22L
GRK52	3.93692979002837e-23	0.26571063312147	0.63	0.484	6.48884767992476e-19	CD4+ TEM, Th2-like	GRK5
REX1BD2	7.44628105407421e-23	0.277883047700597	0.4	0.283	1.22729604333251e-18	CD4+ TEM, Th2-like	REX1BD
NUP93	7.52486523351023e-23	0.285590257658523	0.375	0.254	1.24024828778716e-18	CD4+ TEM, Th2-like	NUP93
PCMTD1	2.26779300177757e-22	0.251728890849464	0.451	0.321	3.7377764255298e-18	CD4+ TEM, Th2-like	PCMTD1
ADPGK	3.29749513447112e-22	0.29787146633088	0.43	0.309	5.43493148063531e-18	CD4+ TEM, Th2-like	ADPGK
AHI11	3.85110129513598e-22	0.257019960155859	0.597	0.451	6.34738515464313e-18	CD4+ TEM, Th2-like	AHI1
CWC272	7.05152562418624e-22	0.296727700431225	0.542	0.413	1.16223245337838e-17	CD4+ TEM, Th2-like	CWC27
MDM2	1.51536950526697e-21	0.25556102261912	0.484	0.354	2.49763201858101e-17	CD4+ TEM, Th2-like	MDM2
MAP4K5	3.79885037690004e-21	0.258609424137095	0.343	0.228	6.26126519120664e-17	CD4+ TEM, Th2-like	MAP4K5
FARS21	6.25909446367532e-21	0.300821460617503	0.477	0.354	1.03162394950297e-16	CD4+ TEM, Th2-like	FARS2
FNDC3A	1.22927121054514e-19	0.252754316561011	0.672	0.544	2.0260848092205e-15	CD4+ TEM, Th2-like	FNDC3A
ZRANB3	1.5331856623846e-19	0.274313450041913	0.505	0.382	2.52699660874229e-15	CD4+ TEM, Th2-like	ZRANB3
PTPN42	2.44068624372933e-19	0.272140538499473	0.371	0.257	4.02273906691469e-15	CD4+ TEM, Th2-like	PTPN4
BBS9	5.43453902002585e-19	0.291218823240533	0.448	0.332	8.95720721280661e-15	CD4+ TEM, Th2-like	BBS9
CEP1921	7.90904238318105e-19	0.27692571746554	0.56	0.449	1.3035683655959e-14	CD4+ TEM, Th2-like	CEP192
MAP2K11	8.05075109198982e-19	0.274799734333668	0.404	0.295	1.32692479498176e-14	CD4+ TEM, Th2-like	MAP2K1
EIF2B31	1.24943611751246e-18	0.294671881245854	0.409	0.299	2.05932060888404e-14	CD4+ TEM, Th2-like	EIF2B3
CEP128	4.39340598605098e-18	0.298782458844633	0.302	0.205	7.24121174620923e-14	CD4+ TEM, Th2-like	CEP128
CCNY	2.86371288319614e-17	0.25923664533679	0.673	0.556	4.71997157408388e-13	CD4+ TEM, Th2-like	CCNY
BTRC	1.83292624024958e-16	0.252945154151589	0.388	0.285	3.02102902917937e-12	CD4+ TEM, Th2-like	BTRC
M6PR1	2.88464625397814e-16	0.250066912430558	0.523	0.414	4.75447395580676e-12	CD4+ TEM, Th2-like	M6PR
CABCOCO11	3.75347021300892e-16	0.254093321762714	0.486	0.378	6.1864696050813e-12	CD4+ TEM, Th2-like	CABCOCO1
NLK	2.60842128241055e-15	0.264942116509222	0.395	0.297	4.29919995766906e-11	CD4+ TEM, Th2-like	NLK
CLYBL	5.21681315515453e-15	0.272228876164269	0.439	0.333	8.59835144232569e-11	CD4+ TEM, Th2-like	CLYBL
HDAC8	9.74401835746528e-13	0.326006638438299	0.289	0.211	1.60600910567743e-08	CD4+ TEM, Th2-like	HDAC8
LEF13	0	1.30733309325429	0.953	0.394	0	CD4+ TCM	LEF1
TSHZ2	0	1.27618640051147	0.259	0.023	0	CD4+ TCM	TSHZ2
PLAC83	0	1.08144945748708	0.969	0.582	0	CD4+ TCM	PLAC8
CD524	0	1.07361152810521	0.606	0.185	0	CD4+ TCM	CD52
LTB4	0	1.06435313459185	0.994	0.632	0	CD4+ TCM	LTB
CCR71	0	1.06087573224365	0.701	0.231	0	CD4+ TCM	CCR7
CSTA2	0	1.0518709138044	0.618	0.198	0	CD4+ TCM	CSTA
IL7R4	0	1.01043467426011	0.935	0.4	0	CD4+ TCM	IL7R
CTPS11	0	0.978806437606913	0.595	0.192	0	CD4+ TCM	CTPS1
TSPAN53	2.6378792669902e-298	1.00560867058799	0.635	0.232	4.34775260785325e-294	CD4+ TCM	TSPAN5
MYO7A4	6.89363095998949e-290	0.767748373213437	0.999	0.932	1.13620825482547e-285	CD4+ TCM	MYO7A
CAMK44	4.44297818413502e-270	0.897076975499259	0.918	0.466	7.32291664309135e-266	CD4+ TCM	CAMK4
FAU2	3.44768694186823e-262	0.51134504489688	0.999	0.981	5.68247761758721e-258	CD4+ TCM	FAU
SATB12	1.1889449038714e-257	0.950833154178504	0.929	0.561	1.95961899056084e-253	CD4+ TCM	SATB1
CD79A3	3.73266222994697e-256	0.693122358654195	0.999	0.896	6.1521738873986e-252	CD4+ TCM	CD79A
TCF73	5.80496071283691e-251	0.814346742534555	0.658	0.272	9.56773624689779e-247	CD4+ TCM	TCF7
INPP4B4	3.00820616600121e-232	0.71828118500722	0.953	0.488	4.9581254028032e-228	CD4+ TCM	INPP4B
UBA523	2.02552622315599e-231	0.587198497085565	0.998	0.919	3.33847232100571e-227	CD4+ TCM	UBA52
EFHC22	3.20341033560343e-229	0.783758702645486	0.361	0.1	5.27986091514158e-225	CD4+ TCM	EFHC2
DYRK1B2	1.60760296983922e-227	0.592816318045461	0.999	0.945	2.649651214889e-223	CD4+ TCM	DYRK1B
BCL11B4	1.23966876001602e-219	0.784359249516124	0.794	0.392	2.0432220502584e-215	CD4+ TCM	BCL11B
ATP10A3	1.91262516238865e-214	1.02703270834687	0.578	0.245	3.15238879264897e-210	CD4+ TCM	ATP10A
SNX91	5.98802407294025e-214	1.15847142745102	0.507	0.211	9.86946127702012e-210	CD4+ TCM	SNX9
CARMIL11	2.25097398522178e-211	0.85609611661766	0.434	0.148	3.71005532244253e-207	CD4+ TCM	CARMIL1
ICOS3	4.72330257099073e-211	0.907473465346999	0.585	0.243	7.78494729750691e-207	CD4+ TCM	ICOS
CTLA42	6.68408582101611e-198	0.884128060038347	0.431	0.15	1.10167102501987e-193	CD4+ TCM	CTLA4
NACA2	5.8020565623667e-194	0.570330612733848	0.999	0.899	9.5629496260928e-190	CD4+ TCM	NACA
CD3E4	7.94336278064997e-188	0.694551130290892	0.978	0.546	1.30922505350673e-183	CD4+ TCM	CD3E
MACF14	5.14076640621572e-186	0.697924386975398	0.978	0.805	8.47301119072475e-182	CD4+ TCM	MACF1
PRKCQ4	1.97241218296475e-177	0.758717161952583	0.8	0.436	3.25092975996251e-173	CD4+ TCM	PRKCQ
MLLT34	4.99577636773383e-176	0.730320246587659	0.791	0.417	8.2340386092989e-172	CD4+ TCM	MLLT3
COQ10B3	2.80398916741207e-175	0.643353443356243	0.946	0.778	4.62153494572857e-171	CD4+ TCM	COQ10B
TRIM222	2.67626088690418e-174	0.767260917939709	0.781	0.471	4.41101319379547e-170	CD4+ TCM	TRIM22
SCML43	5.42383292458811e-167	0.694371673458584	0.863	0.499	8.93956142630613e-163	CD4+ TCM	SCML4
PLCL14	6.59307120282513e-165	0.56846548437557	0.664	0.306	1.08666999564964e-160	CD4+ TCM	PLCL1
TXK1	2.13570864582861e-136	0.428693607998237	0.66	0.319	3.52007499005472e-132	CD4+ TCM	TXK
BCL23	3.72832731923829e-136	0.630443656880419	0.904	0.58	6.14502908756854e-132	CD4+ TCM	BCL2
TBC1D53	3.75736310681632e-136	0.625140059965408	0.977	0.833	6.19288587265466e-132	CD4+ TCM	TBC1D5
SPTBN12	5.05727261405078e-135	0.585002500710365	0.786	0.492	8.3353967224785e-131	CD4+ TCM	SPTBN1
RCAN33	2.35662316573778e-133	0.637545565107798	0.643	0.361	3.884186301769e-129	CD4+ TCM	RCAN3
ABLIM14	1.10820115740354e-131	0.599120201235042	0.675	0.368	1.82653714763251e-127	CD4+ TCM	ABLIM1
NAPEPLD2	6.57926565579888e-130	0.705041722249657	0.579	0.314	1.08439456538877e-125	CD4+ TCM	NAPEPLD
DOCK34	1.55623201814215e-129	0.487500332590244	0.805	0.436	2.56498161230188e-125	CD4+ TCM	DOCK3
ITGA12	1.87010460676607e-125	0.579736833238741	0.575	0.284	3.08230641287184e-121	CD4+ TCM	ITGA1
PFDN52	1.87304296245374e-125	0.521757897556332	0.962	0.84	3.08714941071625e-121	CD4+ TCM	PFDN5
EEF1B23	3.16793219189243e-125	0.507431263635227	0.993	0.867	5.2213858386771e-121	CD4+ TCM	EEF1B2
SLCO3A12	1.70350541296659e-124	0.386845315939057	0.482	0.211	2.80771762165153e-120	CD4+ TCM	SLCO3A1
ANKH3	7.56566604914843e-124	0.599132666265427	0.63	0.349	1.24697307822064e-119	CD4+ TCM	ANKH
RGS101	5.35230798959207e-123	0.764250843982587	0.569	0.31	8.82167402844565e-119	CD4+ TCM	RGS10
RGS14	4.76275856707882e-121	0.670447463222342	0.429	0.191	7.84997867025932e-117	CD4+ TCM	RGS1
NOP532	7.34869453659949e-119	0.547046892627899	0.925	0.764	1.21121183352233e-114	CD4+ TCM	NOP53
SNRPD22	5.97370724306111e-117	0.519558714151133	0.953	0.817	9.84586427801332e-113	CD4+ TCM	SNRPD2
SKAP14	2.83950043635609e-113	0.508144538902512	0.943	0.577	4.68006461920211e-109	CD4+ TCM	SKAP1
LY6E4	3.09071200822129e-110	0.510189932593129	0.903	0.593	5.09411153195034e-106	CD4+ TCM	LY6E
CD283	8.38245027514192e-110	0.496966758722384	0.426	0.19	1.38159545434889e-105	CD4+ TCM	CD28
CD3D4	9.01013494133385e-110	0.488644798777152	0.851	0.527	1.48505044103065e-105	CD4+ TCM	CD3D
ITK4	1.01366495118982e-106	0.512825496859435	0.766	0.452	1.67072257255106e-102	CD4+ TCM	ITK
CD3G4	2.85152317340406e-106	0.488472064337275	0.729	0.425	4.69988049440458e-102	CD4+ TCM	CD3G
GALNT174	4.00848025892755e-106	0.563549947166606	0.541	0.272	6.60677716276438e-102	CD4+ TCM	GALNT17
DHX322	5.78743770649896e-106	0.490209172388295	0.329	0.138	9.53885482785158e-102	CD4+ TCM	DHX32
CAMK2D3	8.02582891572239e-106	0.64843017913538	0.831	0.596	1.32281712188936e-101	CD4+ TCM	CAMK2D
CLEC2D2	1.41591144477412e-105	0.496021778412565	0.881	0.589	2.3337052432767e-101	CD4+ TCM	CLEC2D
THEMIS4	9.6425877522949e-100	0.495850772496954	0.651	0.355	1.58929131333324e-95	CD4+ TCM	THEMIS
GRAMD2B4	5.34198925940435e-98	0.500582735004607	0.648	0.377	8.80466669735024e-94	CD4+ TCM	GRAMD2B
DGKA4	7.24139355875405e-97	0.500333853098749	0.585	0.34	1.19352648635384e-92	CD4+ TCM	DGKA
EPB413	1.74542828265596e-96	0.457947366857753	0.94	0.794	2.87681489547356e-92	CD4+ TCM	EPB41
CD841	1.93238921281332e-96	0.492249476925599	0.505	0.263	3.18496390055892e-92	CD4+ TCM	CD84
CHD32	1.03868899062843e-95	0.480038468148465	0.428	0.214	1.71196719435378e-91	CD4+ TCM	CHD3
CCDC572	1.75903904083706e-93	0.438923880315436	0.339	0.15	2.89924814710764e-89	CD4+ TCM	CCDC57
KRT183	1.9890429442678e-92	0.412820774553545	0.308	0.126	3.27834058074219e-88	CD4+ TCM	KRT18
YEATS24	2.57982489574011e-92	0.53262182468571	0.664	0.431	4.25206739315886e-88	CD4+ TCM	YEATS2
NUCB24	1.39189855508694e-91	0.476471270593531	0.817	0.596	2.29412719849429e-87	CD4+ TCM	NUCB2
ETS14	1.85102655692114e-91	0.471136086276804	0.99	0.709	3.05086197111743e-87	CD4+ TCM	ETS1
REEP34	3.71893497554883e-91	0.732369520473316	0.546	0.335	6.12954862669958e-87	CD4+ TCM	REEP3
NAA161	1.80190445744054e-90	0.426791015374734	0.775	0.559	2.9698989267535e-86	CD4+ TCM	NAA16
JAK14	1.32782476452381e-89	0.39203888513963	0.983	0.898	2.18852077688814e-85	CD4+ TCM	JAK1
PDK11	3.34255685347832e-88	0.529105337895958	0.505	0.288	5.50920220590296e-84	CD4+ TCM	PDK1
EEF1D2	3.38091615771387e-88	0.461545731554871	0.959	0.813	5.572426011144e-84	CD4+ TCM	EEF1D
SEPTIN63	6.66646004684697e-87	0.43821915140831	0.911	0.729	1.09876594492132e-82	CD4+ TCM	SEPTIN6
PSIP14	1.37174203764847e-86	0.445968867489755	0.895	0.701	2.26090522645221e-82	CD4+ TCM	PSIP1
TGFBR21	2.26101494962396e-86	0.557573730639825	0.74	0.538	3.72660483997021e-82	CD4+ TCM	TGFBR2
RFTN14	4.80242382436679e-84	0.430999663370682	0.796	0.541	7.91535494732135e-80	CD4+ TCM	RFTN1
NT5C2	1.26400118293878e-83	0.543876200783132	0.586	0.381	2.08332674971969e-79	CD4+ TCM	NT5C
TNIK4	4.96744180601087e-83	0.404957107048465	0.895	0.566	8.18733758466711e-79	CD4+ TCM	TNIK
PITPNC13	8.33547600902136e-81	0.50995564860394	0.826	0.613	1.3738531558069e-76	CD4+ TCM	PITPNC1
NPM13	3.83219552597429e-79	0.428448392637773	0.917	0.757	6.31622466591082e-75	CD4+ TCM	NPM1
EIF4B1	2.57675915304988e-77	0.405460839095465	0.913	0.78	4.24701443605681e-73	CD4+ TCM	EIF4B
TMEM1562	2.43578652718303e-75	0.44389767099765	0.644	0.413	4.01466335410307e-71	CD4+ TCM	TMEM156
IL21R1	2.50614889011933e-75	0.36014059467257	0.263	0.109	4.13063460069468e-71	CD4+ TCM	IL21R
CLIC52	3.19675876289769e-75	0.480528413175038	0.468	0.256	5.26889779300797e-71	CD4+ TCM	CLIC5
TPT1	4.16120596381607e-75	0.315617652250092	0.999	0.972	6.85849966956164e-71	CD4+ TCM	TPT1
NSD33	7.11963266961538e-73	0.500614363597138	0.775	0.627	1.17345785660601e-68	CD4+ TCM	NSD3
EVL3	1.99709553661237e-70	0.406768817782645	0.496	0.289	3.2916128634445e-66	CD4+ TCM	EVL
SFMBT24	3.02377773210206e-69	0.460083970764443	0.515	0.297	4.98379045805062e-65	CD4+ TCM	SFMBT2
TNFSF81	4.06608997208853e-67	0.504004634663941	0.476	0.295	6.70172949199631e-63	CD4+ TCM	TNFSF8
MMD4	1.15717397920112e-66	0.416782987414243	0.53	0.326	1.90725415251928e-62	CD4+ TCM	MMD
TLK11	1.30815205663875e-66	0.498869301168007	0.854	0.734	2.15609621975198e-62	CD4+ TCM	TLK1
JAZF14	3.69739548066768e-66	0.393168890748681	0.72	0.478	6.09404723123647e-62	CD4+ TCM	JAZF1
KLF71	1.89181940571725e-65	0.413013436054604	0.429	0.239	3.11809674450318e-61	CD4+ TCM	KLF7
IFGGB23	2.8423984365647e-65	0.406538451661518	0.374	0.196	4.68484110314593e-61	CD4+ TCM	IFGGB2
ANAPC112	9.55407635885877e-65	0.424571144528708	0.703	0.531	1.5747028654671e-60	CD4+ TCM	ANAPC11
RASGRP13	1.33023751269166e-64	0.452454790863315	0.572	0.361	2.1924974684184e-60	CD4+ TCM	RASGRP1
CD55	1.38230623319922e-64	0.383911393210766	0.399	0.216	2.27831713355895e-60	CD4+ TCM	CD5
TAB22	1.04611337185225e-63	0.470992437732805	0.694	0.528	1.72420405948688e-59	CD4+ TCM	TAB2
STAT43	1.36590158905266e-63	0.312847959639762	0.796	0.515	2.2512789990766e-59	CD4+ TCM	STAT4
GRAP24	2.19506980709421e-63	0.38832395073489	0.53	0.315	3.61791405605267e-59	CD4+ TCM	GRAP2
CHIC21	8.12579044339057e-63	0.382743724078386	0.795	0.638	1.33929278087963e-58	CD4+ TCM	CHIC2
LBH2	1.415302477302e-62	0.410727972064569	0.531	0.334	2.33270154308916e-58	CD4+ TCM	LBH
BBX2	4.17270372421043e-62	0.401989280911951	0.867	0.74	6.87745027824363e-58	CD4+ TCM	BBX
ERBIN1	4.92717979000561e-62	0.433037793527812	0.894	0.787	8.12097772988725e-58	CD4+ TCM	ERBIN
UBE2Q21	1.15260168326003e-60	0.487038994282024	0.459	0.292	1.89971809434918e-56	CD4+ TCM	UBE2Q2
METTL81	5.61960888983219e-60	0.454775714534384	0.525	0.342	9.26223937222141e-56	CD4+ TCM	METTL8
IL27RA3	2.81853351161136e-59	0.418197877845694	0.591	0.384	4.64550693383784e-55	CD4+ TCM	IL27RA
CYFIP23	4.50353604098539e-59	0.348588256856809	0.785	0.566	7.42272810275212e-55	CD4+ TCM	CYFIP2
ITPKB1	1.43803917548985e-58	0.423167236851189	0.689	0.508	2.37017616904238e-54	CD4+ TCM	ITPKB
EIF3G1	8.3424480832736e-58	0.391373830575481	0.832	0.696	1.37500229308516e-53	CD4+ TCM	EIF3G
SPTAN12	9.05913068798664e-57	0.425382714030401	0.653	0.491	1.49312591999396e-52	CD4+ TCM	SPTAN1
EVA1B1	1.27782094715154e-56	0.367949112801789	0.442	0.262	2.10610448509517e-52	CD4+ TCM	EVA1B
ICAM21	1.54687179207606e-56	0.371661837962462	0.57	0.379	2.54955408769976e-52	CD4+ TCM	ICAM2
TLE41	3.11979362735944e-56	0.372418072406715	0.614	0.425	5.14204385661383e-52	CD4+ TCM	TLE4
NCALD2	3.16308346566336e-56	0.348908756685351	0.364	0.192	5.21339416810635e-52	CD4+ TCM	NCALD
HOMER22	6.58586160576058e-56	0.443386687845465	0.595	0.433	1.08548170986146e-51	CD4+ TCM	HOMER2
HIVEP21	2.54417378381335e-55	0.371071501586528	0.356	0.193	4.19330723048117e-51	CD4+ TCM	HIVEP2
CARD192	3.50324452531747e-55	0.377610766130511	0.712	0.545	5.77404762662825e-51	CD4+ TCM	CARD19
SNRPG1	6.49689870142381e-55	0.333881234887791	0.961	0.833	1.07081884396867e-50	CD4+ TCM	SNRPG
CDKN1B1	1.23831730712573e-54	0.3957257928367	0.479	0.311	2.04099458560463e-50	CD4+ TCM	CDKN1B
PATJ4	1.30524105640951e-54	0.346052557632292	0.35	0.187	2.15129830917415e-50	CD4+ TCM	PATJ
ACTN12	1.42102962528325e-54	0.27247696325222	0.35	0.185	2.34214102839186e-50	CD4+ TCM	ACTN1
EEF1A12	9.58266315231915e-54	0.301584329471294	0.996	0.885	1.57941454076524e-49	CD4+ TCM	EEF1A1
FAM241A1	1.39887802367904e-53	0.414718524040319	0.491	0.312	2.30563075862779e-49	CD4+ TCM	FAM241A
ALPK21	1.85646165421655e-52	0.334118967930095	0.365	0.2	3.05982009847971e-48	CD4+ TCM	ALPK2
TRIM343	1.42358089783485e-51	0.374061530751653	0.638	0.463	2.3463460358114e-47	CD4+ TCM	TRIM34
SAMHD11	2.69293817337788e-51	0.372161933101906	0.442	0.266	4.43850069736142e-47	CD4+ TCM	SAMHD1
YWHAH4	3.97158565680047e-51	0.41938728259248	0.55	0.39	6.54596747953853e-47	CD4+ TCM	YWHAH
KLF123	5.24673154634063e-51	0.330176644142542	0.895	0.676	8.64766293467863e-47	CD4+ TCM	KLF12
TBC1D42	2.65018655402341e-50	0.292581216601696	0.279	0.143	4.36803747834139e-46	CD4+ TCM	TBC1D4
DTHD11	8.3317100722826e-50	0.369107199002246	0.313	0.168	1.37323245411362e-45	CD4+ TCM	DTHD1
MAP3K5	1.45718845908442e-49	0.385313571802579	0.511	0.34	2.40173801826294e-45	CD4+ TCM	MAP3K5
HADH1	1.48016417599297e-49	0.347059877877821	0.281	0.149	2.43960659487162e-45	CD4+ TCM	HADH
FAN13	3.1917509529395e-49	0.332228755219911	0.331	0.185	5.26064392063488e-45	CD4+ TCM	FAN1
SLC9A93	1.85071479197265e-48	0.273902805543499	0.879	0.625	3.05034812012933e-44	CD4+ TCM	SLC9A9
GABARAPL22	5.38820680120434e-48	0.358156039541905	0.786	0.655	8.88084244974499e-44	CD4+ TCM	GABARAPL2
SMCHD11	6.37309627536152e-48	0.310257050591663	0.936	0.844	1.05041372810509e-43	CD4+ TCM	SMCHD1
NDFIP13	1.53220935350508e-47	0.331642219281651	0.749	0.619	2.52538745644707e-43	CD4+ TCM	NDFIP1
PEBP13	6.82783147159823e-47	0.376496986215175	0.625	0.477	1.12536318314882e-42	CD4+ TCM	PEBP1
WRNIP11	5.60334195724308e-46	0.361783938114649	0.549	0.402	9.23542821392804e-42	CD4+ TCM	WRNIP1
PDSS11	3.54519028738219e-45	0.332476147213025	0.261	0.135	5.84318263166332e-41	CD4+ TCM	PDSS1
DCLK21	4.52013418242465e-45	0.332936167220919	0.325	0.185	7.45008515947231e-41	CD4+ TCM	DCLK2
GYPC3	1.29545601064388e-44	0.325046176312658	0.407	0.25	2.13517059674324e-40	CD4+ TCM	GYPC
CCDC181	4.26051789702491e-44	0.317560188196853	0.324	0.185	7.02218559787646e-40	CD4+ TCM	CCDC18
HSP90AA14	5.77627550388758e-44	0.330996574132638	0.77	0.642	9.52045728550751e-40	CD4+ TCM	HSP90AA1
YARS12	8.05583353198986e-44	0.319656375421829	0.475	0.308	1.32776248274257e-39	CD4+ TCM	YARS1
CASP32	2.63326424356468e-43	0.315774721237286	0.325	0.189	4.34014612624331e-39	CD4+ TCM	CASP3
NTAQ11	4.18729737158619e-43	0.382834118493961	0.417	0.277	6.90150352784835e-39	CD4+ TCM	NTAQ1
PQBP11	5.03179406479528e-43	0.378439217161191	0.481	0.342	8.29340297759558e-39	CD4+ TCM	PQBP1
NUCKS12	6.66217646594146e-43	0.297425206042004	0.791	0.654	1.09805992511647e-38	CD4+ TCM	NUCKS1
SP1104	1.46890851555638e-42	0.316273163627297	0.761	0.632	2.42105501534002e-38	CD4+ TCM	SP110
MAN2A12	3.49031662508418e-42	0.334650138675136	0.713	0.564	5.75273986146375e-38	CD4+ TCM	MAN2A1
MALT14	1.74301596750244e-41	0.388511426799713	0.601	0.45	2.87283891763753e-37	CD4+ TCM	MALT1
DTX3L1	4.76852232674071e-41	0.336468875359033	0.465	0.324	7.85947849893403e-37	CD4+ TCM	DTX3L
GSTO14	1.42682846322484e-40	0.392056616953552	0.733	0.593	2.35169867308718e-36	CD4+ TCM	GSTO1
LNPEP1	2.14874097718331e-40	0.377739201102869	0.593	0.454	3.54155487859353e-36	CD4+ TCM	LNPEP
ZC3HAV11	2.46947246962761e-40	0.329343802225482	0.687	0.546	4.07018452444022e-36	CD4+ TCM	ZC3HAV1
TRIO2	1.05375703414522e-39	0.423661796359744	0.579	0.448	1.73680234367816e-35	CD4+ TCM	TRIO
TERF2IP2	1.08075442944531e-39	0.315819294092567	0.577	0.432	1.78129945061177e-35	CD4+ TCM	TERF2IP
TRAF3IP31	3.63389234138872e-39	0.305878084787633	0.805	0.676	5.98938135707689e-35	CD4+ TCM	TRAF3IP3
TXNDC113	1.45608912668909e-38	0.348489990653407	0.477	0.333	2.39992609860895e-34	CD4+ TCM	TXNDC11
SAMD4A2	2.12458917754577e-38	0.266839308498515	0.26	0.138	3.50174788243093e-34	CD4+ TCM	SAMD4A
SP1004	4.98066151563542e-38	0.268072196381144	0.917	0.803	8.20912631007029e-34	CD4+ TCM	SP100
RASA34	3.26305140237434e-37	0.282902278630841	0.858	0.727	5.37816132139339e-33	CD4+ TCM	RASA3
TARS32	3.27012344180116e-37	0.276613319050772	0.28	0.157	5.38981745677667e-33	CD4+ TCM	TARS3
SGTB3	3.73340800052987e-37	0.284803848041673	0.301	0.177	6.15340306647333e-33	CD4+ TCM	SGTB
URI11	4.59998889860334e-37	0.316761212297403	0.603	0.459	7.58170170267803e-33	CD4+ TCM	URI1
PDCD44	6.79201362095001e-37	0.264632808881957	0.791	0.642	1.11945968500498e-32	CD4+ TCM	PDCD4
SEPTIN12	8.25113034476844e-37	0.311748502152418	0.396	0.256	1.35995130342473e-32	CD4+ TCM	SEPTIN1
TTC39C4	1.40761840308194e-36	0.296225032675835	0.406	0.271	2.32003665195965e-32	CD4+ TCM	TTC39C
EIF3K	2.39954487970244e-36	0.259217787696008	0.984	0.864	3.95492987072556e-32	CD4+ TCM	EIF3K
UQCC31	7.36588601263872e-36	0.313058040798478	0.29	0.177	1.21404533260311e-31	CD4+ TCM	UQCC3
CD2AP4	1.98237660804464e-35	0.322838922843754	0.52	0.378	3.26735312537918e-31	CD4+ TCM	CD2AP
ORC42	2.23116791515934e-35	0.291479725329293	0.662	0.53	3.67741095776562e-31	CD4+ TCM	ORC4
RNF1301	2.88534839202337e-35	0.344288492307985	0.781	0.667	4.75563121973291e-31	CD4+ TCM	RNF130
RWDD12	3.44274086435984e-35	0.29122293265835	0.736	0.606	5.6743254926379e-31	CD4+ TCM	RWDD1
CRLF31	1.50126694869451e-34	0.26901471610089	0.801	0.703	2.47438818483829e-30	CD4+ TCM	CRLF3
RBL21	1.00775353001682e-33	0.300636796691073	0.655	0.519	1.66097936817372e-29	CD4+ TCM	RBL2
SNRK4	1.20374284751547e-33	0.280652259143529	0.807	0.698	1.98400896127501e-29	CD4+ TCM	SNRK
ADIRF2	1.76802721929005e-33	0.315698149309663	0.258	0.146	2.91406246283387e-29	CD4+ TCM	ADIRF
TULP41	3.06198207410529e-33	0.362327994102684	0.26	0.153	5.04675885454034e-29	CD4+ TCM	TULP4
C15H16orf871	4.37679295504675e-33	0.332272265453255	0.434	0.308	7.21383014850806e-29	CD4+ TCM	C15H16orf87
OPTN3	7.71085065928716e-33	0.271051755508472	0.677	0.529	1.27090240566371e-28	CD4+ TCM	OPTN
FAIM1	2.81974525595376e-32	0.260737600447175	0.461	0.312	4.64750413086298e-28	CD4+ TCM	FAIM
SSBP43	3.41482088899643e-32	0.270392321179453	0.53	0.388	5.62830778924391e-28	CD4+ TCM	SSBP4
S1PR13	1.24878326320852e-31	0.260644508325387	0.509	0.365	2.05824457442028e-27	CD4+ TCM	S1PR1
PUM11	8.95936252970494e-31	0.317938899978328	0.677	0.581	1.47668213214597e-26	CD4+ TCM	PUM1
RFC12	9.06351860883429e-31	0.288554648335854	0.535	0.404	1.49384913710807e-26	CD4+ TCM	RFC1
POLR2H	1.31802195238018e-30	0.307448131310446	0.414	0.302	2.17236378191302e-26	CD4+ TCM	POLR2H
GPHN3	2.03391850548463e-30	0.311205160802363	0.578	0.428	3.35230448073977e-26	CD4+ TCM	GPHN
FNIP22	2.13438761642755e-30	0.284298118944978	0.435	0.305	3.51789766939589e-26	CD4+ TCM	FNIP2
MAF3	3.81281191955484e-30	0.266576566169362	0.329	0.203	6.28427660581028e-26	CD4+ TCM	MAF
CAPN72	6.46318914678428e-30	0.339548632449168	0.413	0.294	1.06526283517298e-25	CD4+ TCM	CAPN7
SGO13	1.9444651730939e-29	0.323107118849464	0.523	0.402	3.20486749829337e-25	CD4+ TCM	SGO1
RNF1573	2.00923474084654e-29	0.277409021095254	0.399	0.267	3.31162069986327e-25	CD4+ TCM	RNF157
SRSF101	3.12430000230388e-29	0.252247070938559	0.659	0.546	5.14947126379725e-25	CD4+ TCM	SRSF10
ATAD21	5.65221715363851e-29	0.323583552714882	0.34	0.231	9.31598431262699e-25	CD4+ TCM	ATAD2
MDFIC4	8.14814192059671e-29	0.30780908002401	0.614	0.482	1.34297675135275e-24	CD4+ TCM	MDFIC
PDE4B2	1.13355085233547e-28	0.314382263986811	0.7	0.598	1.86831851481932e-24	CD4+ TCM	PDE4B
SMARCE13	1.30308416634068e-28	0.27880877039317	0.602	0.494	2.14774332296271e-24	CD4+ TCM	SMARCE1
FKBP54	1.45323658529584e-28	0.260069197269865	0.611	0.466	2.3952245398846e-24	CD4+ TCM	FKBP5
SLC25A121	6.59232570112492e-28	0.275411451986968	0.507	0.382	1.08654712205941e-23	CD4+ TCM	SLC25A12
MIB21	1.62435847270427e-27	0.276265323660023	0.385	0.271	2.67726763471118e-23	CD4+ TCM	MIB2
DLA-792	2.46956668438559e-27	0.307844408340315	0.416	0.297	4.07033980920432e-23	CD4+ TCM	DLA-79
AKAP111	2.03816043373094e-26	0.256339773456447	0.323	0.214	3.35929602687533e-22	CD4+ TCM	AKAP11
CEBPZ2	2.04774075715192e-26	0.294645962545756	0.519	0.415	3.3750863159378e-22	CD4+ TCM	CEBPZ
SLC44A21	2.57697645931688e-26	0.256481968913878	0.425	0.303	4.24737260024607e-22	CD4+ TCM	SLC44A2
STAT12	2.66527311686768e-25	0.264002397466594	0.627	0.52	4.39290315122131e-21	CD4+ TCM	STAT1
DDX241	8.7691758792764e-25	0.258561660392457	0.637	0.537	1.44533556842234e-20	CD4+ TCM	DDX24
JPT12	3.33588937241469e-24	0.252915772156049	0.527	0.414	5.4982128636139e-20	CD4+ TCM	JPT1
TBK11	5.79349093306076e-23	0.252632349087633	0.384	0.283	9.54883175587075e-19	CD4+ TCM	TBK1
ATXN101	2.09646194304079e-22	0.252332463601308	0.377	0.275	3.45538857451983e-18	CD4+ TCM	ATXN10
ITPR21	1.57863578327181e-20	0.267823269932193	0.823	0.758	2.60190749798859e-16	CD4+ TCM	ITPR2
KAT2B1	1.17904254345671e-19	0.26052327681505	0.398	0.303	1.94329792012534e-15	CD4+ TCM	KAT2B
MIB11	1.31686188537477e-19	0.28763298851878	0.41	0.314	2.17045175947469e-15	CD4+ TCM	MIB1
VPS541	2.63771478606704e-19	0.257183516057925	0.498	0.405	4.3474815103957e-15	CD4+ TCM	VPS54
SNRNP481	5.28597691657906e-09	0.251767787145027	0.326	0.274	8.71234715390561e-05	CD4+ TCM	SNRNP48
NTRK2	0	1.79291148852903	0.54	0.007	0	CD4+ TEM, Th17-like	NTRK2
PTPN132	0	1.69715706261756	0.616	0.074	0	CD4+ TEM, Th17-like	PTPN13
MAF4	0	1.6444624350864	0.856	0.198	0	CD4+ TEM, Th17-like	MAF
ADAM12	0	1.47365481585179	0.424	0.017	0	CD4+ TEM, Th17-like	ADAM12
NRG2	0	1.38975458165856	0.451	0.028	0	CD4+ TEM, Th17-like	NRG2
RGS171	0	1.18830562052079	0.596	0.096	0	CD4+ TEM, Th17-like	RGS17
ZNF4621	0	0.964597904874841	0.411	0.032	0	CD4+ TEM, Th17-like	ZNF462
DNAH8	0	0.789594679451227	0.336	0.021	0	CD4+ TEM, Th17-like	DNAH8
CCR6	0	0.782532244742341	0.369	0.027	0	CD4+ TEM, Th17-like	CCR6
NPAS2	6.65384661624657e-282	0.727687711749385	0.289	0.025	1.09668699928976e-277	CD4+ TEM, Th17-like	NPAS2
RORA3	6.95322991355406e-280	1.89775034041296	0.955	0.357	1.14603135435198e-275	CD4+ TEM, Th17-like	RORA
DSTN1	9.96619776211598e-243	0.886802313690461	0.365	0.048	1.64262871515196e-238	CD4+ TEM, Th17-like	DSTN
EPAS11	3.42606039534845e-227	0.694394180419545	0.356	0.047	5.64683274361332e-223	CD4+ TEM, Th17-like	EPAS1
HIPK23	7.38332483525998e-226	1.44440547013677	0.855	0.295	1.21691959934755e-221	CD4+ TEM, Th17-like	HIPK2
TSHZ21	2.45395361758976e-224	1.2789094225786	0.28	0.03	4.04460635251145e-220	CD4+ TEM, Th17-like	TSHZ2
SLC9A94	4.60299634966434e-206	1.64383939301429	0.998	0.631	7.58665858351677e-202	CD4+ TEM, Th17-like	SLC9A9
LTBP1	2.95253662091592e-203	0.828212808394364	0.309	0.04	4.86637085859362e-199	CD4+ TEM, Th17-like	LTBP1
ST3GAL63	3.90162958992838e-182	1.21383398305015	0.784	0.277	6.43066589011996e-178	CD4+ TEM, Th17-like	ST3GAL6
ICOS4	1.42830367009324e-181	1.23933610652486	0.773	0.251	2.35413010904768e-177	CD4+ TEM, Th17-like	ICOS
IL7R5	4.80154145935691e-179	1.50998365841137	0.933	0.418	7.91390063331205e-175	CD4+ TEM, Th17-like	IL7R
RBP41	1.30207213079503e-174	0.871504936284712	0.382	0.068	2.14607528597637e-170	CD4+ TEM, Th17-like	RBP4
SFMBT25	3.16474707789095e-161	1.24505490149678	0.795	0.299	5.21613613377987e-157	CD4+ TEM, Th17-like	SFMBT2
SPATS2L2	2.81568690775766e-159	0.954829996980478	0.742	0.246	4.64081516136618e-155	CD4+ TEM, Th17-like	SPATS2L
PLVAP2	2.94760362951161e-153	1.09730185589529	0.793	0.29	4.85824030216104e-149	CD4+ TEM, Th17-like	PLVAP
S100A21	1.19725972998543e-150	0.630377503616917	0.336	0.059	1.97332348696198e-146	CD4+ TEM, Th17-like	S100A2
DOCK35	1.70913048235147e-143	1.28320949542564	0.927	0.446	2.81698886101169e-139	CD4+ TEM, Th17-like	DOCK3
CD803	1.6664099125251e-133	0.943147335031594	0.709	0.253	2.74657681782386e-129	CD4+ TEM, Th17-like	CD80
SEPTIN111	1.73853202231148e-131	0.964357887724264	0.765	0.293	2.86544847917378e-127	CD4+ TEM, Th17-like	SEPTIN11
RAPGEF53	1.6384634621496e-129	1.04441415276561	0.795	0.33	2.70051547831496e-125	CD4+ TEM, Th17-like	RAPGEF5
MFHAS13	1.50237655418626e-128	0.896223567689351	0.475	0.127	2.47621703660979e-124	CD4+ TEM, Th17-like	MFHAS1
PLEKHA51	1.01148921348255e-124	1.02602736258172	0.44	0.115	1.66713652166194e-120	CD4+ TEM, Th17-like	PLEKHA5
RNASEH2B3	8.34176897019978e-121	0.922920546401877	0.816	0.387	1.37489036166833e-116	CD4+ TEM, Th17-like	RNASEH2B
PPEF11	2.61623644292715e-120	0.727429945427602	0.356	0.079	4.31208090523253e-116	CD4+ TEM, Th17-like	PPEF1
SLAMF11	6.23282697107022e-120	0.545653376533812	0.353	0.076	1.02729454137179e-115	CD4+ TEM, Th17-like	SLAMF1
HMGN33	2.0459125357222e-118	0.98311398320009	0.804	0.399	3.37207304137733e-114	CD4+ TEM, Th17-like	HMGN3
ITGB12	2.14368134671325e-111	1.21792280667247	0.802	0.424	3.53321559565279e-107	CD4+ TEM, Th17-like	ITGB1
CLIC53	1.08875436982097e-110	0.873695698304991	0.682	0.259	1.79448495233893e-106	CD4+ TEM, Th17-like	CLIC5
INPP4B5	2.25108017407972e-110	0.850501232533954	0.985	0.503	3.71023034291819e-106	CD4+ TEM, Th17-like	INPP4B
CTLA43	6.77438882757902e-110	0.744748204472729	0.529	0.158	1.11655476656157e-105	CD4+ TEM, Th17-like	CTLA4
SKAP15	9.49836184700549e-110	0.949993737778199	0.991	0.588	1.56551999962344e-105	CD4+ TEM, Th17-like	SKAP1
RCAN22	8.93619317699333e-108	0.679714224138523	0.384	0.096	1.47286335943204e-103	CD4+ TEM, Th17-like	RCAN2
DLGAP21	2.3189569777717e-107	0.709333649492802	0.447	0.123	3.82210489076331e-103	CD4+ TEM, Th17-like	DLGAP2
NEDD42	3.01130630362954e-107	0.773829551819574	0.624	0.23	4.96323504964221e-103	CD4+ TEM, Th17-like	NEDD4
CD284	3.94151398917843e-107	0.762633483029575	0.584	0.196	6.49640335696389e-103	CD4+ TEM, Th17-like	CD28
FNBP13	1.25430549757167e-105	0.9705538306697	0.958	0.73	2.06734632109763e-101	CD4+ TEM, Th17-like	FNBP1
LRRC13	7.42633956697662e-99	0.755403087246626	0.589	0.213	1.22400928742909e-94	CD4+ TEM, Th17-like	LRRC1
ETS15	1.27024644252044e-98	0.807200837507938	0.996	0.718	2.09362018656219e-94	CD4+ TEM, Th17-like	ETS1
CSGALNACT13	3.29300886949337e-98	0.860257339197463	0.678	0.272	5.42753721869897e-94	CD4+ TEM, Th17-like	CSGALNACT1
INTS6L2	1.22371174908499e-96	0.684885803450262	0.449	0.138	2.01692170484188e-92	CD4+ TEM, Th17-like	INTS6L
MDFIC5	2.6419029409918e-94	0.953784518296749	0.853	0.482	4.35438442734268e-90	CD4+ TEM, Th17-like	MDFIC
CAMK45	1.59342452195368e-89	0.7733494122724	0.944	0.481	2.62628229708406e-85	CD4+ TEM, Th17-like	CAMK4
CD3E5	2.02902952220899e-89	0.797768583892735	0.989	0.56	3.34424645850485e-85	CD4+ TEM, Th17-like	CD3E
S100A52	5.26108807767477e-89	1.15278131490148	0.842	0.466	8.67132536962355e-85	CD4+ TEM, Th17-like	S100A5
GALNT175	1.04695623228804e-88	0.985570039466453	0.662	0.279	1.72559326205714e-84	CD4+ TEM, Th17-like	GALNT17
BCL11B5	1.20640329887644e-88	0.732679622741712	0.855	0.404	1.98839391720814e-84	CD4+ TEM, Th17-like	BCL11B
GPX13	1.24442233819191e-86	0.813709270671787	0.975	0.758	2.05105689780791e-82	CD4+ TEM, Th17-like	GPX1
PLCL15	7.4581280997337e-86	0.739050306624666	0.733	0.316	1.22924867339811e-81	CD4+ TEM, Th17-like	PLCL1
CD23	1.04261207415612e-84	0.718221612772032	0.851	0.441	1.71843322062412e-80	CD4+ TEM, Th17-like	CD2
ATXN13	1.81605258283369e-84	0.919395575582541	0.875	0.523	2.99321786702648e-80	CD4+ TEM, Th17-like	ATXN1
PRKCH2	5.76904729138278e-84	0.661510004844988	0.88	0.448	9.50854374565709e-80	CD4+ TEM, Th17-like	PRKCH
GATA33	8.86497343097633e-83	0.612148696707644	0.542	0.197	1.46112492089352e-78	CD4+ TEM, Th17-like	GATA3
ARL4C3	5.62133103108837e-81	0.717486499587643	0.725	0.331	9.26507780543985e-77	CD4+ TEM, Th17-like	ARL4C
ZNRF13	4.73130037648536e-80	0.732661974042174	0.733	0.347	7.79812928052317e-76	CD4+ TEM, Th17-like	ZNRF1
PRDM1	4.26457843566536e-76	0.543761717675895	0.396	0.124	7.02887817766365e-72	CD4+ TEM, Th17-like	PRDM1
TNIK5	9.30076221637603e-76	0.721748638927588	0.973	0.576	1.5329516285031e-71	CD4+ TEM, Th17-like	TNIK
ARHGAP423	1.57917840554053e-75	0.834812308844846	0.682	0.325	2.6028018480119e-71	CD4+ TEM, Th17-like	ARHGAP42
IKZF2	1.2044977387677e-73	0.817162181390666	0.524	0.201	1.98525317303692e-69	CD4+ TEM, Th17-like	IKZF2
MPZL31	1.99012222603175e-73	0.399359477389829	0.291	0.076	3.28011945294554e-69	CD4+ TEM, Th17-like	MPZL3
LYSMD23	6.3766627361829e-73	0.566241826205762	0.535	0.206	1.05100155217767e-68	CD4+ TEM, Th17-like	LYSMD2
CD2263	1.9155043651092e-72	0.668349316765649	0.758	0.358	3.15713429457298e-68	CD4+ TEM, Th17-like	CD226
PRDX44	1.65481990827739e-70	0.624891164231926	0.725	0.342	2.72747417282279e-66	CD4+ TEM, Th17-like	PRDX4
WWOX3	1.00762545257908e-69	0.938187234969888	0.873	0.577	1.66076827094084e-65	CD4+ TEM, Th17-like	WWOX
FAR22	1.81506816634182e-69	0.654382228163463	0.575	0.232	2.99159535176459e-65	CD4+ TEM, Th17-like	FAR2
GYPC4	1.59063822326222e-68	0.610873473379554	0.587	0.252	2.62168991958078e-64	CD4+ TEM, Th17-like	GYPC
PHACTR22	1.77632455549528e-68	0.689655553103496	0.947	0.614	2.92773813236732e-64	CD4+ TEM, Th17-like	PHACTR2
RUNX22	8.21002095246076e-68	0.717924172496638	0.689	0.345	1.35317565338458e-63	CD4+ TEM, Th17-like	RUNX2
GCLC	8.46461014926882e-68	0.580936527257548	0.442	0.165	1.39513704480249e-63	CD4+ TEM, Th17-like	GCLC
COMMD103	1.82869692733111e-67	0.750012417268441	0.833	0.509	3.01405827562714e-63	CD4+ TEM, Th17-like	COMMD10
ST3GAL3	1.85050611210614e-67	0.482933006797359	0.276	0.074	3.05000417397334e-63	CD4+ TEM, Th17-like	ST3GAL3
TTC39C5	8.88153182140318e-66	0.678618270529688	0.578	0.273	1.46385407480367e-61	CD4+ TEM, Th17-like	TTC39C
CD40LG3	4.86121667645482e-65	0.420105560058039	0.36	0.114	8.01225732613283e-61	CD4+ TEM, Th17-like	CD40LG
ABLIM15	1.59370998246567e-64	0.628653280996405	0.745	0.377	2.62675279309992e-60	CD4+ TEM, Th17-like	ABLIM1
MSRB31	1.60817854002005e-64	0.554211804495882	0.307	0.09	2.65059986966104e-60	CD4+ TEM, Th17-like	MSRB3
STAT44	3.91725069257978e-64	0.673640966954675	0.907	0.523	6.45641259150999e-60	CD4+ TEM, Th17-like	STAT4
THY12	8.85724234157799e-64	0.640291994753687	0.624	0.297	1.45985068273888e-59	CD4+ TEM, Th17-like	THY1
BTBD111	9.17187056647712e-64	0.6015686443296	0.435	0.159	1.51170770676676e-59	CD4+ TEM, Th17-like	BTBD11
FARP11	1.20103966754266e-63	0.525404360870047	0.302	0.088	1.9795535800438e-59	CD4+ TEM, Th17-like	FARP1
FYN3	1.81503338468664e-63	0.592849302986951	0.958	0.584	2.99153802464052e-59	CD4+ TEM, Th17-like	FYN
ESYT33	1.93572703866774e-63	0.673730941880354	0.542	0.226	3.19046530513217e-59	CD4+ TEM, Th17-like	ESYT3
AURKB	2.27632475383948e-63	0.460897468254433	0.264	0.074	3.75183845927823e-59	CD4+ TEM, Th17-like	AURKB
MAN2A13	1.00247984806983e-62	0.706205734200862	0.871	0.566	1.6522872855887e-58	CD4+ TEM, Th17-like	MAN2A1
KRTCAP33	1.00320679564573e-62	0.431385995191051	0.325	0.101	1.65348544058329e-58	CD4+ TEM, Th17-like	KRTCAP3
EFHC23	3.71286229647591e-62	0.624924441337831	0.335	0.109	6.11953963705159e-58	CD4+ TEM, Th17-like	EFHC2
GPR1833	3.94877011263547e-62	0.565587985076687	0.622	0.286	6.50836289964578e-58	CD4+ TEM, Th17-like	GPR183
PRUNE21	7.04742859475793e-62	0.795817295804208	0.36	0.123	1.161557180988e-57	CD4+ TEM, Th17-like	PRUNE2
ATAD22	2.22022753805815e-61	0.628352623016345	0.525	0.231	3.65937902822744e-57	CD4+ TEM, Th17-like	ATAD2
MLLT35	2.61156497761527e-61	0.658931316561813	0.798	0.429	4.30438139610549e-57	CD4+ TEM, Th17-like	MLLT3
MAGI33	1.09901236019787e-60	0.785295411786072	0.662	0.334	1.81139217207812e-56	CD4+ TEM, Th17-like	MAGI3
JAZF15	2.01989158103931e-60	0.60698828048081	0.847	0.483	3.32918530386899e-56	CD4+ TEM, Th17-like	JAZF1
CD3G5	8.43410844883321e-59	0.558043270818804	0.825	0.433	1.39010975453669e-54	CD4+ TEM, Th17-like	CD3G
CD64	3.17818481121617e-57	0.531010864483541	0.46	0.182	5.2382842058465e-53	CD4+ TEM, Th17-like	CD6
CALM14	5.57881047556444e-57	0.489763323493323	0.987	0.917	9.19499542582531e-53	CD4+ TEM, Th17-like	CALM1
GBGT12	5.63575221875151e-57	0.462412745074742	0.364	0.132	9.28884680694623e-53	CD4+ TEM, Th17-like	GBGT1
GAB32	1.7709934862082e-56	0.633314559291428	0.56	0.264	2.91895146396835e-52	CD4+ TEM, Th17-like	GAB3
TRIM373	6.33398242447319e-56	0.669013946607179	0.7	0.39	1.04396698320167e-51	CD4+ TEM, Th17-like	TRIM37
NR1D21	7.72357504648215e-56	0.402136225977064	0.291	0.091	1.27299963916119e-51	CD4+ TEM, Th17-like	NR1D2
PHTF23	4.94112010093132e-55	0.618370345072157	0.667	0.352	8.143954150355e-51	CD4+ TEM, Th17-like	PHTF2
OSBPL62	7.2996473206685e-55	0.394179050106499	0.287	0.088	1.20312787139258e-50	CD4+ TEM, Th17-like	OSBPL6
B2M3	3.00047565499603e-54	0.356978743204392	0.998	0.993	4.94538397456445e-50	CD4+ TEM, Th17-like	B2M
KRT184	2.21448854817949e-53	0.391545499620088	0.369	0.131	3.64992002510943e-49	CD4+ TEM, Th17-like	KRT18
TMEM64	7.14348084031125e-53	0.389830963497713	0.255	0.077	1.1773885121001e-48	CD4+ TEM, Th17-like	TMEM64
ARHGAP102	3.21708251261161e-52	0.458712031729852	0.511	0.226	5.30239539728645e-48	CD4+ TEM, Th17-like	ARHGAP10
FKBP55	3.36813270055146e-52	0.633147727754556	0.773	0.468	5.55135631704892e-48	CD4+ TEM, Th17-like	FKBP5
CD3D5	5.49412075989085e-52	0.55428781033819	0.893	0.537	9.0554098364521e-48	CD4+ TEM, Th17-like	CD3D
GRAP25	1.99379582034042e-50	0.553167922361879	0.644	0.321	3.28617427108508e-46	CD4+ TEM, Th17-like	GRAP2
CARD113	3.94622523366181e-50	0.552295255316912	0.698	0.369	6.50416843012139e-46	CD4+ TEM, Th17-like	CARD11
HOPX3	1.7109312104812e-48	0.524685711043361	0.893	0.592	2.81995682111511e-44	CD4+ TEM, Th17-like	HOPX
ITPR22	2.99570023326369e-48	0.599081605646226	0.94	0.758	4.93751312446522e-44	CD4+ TEM, Th17-like	ITPR2
TCEA32	4.01697602391475e-48	0.555886343024736	0.422	0.185	6.62077988261629e-44	CD4+ TEM, Th17-like	TCEA3
TESPA13	5.12265888079798e-48	0.480720852550426	0.42	0.174	8.44316636733123e-44	CD4+ TEM, Th17-like	TESPA1
CISD33	8.26866105080378e-48	0.385384504375931	0.433	0.176	1.36284071439348e-43	CD4+ TEM, Th17-like	CISD3
ZBTB383	1.58204347635177e-47	0.528750630739081	0.66	0.361	2.60752405772298e-43	CD4+ TEM, Th17-like	ZBTB38
CD56	3.34901872210295e-47	0.507450009116001	0.487	0.22	5.51985265777008e-43	CD4+ TEM, Th17-like	CD5
CAMK1D4	1.14801857796585e-46	0.578001746526672	0.875	0.59	1.89216422020332e-42	CD4+ TEM, Th17-like	CAMK1D
CD525	1.15949526630155e-46	0.56397923429665	0.469	0.202	1.91108009791822e-42	CD4+ TEM, Th17-like	CD52
FNIP23	1.9783975066088e-46	0.582394209423522	0.582	0.307	3.26079477039263e-42	CD4+ TEM, Th17-like	FNIP2
SMAD3	3.2089878882697e-46	0.548141070499977	0.589	0.302	5.28905383744612e-42	CD4+ TEM, Th17-like	SMAD3
PHC33	6.92622992270961e-46	0.539674759344851	0.793	0.515	1.141581215861e-41	CD4+ TEM, Th17-like	PHC3
MAN1A13	9.74213973631158e-46	0.480152069672511	0.936	0.68	1.60569947133887e-41	CD4+ TEM, Th17-like	MAN1A1
ZNF2921	1.00760036373162e-45	0.598883139696093	0.836	0.596	1.66072691950246e-41	CD4+ TEM, Th17-like	ZNF292
LTB5	1.27363058813161e-45	0.566774464003435	0.969	0.645	2.09919793535853e-41	CD4+ TEM, Th17-like	LTB
MYCBP22	1.54376963883172e-45	0.531439751943945	0.987	0.904	2.54444111872245e-41	CD4+ TEM, Th17-like	MYCBP2
ELMO1	2.15858703049947e-45	0.532348698336023	0.993	0.906	3.55778314366923e-41	CD4+ TEM, Th17-like	ELMO1
CRIP11	2.38997044595315e-45	0.509001872626888	0.991	0.882	3.93914928901999e-41	CD4+ TEM, Th17-like	CRIP1
PAG13	2.40445075679422e-45	0.713864448558917	0.776	0.508	3.96301573734823e-41	CD4+ TEM, Th17-like	PAG1
RASSF7	4.13731681742449e-45	0.323132090776658	0.276	0.093	6.81912557847904e-41	CD4+ TEM, Th17-like	RASSF7
SYTL1	7.63302339093645e-45	0.330385493872898	0.302	0.107	1.25807491529415e-40	CD4+ TEM, Th17-like	SYTL1
NCEH1	1.22472671287888e-44	0.468307440992339	0.435	0.197	2.01859456816697e-40	CD4+ TEM, Th17-like	NCEH1
PDCD45	1.4576799848957e-44	0.589901092378608	0.876	0.645	2.40254815110509e-40	CD4+ TEM, Th17-like	PDCD4
AP3M21	2.60569905812578e-44	0.379493169404803	0.467	0.21	4.29471318760291e-40	CD4+ TEM, Th17-like	AP3M2
MDM21	2.72047640164693e-44	0.490569547397013	0.644	0.354	4.48388920519448e-40	CD4+ TEM, Th17-like	MDM2
IQGAP22	1.04480268646132e-43	0.574452181761177	0.913	0.669	1.72204378782555e-39	CD4+ TEM, Th17-like	IQGAP2
NTAN13	6.21135957857261e-43	0.453095411096961	0.624	0.333	1.02375628574034e-38	CD4+ TEM, Th17-like	NTAN1
LY6E5	7.12584415491766e-43	0.511750714914321	0.907	0.604	1.17448163361353e-38	CD4+ TEM, Th17-like	LY6E
S100A113	8.75288948853341e-43	0.477866293717822	0.965	0.826	1.44265124550008e-38	CD4+ TEM, Th17-like	S100A11
KCNQ22	2.02464919531871e-42	0.339793034254051	0.327	0.122	3.3370268037243e-38	CD4+ TEM, Th17-like	KCNQ2
ZAP701	2.49695094947527e-42	0.43509533557523	0.498	0.228	4.11547455492514e-38	CD4+ TEM, Th17-like	ZAP70
GRK53	2.53751863739278e-42	0.63029467107859	0.755	0.485	4.18233821815078e-38	CD4+ TEM, Th17-like	GRK5
EVA1B2	3.39244622767243e-42	0.469632413239455	0.542	0.266	5.59142987244971e-38	CD4+ TEM, Th17-like	EVA1B
HNRNPLL2	7.85178780338241e-42	0.458721786138907	0.422	0.192	1.29413166575349e-37	CD4+ TEM, Th17-like	HNRNPLL
CTC1	1.34668669892909e-41	0.354705744683246	0.293	0.109	2.21960901717493e-37	CD4+ TEM, Th17-like	CTC1
MAP2K12	1.39724274441006e-41	0.580724788648757	0.535	0.295	2.30293549133666e-37	CD4+ TEM, Th17-like	MAP2K1
ANTXR21	2.44618415163625e-41	0.336030010659914	0.929	0.695	4.03180071872686e-37	CD4+ TEM, Th17-like	ANTXR2
MACF15	4.21077156783755e-41	0.476890646068144	0.987	0.811	6.94019369810984e-37	CD4+ TEM, Th17-like	MACF1
CD443	5.13637547050952e-41	0.535143005899782	0.896	0.637	8.46577405049379e-37	CD4+ TEM, Th17-like	CD44
RNF19A3	1.26054894340462e-40	0.523094171565238	0.709	0.443	2.0776367685195e-36	CD4+ TEM, Th17-like	RNF19A
S1PR14	1.39712902701437e-40	0.45192155077454	0.658	0.368	2.30274806232508e-36	CD4+ TEM, Th17-like	S1PR1
GPR1711	4.22679441565523e-40	0.329128902148185	0.333	0.129	6.96660255588296e-36	CD4+ TEM, Th17-like	GPR171
ATP2B42	4.34905531884952e-40	0.448643426709942	0.424	0.198	7.16811297652778e-36	CD4+ TEM, Th17-like	ATP2B4
SYTL32	4.40487024220448e-40	0.302556330298916	0.64	0.33	7.26010713320143e-36	CD4+ TEM, Th17-like	SYTL3
PRKCQ5	9.32492451558443e-40	0.392564473089266	0.807	0.448	1.53693405865863e-35	CD4+ TEM, Th17-like	PRKCQ
HSP90AB14	1.25726483991099e-39	0.435017244515019	0.969	0.794	2.07222390914129e-35	CD4+ TEM, Th17-like	HSP90AB1
NIPAL2	1.27315789413944e-39	0.389045140326535	0.336	0.134	2.09841884112062e-35	CD4+ TEM, Th17-like	NIPAL2
TNFRSF251	7.04748717992729e-39	0.334391109081714	0.296	0.111	1.16156683699562e-34	CD4+ TEM, Th17-like	TNFRSF25
CAB39L3	9.52070966062127e-39	0.391703997462227	0.362	0.152	1.5692033662636e-34	CD4+ TEM, Th17-like	CAB39L
SEC61B1	1.41573803741496e-38	0.460796879623926	0.771	0.504	2.33341943326734e-34	CD4+ TEM, Th17-like	SEC61B
CYFIP24	1.43248547044862e-38	0.435089463095212	0.876	0.572	2.36102255239342e-34	CD4+ TEM, Th17-like	CYFIP2
RAPGEF11	3.98104990750593e-38	0.454760230465708	0.645	0.376	6.56156645755127e-34	CD4+ TEM, Th17-like	RAPGEF1
LCK2	6.57913218424861e-38	0.397334439181708	0.485	0.231	1.08437256660786e-33	CD4+ TEM, Th17-like	LCK
RFTN15	2.22341538558126e-37	0.445607750231958	0.858	0.548	3.66463323851503e-33	CD4+ TEM, Th17-like	RFTN1
CFAP20	8.55819591976893e-37	0.387257376952132	0.289	0.116	1.41056185149632e-32	CD4+ TEM, Th17-like	CFAP20
CORO1B3	9.6074205325162e-37	0.458107041311001	0.984	0.804	1.58349505216932e-32	CD4+ TEM, Th17-like	CORO1B
PPP1R16B1	1.05885884768836e-36	0.405421689003829	0.344	0.144	1.74521115275996e-32	CD4+ TEM, Th17-like	PPP1R16B
LCP22	1.46000344855502e-36	0.371225545014718	0.762	0.479	2.40637768390838e-32	CD4+ TEM, Th17-like	LCP2
TRAF53	2.37038553636205e-36	0.400303060587411	0.5	0.245	3.90686944103193e-32	CD4+ TEM, Th17-like	TRAF5
NLRC53	3.96652547170005e-36	0.453282574496693	0.515	0.276	6.53762728245602e-32	CD4+ TEM, Th17-like	NLRC5
FLT3LG3	4.21321125894256e-36	0.418929009267454	0.529	0.272	6.94421479698913e-32	CD4+ TEM, Th17-like	FLT3LG
C7H1orf21	5.60222544758484e-36	0.474976737068135	0.302	0.124	9.23358798270934e-32	CD4+ TEM, Th17-like	C7H1orf21
CYTH12	6.86263720046644e-36	0.480652817814517	0.92	0.702	1.13109986338088e-31	CD4+ TEM, Th17-like	CYTH1
THEMIS5	8.86028913197186e-36	0.531885870853656	0.649	0.365	1.4603528547316e-31	CD4+ TEM, Th17-like	THEMIS
SP1005	1.39548165964366e-35	0.436336624384603	0.955	0.806	2.30003287142469e-31	CD4+ TEM, Th17-like	SP100
DHX323	1.44857623086212e-35	0.390228089245674	0.333	0.144	2.38754334370694e-31	CD4+ TEM, Th17-like	DHX32
THADA2	2.16613993586039e-35	0.534400962938592	0.735	0.506	3.57023184228509e-31	CD4+ TEM, Th17-like	THADA
F2R1	2.59430792077921e-35	0.315020006900012	0.296	0.116	4.27593831502829e-31	CD4+ TEM, Th17-like	F2R
SPTY2D12	4.83534333562648e-35	0.399007090812849	0.507	0.271	7.96961288577956e-31	CD4+ TEM, Th17-like	SPTY2D1
PPP2R3C	4.85426865208147e-35	0.38048566621964	0.38	0.178	8.00080559236068e-31	CD4+ TEM, Th17-like	PPP2R3C
CELF2	8.42041798370677e-35	0.35112404731577	0.993	0.923	1.38785329207455e-30	CD4+ TEM, Th17-like	CELF2
MED15	1.09159656889925e-34	0.460951395907608	0.673	0.416	1.79916946485974e-30	CD4+ TEM, Th17-like	MED15
IKZF11	1.68350794896001e-34	0.370565584456662	0.985	0.907	2.77475780147589e-30	CD4+ TEM, Th17-like	IKZF1
HSP90AA15	1.83537029736406e-34	0.453879630620538	0.853	0.645	3.02505732411544e-30	CD4+ TEM, Th17-like	HSP90AA1
DCUN1D4	5.01556732586835e-34	0.3340614247299	0.675	0.396	8.26665806649621e-30	CD4+ TEM, Th17-like	DCUN1D4
PPP3CC2	5.30971996389349e-34	0.431334145614359	0.833	0.55	8.75148044448926e-30	CD4+ TEM, Th17-like	PPP3CC
ANKRD12	1.89317259711551e-33	0.443860952220172	0.935	0.778	3.12032707456579e-29	CD4+ TEM, Th17-like	ANKRD12
SMC42	2.4189993182356e-33	0.4788745569941	0.636	0.391	3.98699467631592e-29	CD4+ TEM, Th17-like	SMC4
NME12	2.51073936551734e-33	0.399980984005591	0.511	0.269	4.13820062224568e-29	CD4+ TEM, Th17-like	NME1
ITK5	2.75982940239299e-33	0.410509537330474	0.778	0.462	4.54875082102413e-29	CD4+ TEM, Th17-like	ITK
CDADC12	5.96065310052139e-33	0.444030565693852	0.785	0.545	9.82434844027936e-29	CD4+ TEM, Th17-like	CDADC1
IL18R11	6.11928738351193e-33	0.405099895273793	0.405	0.192	1.00858094655044e-28	CD4+ TEM, Th17-like	IL18R1
RABAC13	6.52506683473424e-33	0.398129070703519	0.936	0.729	1.0754615157009e-28	CD4+ TEM, Th17-like	RABAC1
CRY11	9.75966791135929e-33	0.567685147488792	0.538	0.311	1.60858846515024e-28	CD4+ TEM, Th17-like	CRY1
SPTAN13	1.12314519735077e-32	0.442539171450106	0.738	0.494	1.85116791427354e-28	CD4+ TEM, Th17-like	SPTAN1
FGFR1OP22	4.01569754279382e-32	0.413098974339345	0.604	0.355	6.61867269003277e-28	CD4+ TEM, Th17-like	FGFR1OP2
SLC4A72	5.18263692305066e-32	0.52862045394594	0.793	0.574	8.54202217657209e-28	CD4+ TEM, Th17-like	SLC4A7
HSPA83	6.99233646503179e-32	0.39651770108975	0.947	0.798	1.15247689616654e-27	CD4+ TEM, Th17-like	HSPA8
RAP1GDS11	7.09267687370408e-32	0.445884302328222	0.711	0.456	1.16901500232391e-27	CD4+ TEM, Th17-like	RAP1GDS1
STT3B2	1.25049554943245e-31	0.464002097163697	0.595	0.357	2.06106676457456e-27	CD4+ TEM, Th17-like	STT3B
SLA	1.36487705834471e-31	0.318455750868551	0.702	0.45	2.24959036756375e-27	CD4+ TEM, Th17-like	SLA
SCFD2	1.42688599507627e-31	0.616823137690671	0.629	0.405	2.3517934970847e-27	CD4+ TEM, Th17-like	SCFD2
FYCO1	1.61521340990199e-31	0.361946361810064	0.353	0.164	2.66219474220046e-27	CD4+ TEM, Th17-like	FYCO1
TRIB21	2.04916796203142e-31	0.277878993459414	0.331	0.142	3.37743863502018e-27	CD4+ TEM, Th17-like	TRIB2
RCBTB21	2.26607571344236e-31	0.451099257877012	0.449	0.239	3.73494599089571e-27	CD4+ TEM, Th17-like	RCBTB2
RASA35	4.73178350423522e-31	0.402312278423433	0.935	0.73	7.79892557168049e-27	CD4+ TEM, Th17-like	RASA3
DBP1	9.59512228322612e-31	0.320611972867471	0.322	0.143	1.58146805472133e-26	CD4+ TEM, Th17-like	DBP
DENND4C4	1.40070019393466e-30	0.424062209697395	0.496	0.269	2.30863405964311e-26	CD4+ TEM, Th17-like	DENND4C
RUNX11	1.55185821073492e-30	0.48822155035096	0.967	0.797	2.55777270293329e-26	CD4+ TEM, Th17-like	RUNX1
BHLHE401	1.60275009703244e-30	0.292687498044817	0.345	0.158	2.64165270992887e-26	CD4+ TEM, Th17-like	BHLHE40
DGKA5	1.86419552911952e-30	0.35161331777277	0.609	0.347	3.07256707109479e-26	CD4+ TEM, Th17-like	DGKA
PCGF51	5.02201557967389e-30	0.437048162709538	0.625	0.387	8.27728607841851e-26	CD4+ TEM, Th17-like	PCGF5
ABHD5	8.86964755890106e-30	0.465508877825603	0.511	0.296	1.46189531065807e-25	CD4+ TEM, Th17-like	ABHD5
NOC3L3	9.51791750441845e-30	0.396465671150337	0.598	0.361	1.56874316307825e-25	CD4+ TEM, Th17-like	NOC3L
SUPT3H2	1.03217940726464e-29	0.579151095498147	0.789	0.57	1.70123809905359e-25	CD4+ TEM, Th17-like	SUPT3H
DOCK104	1.06506536396475e-29	0.413911752309755	0.96	0.764	1.75544073288669e-25	CD4+ TEM, Th17-like	DOCK10
EXOC6B3	1.13363524291508e-29	0.453183806431588	0.825	0.613	1.86845760737263e-25	CD4+ TEM, Th17-like	EXOC6B
VCPKMT1	2.03365686921215e-29	0.31356404207974	0.331	0.149	3.35187325183546e-25	CD4+ TEM, Th17-like	VCPKMT
NTAQ12	2.64179517340197e-29	0.383683601853367	0.502	0.28	4.35420680480113e-25	CD4+ TEM, Th17-like	NTAQ1
MPP6	3.80124635612476e-29	0.270420150512538	0.282	0.117	6.26521424416483e-25	CD4+ TEM, Th17-like	MPP6
CDC42SE23	4.63349079119558e-29	0.439335314043117	0.809	0.584	7.63691952204856e-25	CD4+ TEM, Th17-like	CDC42SE2
ANKRD283	5.15166073900332e-29	0.440290978024106	0.709	0.461	8.49096723002527e-25	CD4+ TEM, Th17-like	ANKRD28
EIF4E32	9.06768789276653e-29	0.432355520303117	0.518	0.301	1.49453631848578e-24	CD4+ TEM, Th17-like	EIF4E3
STARD41	1.14652234684627e-28	0.345784029605264	0.316	0.149	1.88969813207202e-24	CD4+ TEM, Th17-like	STARD4
UNC93B11	1.66413296068584e-28	0.4230936692768	0.711	0.468	2.74282394580241e-24	CD4+ TEM, Th17-like	UNC93B1
INTS104	1.71568713413446e-28	0.395218379431014	0.576	0.344	2.82779553448042e-24	CD4+ TEM, Th17-like	INTS10
TSPO2	2.15165638172892e-28	0.437574654359275	0.733	0.485	3.5463600483656e-24	CD4+ TEM, Th17-like	TSPO
PLCG11	2.79239206908704e-28	0.296469686072441	0.34	0.156	4.60242060826926e-24	CD4+ TEM, Th17-like	PLCG1
TAGAP2	3.94962499738476e-28	0.322649287996936	0.516	0.282	6.50977192068956e-24	CD4+ TEM, Th17-like	TAGAP
FCHSD2	1.14451300778539e-27	0.363972199886625	0.911	0.695	1.88638633943189e-23	CD4+ TEM, Th17-like	FCHSD2
UBASH3A2	1.14742676205252e-27	0.307766739778963	0.36	0.171	1.89118878921497e-23	CD4+ TEM, Th17-like	UBASH3A
TMSB103	1.42909433839797e-27	0.269682312433054	0.989	0.879	2.35543328854753e-23	CD4+ TEM, Th17-like	TMSB10
DOCK9	2.35740457479777e-27	0.269117799948796	0.613	0.347	3.88547422018169e-23	CD4+ TEM, Th17-like	DOCK9
KLF124	2.42375317879536e-27	0.374824587752887	0.951	0.683	3.99482998929051e-23	CD4+ TEM, Th17-like	KLF12
SP1105	2.72981426892641e-27	0.435085312158593	0.84	0.635	4.4992798780445e-23	CD4+ TEM, Th17-like	SP110
SGTB4	2.75225666708784e-27	0.312078268289394	0.369	0.18	4.53626943869417e-23	CD4+ TEM, Th17-like	SGTB
TOX3	6.78491643863288e-27	0.600532490373577	0.605	0.387	1.11828992741547e-22	CD4+ TEM, Th17-like	TOX
KLHL53	7.19999193888941e-27	0.41969260964488	0.551	0.329	1.18670267136775e-22	CD4+ TEM, Th17-like	KLHL5
SPECC12	8.24906651559117e-27	0.447299921752548	0.391	0.207	1.35961114309974e-22	CD4+ TEM, Th17-like	SPECC1
UEVLD2	8.33176783448886e-27	0.386627574072944	0.442	0.243	1.37324197448045e-22	CD4+ TEM, Th17-like	UEVLD
MTMR102	9.85373622445227e-27	0.367770962668323	0.496	0.283	1.62409280451422e-22	CD4+ TEM, Th17-like	MTMR10
PPM1L	1.13593612876387e-26	0.443449112165722	0.358	0.179	1.8722499274286e-22	CD4+ TEM, Th17-like	PPM1L
FAM177A11	1.98389518735075e-26	0.281175121394362	0.405	0.205	3.2698560477915e-22	CD4+ TEM, Th17-like	FAM177A1
STK17A3	2.18767715199667e-26	0.387120683339978	0.636	0.418	3.60572948192091e-22	CD4+ TEM, Th17-like	STK17A
RAB11FIP1	2.24121319447566e-26	0.258866246764009	0.333	0.16	3.69396758713479e-22	CD4+ TEM, Th17-like	RAB11FIP1
PCDHGC33	2.64339526305696e-26	0.479799776081397	0.38	0.199	4.35684407257048e-22	CD4+ TEM, Th17-like	PCDHGC3
RALGPS11	5.16107939103991e-26	0.312138021849859	0.391	0.196	8.50649105231198e-22	CD4+ TEM, Th17-like	RALGPS1
KCNN42	9.50621099172658e-26	0.292436319383495	0.34	0.169	1.56681369565638e-21	CD4+ TEM, Th17-like	KCNN4
ZNF8311	1.08478935746586e-25	0.278515183709602	0.298	0.135	1.78794981897523e-21	CD4+ TEM, Th17-like	ZNF831
PPIE1	1.11420277011687e-25	0.316424950540593	0.495	0.284	1.83642900570662e-21	CD4+ TEM, Th17-like	PPIE
AGPAT5	1.18779028050847e-25	0.293549223382561	0.26	0.115	1.95771594033405e-21	CD4+ TEM, Th17-like	AGPAT5
DPH6	1.55982587258674e-25	0.413169028027316	0.573	0.364	2.57090500319746e-21	CD4+ TEM, Th17-like	DPH6
PTPN43	1.57783670619522e-25	0.435296269252207	0.46	0.258	2.60059045915097e-21	CD4+ TEM, Th17-like	PTPN4
PHIP	1.92269809210659e-25	0.443848470162763	0.884	0.714	3.16899099541007e-21	CD4+ TEM, Th17-like	PHIP
NCK23	2.11094828858555e-25	0.413394926065886	0.669	0.439	3.47926496924671e-21	CD4+ TEM, Th17-like	NCK2
SSBP44	2.4610057098804e-25	0.329738879553763	0.631	0.391	4.05622961102488e-21	CD4+ TEM, Th17-like	SSBP4
NCOR12	3.02586659359603e-25	0.351205880034144	0.891	0.736	4.98723331956498e-21	CD4+ TEM, Th17-like	NCOR1
IL2RG	3.30680272928269e-25	0.273398360028268	0.26	0.114	5.45027225840373e-21	CD4+ TEM, Th17-like	IL2RG
DENND1B3	1.09927240823073e-24	0.360677821001393	0.684	0.455	1.81182078324589e-20	CD4+ TEM, Th17-like	DENND1B
SPPL3	1.89225076993567e-24	0.412936354696252	0.711	0.497	3.11880771900797e-20	CD4+ TEM, Th17-like	SPPL3
ANO102	2.01621795318263e-24	0.424044172220768	0.758	0.565	3.32313043043561e-20	CD4+ TEM, Th17-like	ANO10
STK41	2.28371885520255e-24	0.32887052627401	0.925	0.795	3.76402541714485e-20	CD4+ TEM, Th17-like	STK4
ACTN4	2.42198431204335e-24	0.309531957898715	0.673	0.45	3.99191454310985e-20	CD4+ TEM, Th17-like	ACTN4
OPTN4	4.87319825852214e-24	0.325401621783356	0.769	0.532	8.03200536969619e-20	CD4+ TEM, Th17-like	OPTN
CAB392	5.42565331785621e-24	0.36652692412255	0.725	0.508	8.9425617984906e-20	CD4+ TEM, Th17-like	CAB39
PATJ5	6.53094838678273e-24	0.327944911517778	0.376	0.192	1.07643091310953e-19	CD4+ TEM, Th17-like	PATJ
RIDA	7.61197055176115e-24	0.294616465441534	0.311	0.154	1.25460498634127e-19	CD4+ TEM, Th17-like	RIDA
PSME23	7.95035154048315e-24	0.382762387384729	0.716	0.501	1.31037694090243e-19	CD4+ TEM, Th17-like	PSME2
B4GALT54	8.2983503766187e-24	0.372841264223071	0.713	0.487	1.36773410907429e-19	CD4+ TEM, Th17-like	B4GALT5
USP152	9.78995553373581e-24	0.358647492904181	0.864	0.676	1.61358047107034e-19	CD4+ TEM, Th17-like	USP15
MTHFD1L2	1.28869880553684e-23	0.292691867301705	0.373	0.189	2.12403337128583e-19	CD4+ TEM, Th17-like	MTHFD1L
FAN14	1.47815429782981e-23	0.325706582977982	0.362	0.189	2.4362939136831e-19	CD4+ TEM, Th17-like	FAN1
IFGGB24	1.66686437894241e-23	0.36327028174606	0.385	0.201	2.74732586937289e-19	CD4+ TEM, Th17-like	IFGGB2
PSIP15	2.20569816209502e-23	0.332702364895509	0.918	0.707	3.635431710765e-19	CD4+ TEM, Th17-like	PSIP1
CDC14B1	2.20595442670174e-23	0.288639383449019	0.302	0.146	3.63585408608981e-19	CD4+ TEM, Th17-like	CDC14B
MPP51	2.53018731224205e-23	0.35003485475341	0.34	0.178	4.17025472803735e-19	CD4+ TEM, Th17-like	MPP5
SNRK5	2.60485138532629e-23	0.355645989148878	0.875	0.701	4.29331605329479e-19	CD4+ TEM, Th17-like	SNRK
SPATA7	3.06734539488539e-23	0.308084542786346	0.327	0.163	5.05559867985011e-19	CD4+ TEM, Th17-like	SPATA7
MORC32	3.4202029829565e-23	0.31875228253683	0.551	0.346	5.6371785565089e-19	CD4+ TEM, Th17-like	MORC3
JMJD8	4.19885304748437e-23	0.260595669862488	0.325	0.162	6.92054959286374e-19	CD4+ TEM, Th17-like	JMJD8
DYRK31	5.67832028240848e-23	0.357650775409363	0.64	0.425	9.35900748946566e-19	CD4+ TEM, Th17-like	DYRK3
ANO6	8.01225151227188e-23	0.341453275474616	0.676	0.418	1.32057929425265e-18	CD4+ TEM, Th17-like	ANO6
ARAP22	9.41779534796689e-23	0.294199064358882	0.74	0.472	1.5522410292519e-18	CD4+ TEM, Th17-like	ARAP2
RALA2	9.51210736065661e-23	0.348207814423862	0.451	0.266	1.56778553518342e-18	CD4+ TEM, Th17-like	RALA
TMCO3	1.36408453819985e-22	0.301159380955723	0.462	0.263	2.248284135861e-18	CD4+ TEM, Th17-like	TMCO3
NUP931	1.7593406350377e-22	0.350929465834972	0.438	0.255	2.89974523466914e-18	CD4+ TEM, Th17-like	NUP93
ANKH4	2.60168709829587e-22	0.351899689984738	0.587	0.359	4.28810067541125e-18	CD4+ TEM, Th17-like	ANKH
DNAJC16	3.27419051301809e-22	0.253592469877341	0.256	0.118	5.39652080355641e-18	CD4+ TEM, Th17-like	DNAJC16
RNF14	3.76242000736087e-22	0.300293517021733	0.393	0.221	6.20122065613219e-18	CD4+ TEM, Th17-like	RNF14
STK392	5.16975232332546e-22	0.266807219281069	0.538	0.312	8.52078577930502e-18	CD4+ TEM, Th17-like	STK39
APOBEC3Z3	5.72889601166035e-22	0.275400328406494	0.313	0.158	9.44236640641859e-18	CD4+ TEM, Th17-like	APOBEC3Z3
TBC1D54	6.17646465738056e-22	0.32212316000624	0.975	0.838	1.01800490482946e-17	CD4+ TEM, Th17-like	TBC1D5
ITGB7	6.60336093757223e-22	0.32262480286621	0.585	0.381	1.08836594973065e-17	CD4+ TEM, Th17-like	ITGB7
PITPNC14	7.14793875651572e-22	0.319785680669966	0.856	0.62	1.17812326584892e-17	CD4+ TEM, Th17-like	PITPNC1
SND12	7.51572747839335e-22	0.359011135161521	0.738	0.523	1.23874220298879e-17	CD4+ TEM, Th17-like	SND1
MOB2	8.59246960910421e-22	0.266441503036957	0.52	0.305	1.41621084097256e-17	CD4+ TEM, Th17-like	MOB2
MBD21	1.01209713332096e-21	0.378787813562114	0.58	0.379	1.66813849513961e-17	CD4+ TEM, Th17-like	MBD2
ACOT91	1.4900967587354e-21	0.274995256365085	0.442	0.261	2.45597747774768e-17	CD4+ TEM, Th17-like	ACOT9
[truncated: 23,220 more rows]
