# Supplementary material for: A single-cell RNA sequencing atlas of circulating leukocytes from healthy and osteosarcoma affected dogs
Source: Front Immunol. 2023 May 19;14:1162700. doi: 10.3389/fimmu.2023.1162700 (PMC10235626; doi:10.3389/fimmu.2023.1162700)
Supplement: Supplementary Data Sheet 2 — Complete gene list of transcriptomic signatures of all cell types using the combined healthy-OS dataset, as determined using FindAllMarkers() with only.pos = TRUE, and min.pct = 0.25. [file DataSheet_2.csv]

	p_val	avg_log2FC	pct.1	pct.2	p_val_adj	cluster	gene
LEF1	0	2.38043335926819	0.989	0.339	0	CD4+ Naive	LEF1
CSTA	0	1.74215225194241	0.779	0.142	0	CD4+ Naive	CSTA
ATP10A	0	1.73134365137568	0.773	0.198	0	CD4+ Naive	ATP10A
RGS10	0	1.62990084246516	0.893	0.277	0	CD4+ Naive	RGS10
ITGA1	0	1.60037222754349	0.839	0.244	0	CD4+ Naive	ITGA1
SATB1	0	1.5582345921904	0.979	0.504	0	CD4+ Naive	SATB1
CCR7	0	1.51011083178298	0.815	0.182	0	CD4+ Naive	CCR7
FAM241A	0	1.48434221221502	0.792	0.295	0	CD4+ Naive	FAM241A
CTPS1	0	1.46732829966942	0.701	0.14	0	CD4+ Naive	CTPS1
SCML4	0	1.39573675089096	0.958	0.461	0	CD4+ Naive	SCML4
CAMK4	0	1.39566191933127	0.959	0.427	0	CD4+ Naive	CAMK4
ZNF536	0	1.39310119373317	0.437	0.017	0	CD4+ Naive	ZNF536
CD52	0	1.31998130300039	0.673	0.155	0	CD4+ Naive	CD52
RALGPS2	0	1.31169065755672	0.825	0.287	0	CD4+ Naive	RALGPS2
BCL2	0	1.27522388808466	0.942	0.538	0	CD4+ Naive	BCL2
PRKCQ	0	1.27207061072166	0.895	0.41	0	CD4+ Naive	PRKCQ
MLLT3	0	1.25613303019624	0.876	0.388	0	CD4+ Naive	MLLT3
LTB	0	1.25610819738712	0.992	0.57	0	CD4+ Naive	LTB
TNFSF8	0	1.25371131037095	0.72	0.304	0	CD4+ Naive	TNFSF8
RCAN3	0	1.22323426183189	0.793	0.324	0	CD4+ Naive	RCAN3
INPP4B	0	1.19030524196279	0.983	0.457	0	CD4+ Naive	INPP4B
COL6A5	0	1.15932403550091	0.298	0.016	0	CD4+ Naive	COL6A5
PLAC8	0	1.15157765548067	0.972	0.547	0	CD4+ Naive	PLAC8
TRIM22	0	1.15063898691138	0.845	0.444	0	CD4+ Naive	TRIM22
NAPEPLD	0	1.1199274823549	0.679	0.334	0	CD4+ Naive	NAPEPLD
CDK6	0	1.09424724638584	0.657	0.343	0	CD4+ Naive	CDK6
RASGRP1	0	1.05987934056033	0.748	0.318	0	CD4+ Naive	RASGRP1
GALNT17	0	1.05485086630858	0.7	0.251	0	CD4+ Naive	GALNT17
IL7R	0	1.05220787185313	0.969	0.38	0	CD4+ Naive	IL7R
TBC1D5	0	1.04848844942576	0.99	0.828	0	CD4+ Naive	TBC1D5
SLCO3A1	0	1.04430408932854	0.605	0.187	0	CD4+ Naive	SLCO3A1
TGFBR2	0	1.04174973578657	0.824	0.498	0	CD4+ Naive	TGFBR2
TRAT1	0	1.02293327886562	0.726	0.275	0	CD4+ Naive	TRAT1
BCL11B	0	1.01711540128326	0.823	0.367	0	CD4+ Naive	BCL11B
CARMIL1	0	0.984347648554494	0.416	0.106	0	CD4+ Naive	CARMIL1
TXK	0	0.974364517386572	0.77	0.261	0	CD4+ Naive	TXK
TSPAN5	0	0.969746897206018	0.622	0.206	0	CD4+ Naive	TSPAN5
BBX	0	0.967321453638843	0.94	0.729	0	CD4+ Naive	BBX
THEMIS	0	0.931762872009989	0.763	0.339	0	CD4+ Naive	THEMIS
TCF7	0	0.924576978377487	0.641	0.226	0	CD4+ Naive	TCF7
CLEC2D	0	0.903589041877848	0.927	0.548	0	CD4+ Naive	CLEC2D
TLE4	0	0.891443432037439	0.725	0.386	0	CD4+ Naive	TLE4
BACH2	0	0.888868482809713	0.967	0.397	0	CD4+ Naive	BACH2
STMN1	0	0.868707651729375	0.813	0.41	0	CD4+ Naive	STMN1
FOXP1	0	0.866487781825098	0.931	0.688	0	CD4+ Naive	FOXP1
DOCK3	0	0.860151677889442	0.88	0.401	0	CD4+ Naive	DOCK3
TOX	0	0.851876590559501	0.792	0.358	0	CD4+ Naive	TOX
IGF1R	0	0.850700980958069	0.457	0.197	0	CD4+ Naive	IGF1R
PITPNC1	0	0.846060508139955	0.895	0.598	0	CD4+ Naive	PITPNC1
AUTS2	0	0.845697008966841	0.514	0.201	0	CD4+ Naive	AUTS2
ABLIM1	0	0.837691601266006	0.724	0.33	0	CD4+ Naive	ABLIM1
PDE3B	0	0.823320642921736	0.922	0.624	0	CD4+ Naive	PDE3B
JAZF1	0	0.819602985175219	0.865	0.482	0	CD4+ Naive	JAZF1
MACF1	0	0.810255427420313	0.981	0.788	0	CD4+ Naive	MACF1
SPTBN1	0	0.80830341613446	0.801	0.443	0	CD4+ Naive	SPTBN1
ANKH	0	0.803198212296926	0.639	0.313	0	CD4+ Naive	ANKH
NR3C2	0	0.803028980732622	0.614	0.282	0	CD4+ Naive	NR3C2
TAB2	0	0.800592190416059	0.767	0.505	0	CD4+ Naive	TAB2
PDSS1	0	0.798521459978661	0.401	0.113	0	CD4+ Naive	PDSS1
ITK	0	0.795783973118845	0.837	0.423	0	CD4+ Naive	ITK
PDE4B	0	0.777661565914433	0.83	0.583	0	CD4+ Naive	PDE4B
NCALD	0	0.771864477638979	0.454	0.159	0	CD4+ Naive	NCALD
PDK1	0	0.753579275692563	0.567	0.267	0	CD4+ Naive	PDK1
COQ10B	0	0.752426508164366	0.964	0.767	0	CD4+ Naive	COQ10B
YEATS2	0	0.742343849609796	0.699	0.401	0	CD4+ Naive	YEATS2
DGKA	0	0.741356679697887	0.636	0.311	0	CD4+ Naive	DGKA
CD3E	0	0.740753495469434	0.981	0.532	0	CD4+ Naive	CD3E
DPP4	0	0.717370207890659	0.301	0.055	0	CD4+ Naive	DPP4
RNF130	0	0.707261355114173	0.863	0.672	0	CD4+ Naive	RNF130
CD79A	0	0.705635799550453	1	0.913	0	CD4+ Naive	CD79A
IL27RA	0	0.705389340787653	0.682	0.358	0	CD4+ Naive	IL27RA
AFF3	0	0.705384879208159	0.943	0.575	0	CD4+ Naive	AFF3
TLE1	0	0.704634705743867	0.345	0.074	0	CD4+ Naive	TLE1
REEP3	0	0.70178896986814	0.545	0.33	0	CD4+ Naive	REEP3
TMEM156	0	0.699430518696927	0.718	0.399	0	CD4+ Naive	TMEM156
CCND2	0	0.694430852089813	0.558	0.235	0	CD4+ Naive	CCND2
DOCK10	0	0.690227555586738	0.951	0.748	0	CD4+ Naive	DOCK10
WRNIP1	0	0.688954822729461	0.655	0.386	0	CD4+ Naive	WRNIP1
TXNDC11	0	0.685542974308528	0.553	0.302	0	CD4+ Naive	TXNDC11
SSBP2	0	0.68416672279179	0.584	0.321	0	CD4+ Naive	SSBP2
HADH	0	0.681213639733856	0.41	0.127	0	CD4+ Naive	HADH
VPS54	0	0.678494372465142	0.62	0.376	0	CD4+ Naive	VPS54
KANK1	0	0.676466337125906	0.258	0.032	0	CD4+ Naive	KANK1
SP110	0	0.674427616822166	0.836	0.622	0	CD4+ Naive	SP110
MYO7A	0	0.673289300852138	0.999	0.945	0	CD4+ Naive	MYO7A
SLC25A12	0	0.672336576168529	0.622	0.356	0	CD4+ Naive	SLC25A12
CAMK1D	0	0.660038851725098	0.803	0.566	0	CD4+ Naive	CAMK1D
RFTN1	0	0.660005986026968	0.818	0.492	0	CD4+ Naive	RFTN1
KIF16B	0	0.654972795990653	0.477	0.256	0	CD4+ Naive	KIF16B
MMD	0	0.647431641697317	0.618	0.311	0	CD4+ Naive	MMD
IL21R	0	0.642097948749994	0.36	0.086	0	CD4+ Naive	IL21R
NUCB2	0	0.641462340883701	0.857	0.598	0	CD4+ Naive	NUCB2
ALPK2	0	0.638359137163906	0.47	0.182	0	CD4+ Naive	ALPK2
UBE2Q2	0	0.63596235754676	0.518	0.29	0	CD4+ Naive	UBE2Q2
HEG1	0	0.633623517985307	0.396	0.164	0	CD4+ Naive	HEG1
CD84	0	0.630896032585504	0.53	0.237	0	CD4+ Naive	CD84
DYRK1B	0	0.626710001905832	0.999	0.954	0	CD4+ Naive	DYRK1B
CD2AP	0	0.625210421068418	0.602	0.351	0	CD4+ Naive	CD2AP
IFGGB2	0	0.622373715293579	0.459	0.203	0	CD4+ Naive	IFGGB2
TULP4	0	0.622243567861118	0.326	0.135	0	CD4+ Naive	TULP4
PSEN2	0	0.616272549628323	0.317	0.06	0	CD4+ Naive	PSEN2
SNRK	0	0.614379317875339	0.869	0.68	0	CD4+ Naive	SNRK
EPB41	0	0.610454828793312	0.953	0.787	0	CD4+ Naive	EPB41
SCMH1	0	0.605784481184892	0.51	0.262	0	CD4+ Naive	SCMH1
JAK1	0	0.603037987195614	0.988	0.896	0	CD4+ Naive	JAK1
CCDC57	0	0.597928972166417	0.373	0.126	0	CD4+ Naive	CCDC57
KLF12	0	0.59434323463293	0.94	0.62	0	CD4+ Naive	KLF12
LNPEP	0	0.590071695896689	0.653	0.439	0	CD4+ Naive	LNPEP
ERBIN	0	0.582434577546791	0.92	0.778	0	CD4+ Naive	ERBIN
NT5C	0	0.580820709997461	0.599	0.361	0	CD4+ Naive	NT5C
SNX9	0	0.572188841211652	0.406	0.207	0	CD4+ Naive	SNX9
KCNQ5	0	0.568028415807565	0.808	0.442	0	CD4+ Naive	KCNQ5
PSIP1	0	0.567459909981209	0.914	0.684	0	CD4+ Naive	PSIP1
GRAP2	0	0.566395907866021	0.579	0.296	0	CD4+ Naive	GRAP2
SEPTIN6	0	0.5657394548877	0.928	0.701	0	CD4+ Naive	SEPTIN6
ACTN1	0	0.563262967579198	0.451	0.164	0	CD4+ Naive	ACTN1
DTX3L	0	0.558497806191706	0.558	0.322	0	CD4+ Naive	DTX3L
CDC42BPA	0	0.558032520776873	0.308	0.108	0	CD4+ Naive	CDC42BPA
CERS6	0	0.557757897648144	0.452	0.211	0	CD4+ Naive	CERS6
KLHL7	0	0.557716898222633	0.622	0.419	0	CD4+ Naive	KLHL7
HOMER2	0	0.556877505792726	0.663	0.451	0	CD4+ Naive	HOMER2
CHD3	0	0.554181055512794	0.433	0.197	0	CD4+ Naive	CHD3
NSD3	0	0.553922260786448	0.797	0.622	0	CD4+ Naive	NSD3
PLCL1	0	0.552686041481936	0.634	0.276	0	CD4+ Naive	PLCL1
DCLK2	0	0.549639517852277	0.363	0.164	0	CD4+ Naive	DCLK2
SAMD4A	0	0.549063972630795	0.319	0.114	0	CD4+ Naive	SAMD4A
TRIM34	0	0.541139388902092	0.683	0.452	0	CD4+ Naive	TRIM34
SP100	0	0.539865980135663	0.942	0.805	0	CD4+ Naive	SP100
ARSB	0	0.539447442868278	0.584	0.359	0	CD4+ Naive	ARSB
ITPKB	0	0.531758644465782	0.695	0.464	0	CD4+ Naive	ITPKB
ATM	0	0.523790367257688	0.449	0.259	0	CD4+ Naive	ATM
NACA	0	0.522300945837246	0.998	0.909	0	CD4+ Naive	NACA
PATJ	0	0.521271630115409	0.382	0.161	0	CD4+ Naive	PATJ
RNF157	0	0.518996659006513	0.486	0.247	0	CD4+ Naive	RNF157
NAA16	0	0.518876784883977	0.772	0.529	0	CD4+ Naive	NAA16
NPM1	0	0.515985218077714	0.937	0.752	0	CD4+ Naive	NPM1
KLF7	0	0.512901019093318	0.451	0.218	0	CD4+ Naive	KLF7
GPHN	0	0.510366640409664	0.617	0.398	0	CD4+ Naive	GPHN
ERRFI1	0	0.505490377410826	0.291	0.111	0	CD4+ Naive	ERRFI1
CAMK2D	0	0.504593184643091	0.813	0.584	0	CD4+ Naive	CAMK2D
NOP53	0	0.496321351427313	0.93	0.769	0	CD4+ Naive	NOP53
FOXO1	0	0.490047768479372	0.639	0.395	0	CD4+ Naive	FOXO1
AKAP11	0	0.483650298876358	0.372	0.171	0	CD4+ Naive	AKAP11
EIF4B	0	0.480844290919258	0.934	0.784	0	CD4+ Naive	EIF4B
DENND1B	0	0.48048493460555	0.647	0.432	0	CD4+ Naive	DENND1B
DTHD1	0	0.478880868490176	0.349	0.143	0	CD4+ Naive	DTHD1
PLCL2	0	0.475414385823172	0.948	0.846	0	CD4+ Naive	PLCL2
STRADA	0	0.474481461132841	0.458	0.257	0	CD4+ Naive	STRADA
PUM1	0	0.47315541762979	0.728	0.56	0	CD4+ Naive	PUM1
CD3G	0	0.469780195242297	0.736	0.419	0	CD4+ Naive	CD3G
SKAP1	0	0.469531727342214	0.942	0.556	0	CD4+ Naive	SKAP1
CD3D	0	0.469228397061908	0.857	0.518	0	CD4+ Naive	CD3D
RBL2	0	0.466051588487809	0.684	0.495	0	CD4+ Naive	RBL2
PLEKHA1	0	0.460817666178866	0.485	0.276	0	CD4+ Naive	PLEKHA1
TNRC6B	0	0.458253047556916	0.986	0.927	0	CD4+ Naive	TNRC6B
USP13	0	0.45775695466395	0.296	0.108	0	CD4+ Naive	USP13
LBH	0	0.455541559473012	0.532	0.3	0	CD4+ Naive	LBH
MIB2	0	0.454668721223668	0.453	0.258	0	CD4+ Naive	MIB2
PIK3R1	0	0.453249642872855	0.726	0.538	0	CD4+ Naive	PIK3R1
PEBP1	0	0.452192494351804	0.671	0.477	0	CD4+ Naive	PEBP1
ZEB1	0	0.445959985130216	0.766	0.474	0	CD4+ Naive	ZEB1
CHIC2	0	0.439539977374244	0.831	0.656	0	CD4+ Naive	CHIC2
SNRPG	0	0.433232794619424	0.968	0.826	0	CD4+ Naive	SNRPG
SPATS2	0	0.416809664681686	0.272	0.113	0	CD4+ Naive	SPATS2
DHX32	0	0.408879417161076	0.296	0.133	0	CD4+ Naive	DHX32
UBA52	0	0.402458780459948	0.999	0.933	0	CD4+ Naive	UBA52
EEF1B2	0	0.396507484771772	0.993	0.878	0	CD4+ Naive	EEF1B2
SNRPD2	0	0.391369896395457	0.957	0.832	0	CD4+ Naive	SNRPD2
DDHD2	0	0.38874090978043	0.279	0.122	0	CD4+ Naive	DDHD2
PDCD4	0	0.388508672756439	0.816	0.62	0	CD4+ Naive	PDCD4
FAU	0	0.386260533355346	0.999	0.985	0	CD4+ Naive	FAU
CD5	0	0.384645191724554	0.393	0.2	0	CD4+ Naive	CD5
PFDN5	0	0.382012633467464	0.958	0.847	0	CD4+ Naive	PFDN5
SMCHD1	0	0.374499919972288	0.951	0.838	0	CD4+ Naive	SMCHD1
SRPK2	0	0.373602902480304	0.734	0.527	0	CD4+ Naive	SRPK2
TNIK	0	0.329282686398685	0.906	0.551	0	CD4+ Naive	TNIK
PRKCE	0	0.327167776998467	0.886	0.679	0	CD4+ Naive	PRKCE
ETS1	4.296804064936e-300	0.378301124065715	0.992	0.673	7.08199245982752e-296	CD4+ Naive	ETS1
TAF4B	1.98875853993422e-299	0.406195749661734	0.257	0.11	3.27787182551957e-295	CD4+ Naive	TAF4B
RASA3	6.27246315782738e-297	0.370817394656856	0.901	0.736	1.03382737767311e-292	CD4+ Naive	RASA3
ZBTB20	6.54947238004867e-297	0.44136844042078	0.681	0.468	1.07948403767962e-292	CD4+ Naive	ZBTB20
SRSF10	3.65470884606394e-295	0.410903581550811	0.719	0.547	6.02369112008259e-291	CD4+ Naive	SRSF10
AMD1	1.78281441085917e-293	0.382372718603014	0.323	0.161	2.93843471197809e-289	CD4+ Naive	AMD1
ATXN10	8.54594840074048e-293	0.455786787422141	0.432	0.253	1.40854321541005e-288	CD4+ Naive	ATXN10
CCDC18	1.25803116096062e-291	0.408784424335827	0.336	0.168	2.0734869594953e-287	CD4+ Naive	CCDC18
TMEM71	1.56053690737264e-286	0.406872731302234	0.456	0.267	2.57207693073158e-282	CD4+ Naive	TMEM71
ICAM2	1.58947504904612e-284	0.402785834030519	0.568	0.362	2.61977277583781e-280	CD4+ Naive	ICAM2
FAN1	1.31964409135385e-281	0.392208929209729	0.333	0.169	2.17503739136941e-277	CD4+ Naive	FAN1
CRLF3	4.9172250943769e-281	0.383224501535886	0.819	0.685	8.10457040055201e-277	CD4+ Naive	CRLF3
UBN2	1.87035433542233e-280	0.492229649693466	0.435	0.261	3.08271801564309e-276	CD4+ Naive	UBN2
CYFIP2	6.7830679676906e-278	0.330184404234421	0.774	0.529	1.11798526243476e-273	CD4+ Naive	CYFIP2
PTMA	2.47623453479254e-274	0.250138805722046	0.999	0.97	4.08132976024507e-270	CD4+ Naive	PTMA
CDKN1B	3.86445388175842e-273	0.412538726413771	0.481	0.3	6.36939288791423e-269	CD4+ Naive	CDKN1B
LY6E	5.10010562737405e-273	0.298730119882358	0.868	0.567	8.40599409503791e-269	CD4+ Naive	LY6E
EEF1A1	1.06909169367915e-272	0.310715564202068	0.997	0.894	1.76207692952198e-268	CD4+ Naive	EEF1A1
CALM1	1.21216372328016e-272	0.304357526316228	0.989	0.926	1.99788824871036e-268	CD4+ Naive	CALM1
MATR3	5.19334766499731e-272	0.37931410241702	0.878	0.753	8.55967562144857e-268	CD4+ Naive	MATR3
EVL	7.91810395602752e-272	0.378247086229335	0.465	0.269	1.30506189403246e-267	CD4+ Naive	EVL
STAT1	2.04058276815217e-271	0.464645758578601	0.686	0.522	3.3632885184684e-267	CD4+ Naive	STAT1
SMARCE1	5.10732873032291e-271	0.416658387981187	0.657	0.492	8.41789921331822e-267	CD4+ Naive	SMARCE1
HMGN1	4.88343382857698e-270	0.339502381297925	0.587	0.386	8.04887563626058e-266	CD4+ Naive	HMGN1
OGA	1.7261710486764e-268	0.366853117873119	0.798	0.651	2.84507512242844e-264	CD4+ Naive	OGA
STK38	4.44578953547432e-266	0.370021011347442	0.867	0.744	7.32755031236878e-262	CD4+ Naive	STK38
EIF3G	1.84907604094347e-265	0.3813055195357	0.859	0.714	3.04764713068302e-261	CD4+ Naive	EIF3G
MALT1	1.09233162961959e-264	0.459009556168177	0.616	0.433	1.800380991939e-260	CD4+ Naive	MALT1
CEBPZ	1.52849942980145e-260	0.450325096719694	0.567	0.401	2.51927276019876e-256	CD4+ Naive	CEBPZ
ANAPC11	2.12259352268142e-257	0.392446636010418	0.712	0.551	3.49845864408351e-253	CD4+ Naive	ANAPC11
HSP90AB1	7.69566952954405e-257	0.350854741034056	0.943	0.797	1.26840025185945e-252	CD4+ Naive	HSP90AB1
N4BP2	1.26202366048567e-255	0.367197611590685	0.731	0.539	2.08006739721248e-251	CD4+ Naive	N4BP2
ZC3HAV1	5.41086934878863e-253	0.403190584328456	0.703	0.534	8.91819486067343e-249	CD4+ Naive	ZC3HAV1
NUCKS1	5.07732301596256e-252	0.355911923505704	0.805	0.65	8.3684437949095e-248	CD4+ Naive	NUCKS1
EEF1D	1.32659805483494e-250	0.328216127736818	0.96	0.83	2.18649891397895e-246	CD4+ Naive	EEF1D
MRTFA	3.50170811139489e-249	0.464470157828576	0.589	0.416	5.77151530920107e-245	CD4+ Naive	MRTFA
CHD7	8.10374555017784e-249	0.336802522905593	0.598	0.404	1.33565934158031e-244	CD4+ Naive	CHD7
FAIM	2.36959018638106e-248	0.364394233103355	0.484	0.289	3.90555854519327e-244	CD4+ Naive	FAIM
TRA2B	2.40331987521646e-247	0.39762700149645	0.81	0.68	3.96115181833178e-243	CD4+ Naive	TRA2B
OPRM1	8.6298472186672e-247	0.344014296678981	0.476	0.299	1.42237141858073e-242	CD4+ Naive	OPRM1
YWHAH	5.20459422348055e-246	0.425481945670056	0.558	0.391	8.57821219914065e-242	CD4+ Naive	YWHAH
USP12	7.57488420126367e-246	0.423741771804804	0.543	0.374	1.24849241405228e-241	CD4+ Naive	USP12
TLK1	9.02207336247728e-246	0.358360343491738	0.843	0.71	1.48701813160351e-241	CD4+ Naive	TLK1
FKBP5	5.75327194651859e-245	0.289729650266052	0.716	0.52	9.48254282225195e-241	CD4+ Naive	FKBP5
URI1	4.33266751718166e-244	0.414065359221549	0.614	0.449	7.14110260181882e-240	CD4+ Naive	URI1
TTC39C	1.62031704191691e-243	0.410814106758171	0.439	0.274	2.67060654848745e-239	CD4+ Naive	TTC39C
PRDX4	2.39634105220495e-243	0.370866636718708	0.542	0.337	3.9496493222442e-239	CD4+ Naive	PRDX4
B4GALT5	1.46248315394181e-242	0.382208487004249	0.653	0.475	2.4104647343269e-238	CD4+ Naive	B4GALT5
ZNF827	2.62878823112169e-240	0.342304243212312	0.284	0.137	4.33276876253477e-236	CD4+ Naive	ZNF827
TAGAP	4.26314773624478e-239	0.392224107896649	0.469	0.293	7.02652009887865e-235	CD4+ Naive	TAGAP
CHD2	6.22171881472171e-239	0.346574956211293	0.891	0.782	1.02546369504243e-234	CD4+ Naive	CHD2
PAK1	2.1819157376323e-238	0.31050482453662	0.31	0.156	3.59623351876556e-234	CD4+ Naive	PAK1
KIAA1109	1.14207209286738e-237	0.367320291577727	0.752	0.614	1.88236322346402e-233	CD4+ Naive	KIAA1109
RFC1	7.27755525754037e-236	0.400834735960802	0.559	0.389	1.1994866575478e-231	CD4+ Naive	RFC1
KIAA0930	1.92434571100824e-234	0.411690918300018	0.595	0.442	3.17170660088378e-230	CD4+ Naive	KIAA0930
PHC3	1.04369341807466e-231	0.379352293864754	0.67	0.499	1.72021549167065e-227	CD4+ Naive	PHC3
CARD19	1.07639422254411e-227	0.374908264855656	0.713	0.556	1.7741129575972e-223	CD4+ Naive	CARD19
CD6	1.18274979380766e-225	0.306962805390338	0.316	0.162	1.94940821015379e-221	CD4+ Naive	CD6
TOP2B	3.76568974675861e-225	0.375733762905318	0.742	0.605	6.20660984060755e-221	CD4+ Naive	TOP2B
NNT	4.80012952516654e-225	0.430753855934294	0.481	0.327	7.91157348337949e-221	CD4+ Naive	NNT
TNRC6C	3.9012825004428e-221	0.325149205623702	0.777	0.621	6.43009381722982e-217	CD4+ Naive	TNRC6C
GIMAP8	1.45602564528325e-220	0.331179104619583	0.58	0.402	2.39982146855585e-216	CD4+ Naive	GIMAP8
MTSS1	2.13896960701676e-220	0.363615116028038	0.488	0.304	3.52544970628502e-216	CD4+ Naive	MTSS1
GRAMD2B	2.49631895919004e-220	0.320518077892455	0.563	0.356	4.11443290853702e-216	CD4+ Naive	GRAMD2B
METTL8	5.67619589826179e-219	0.413165637815568	0.494	0.326	9.35550607951509e-215	CD4+ Naive	METTL8
SLC44A2	1.06179462983037e-216	0.335614610669041	0.455	0.285	1.75004990888641e-212	CD4+ Naive	SLC44A2
CMSS1	2.22555613413518e-216	0.40630584879814	0.348	0.192	3.6681616202816e-212	CD4+ Naive	CMSS1
CD69	3.0729586775315e-213	0.347920225156395	0.306	0.161	5.06485049230741e-209	CD4+ Naive	CD69
ITGA6	2.67225139407984e-212	0.34687006867961	0.283	0.149	4.40440474772239e-208	CD4+ Naive	ITGA6
TERF2IP	5.87353949115998e-210	0.353507049659123	0.576	0.422	9.68076778932987e-206	CD4+ Naive	TERF2IP
SLC12A2	7.61929260780941e-207	0.350627512415641	0.409	0.25	1.25581180761915e-202	CD4+ Naive	SLC12A2
PKP4	1.23326748927585e-206	0.338066560084276	0.28	0.143	2.03267147582445e-202	CD4+ Naive	PKP4
YARS1	4.48213931339914e-204	0.391441044889718	0.467	0.302	7.38746201634447e-200	CD4+ Naive	YARS1
CDCA7L	8.13569494587279e-200	0.319675019442608	0.397	0.242	1.34092524097875e-195	CD4+ Naive	CDCA7L
CWF19L2	1.09594741899727e-198	0.347596372643092	0.626	0.467	1.8063405359913e-194	CD4+ Naive	CWF19L2
ELF2	1.47211922878469e-197	0.347347356967051	0.736	0.598	2.42634691288292e-193	CD4+ Naive	ELF2
ADD3	2.31889930530117e-197	0.286236804391256	0.845	0.715	3.82200983499739e-193	CD4+ Naive	ADD3
HSP90AA1	2.9715774672797e-197	0.333669619407892	0.781	0.656	4.8977539815704e-193	CD4+ Naive	HSP90AA1
HBS1L	1.10305080020985e-195	0.368001354693194	0.607	0.469	1.81804832890588e-191	CD4+ Naive	HBS1L
FBXW7	4.3134184255065e-195	0.30383868486041	0.831	0.702	7.10937624891981e-191	CD4+ Naive	FBXW7
PCDHGC3	1.01056689045563e-194	0.413042358297523	0.332	0.189	1.66561634884897e-190	CD4+ Naive	PCDHGC3
STBD1	6.90178964663033e-193	0.295898443689667	0.315	0.182	1.13755296955761e-188	CD4+ Naive	STBD1
SMYD3	1.20987383151672e-192	0.374755572115497	0.524	0.349	1.99411404910585e-188	CD4+ Naive	SMYD3
RWDD1	7.21694259431315e-189	0.328739881097506	0.739	0.609	1.18949647839469e-184	CD4+ Naive	RWDD1
SRRM2	5.28906809213904e-188	0.261589945315324	0.937	0.862	8.71744202946357e-184	CD4+ Naive	SRRM2
HNRNPDL	9.68800086142057e-187	0.368985397299041	0.649	0.522	1.59677630197934e-182	CD4+ Naive	HNRNPDL
CTIF	1.11165533509269e-186	0.349321819589061	0.449	0.301	1.83223032329977e-182	CD4+ Naive	CTIF
UBE3D	6.593639432136e-182	0.412881352371701	0.397	0.253	1.08676365120466e-177	CD4+ Naive	UBE3D
TYMS	1.55300045965304e-180	0.256458859082054	0.264	0.137	2.55965535760014e-176	CD4+ Naive	TYMS
SEPTIN1	3.7039372919206e-179	0.30260336107825	0.399	0.246	6.10482944454353e-175	CD4+ Naive	SEPTIN1
TUT4	1.85082232861988e-178	0.327241542640317	0.71	0.567	3.05052536203129e-174	CD4+ Naive	TUT4
SPTAN1	2.37946024321535e-178	0.341367659993724	0.604	0.464	3.92182637286753e-174	CD4+ Naive	SPTAN1
CASP3	4.46651592932877e-178	0.312757296122497	0.29	0.162	7.36171155471967e-174	CD4+ Naive	CASP3
IARS1	1.82798774299475e-177	0.351973620531886	0.407	0.265	3.01288939800395e-173	CD4+ Naive	IARS1
SGO1	3.89730973591692e-177	0.362741742848214	0.567	0.418	6.42354590673826e-173	CD4+ Naive	SGO1
SPIDR	1.62302535109999e-176	0.283333957336687	0.7	0.529	2.675070383683e-172	CD4+ Naive	SPIDR
NUP50	2.23295887373808e-176	0.330793333759158	0.416	0.285	3.6803628156951e-172	CD4+ Naive	NUP50
C15H16orf87	7.17948072718394e-176	0.346655095964106	0.427	0.287	1.18332201345446e-171	CD4+ Naive	C15H16orf87
NOP58	1.65019139892342e-173	0.360457501387543	0.513	0.373	2.71984546370558e-169	CD4+ Naive	NOP58
ST13	2.5903692842253e-171	0.330056622771584	0.763	0.64	4.26944665426014e-167	CD4+ Naive	ST13
PQBP1	4.66500685449944e-171	0.358665150425243	0.49	0.359	7.68886429758597e-167	CD4+ Naive	PQBP1
TNRC6A	2.31451691884903e-170	0.320905833330526	0.696	0.566	3.81478678564698e-166	CD4+ Naive	TNRC6A
TAPBPL	3.12485678572637e-170	0.276011790175001	0.293	0.166	5.1503889542342e-166	CD4+ Naive	TAPBPL
PNN	2.28345606149527e-168	0.332535649040352	0.651	0.527	3.76359228055651e-164	CD4+ Naive	PNN
TBC1D4	2.44331330751983e-167	0.276714572049273	0.252	0.134	4.02706899345419e-163	CD4+ Naive	TBC1D4
HSPA8	8.64560440034211e-166	0.281593151998077	0.933	0.819	1.42496851726439e-161	CD4+ Naive	HSPA8
ACBD5	4.91804606904116e-164	0.35132063904492	0.436	0.299	8.10592353099364e-160	CD4+ Naive	ACBD5
TTC3	1.28558411317474e-163	0.330716556935691	0.603	0.471	2.1188997353346e-159	CD4+ Naive	TTC3
PPP3CC	5.87004262306371e-163	0.254258390813161	0.703	0.516	9.67500425133361e-159	CD4+ Naive	PPP3CC
DENND4C	5.28759607464237e-160	0.32588136920112	0.397	0.255	8.71501585022556e-156	CD4+ Naive	DENND4C
ORC4	1.48560688000763e-158	0.294522383821261	0.656	0.516	2.44857725962858e-154	CD4+ Naive	ORC4
MDN1	1.07852720839813e-157	0.308887015928234	0.313	0.189	1.7776285448818e-153	CD4+ Naive	MDN1
TRMT112	8.14577575682132e-156	0.269015325712249	0.745	0.614	1.34258676023929e-151	CD4+ Naive	TRMT112
APBB1IP	1.83083071246192e-153	0.295705388109266	0.852	0.749	3.01757518027973e-149	CD4+ Naive	APBB1IP
SHMT1	5.98069115186506e-152	0.281138629118243	0.329	0.2	9.857375156504e-148	CD4+ Naive	SHMT1
LDLRAD4	6.43337026429519e-151	0.374911019238893	0.423	0.28	1.06034808696113e-146	CD4+ Naive	LDLRAD4
NDFIP1	7.70857394969835e-151	0.250655389216592	0.752	0.631	1.27052715838928e-146	CD4+ Naive	NDFIP1
SEMA4A	7.99292519609208e-151	0.256423335757763	0.282	0.165	1.3173939308199e-146	CD4+ Naive	SEMA4A
TBK1	7.1984063329014e-149	0.346165671457853	0.393	0.274	1.18644133178881e-144	CD4+ Naive	TBK1
MCFD2	2.06344190903701e-146	0.31765243059516	0.402	0.284	3.4009649544748e-142	CD4+ Naive	MCFD2
NCL	3.06607223450279e-145	0.258574754860723	0.89	0.785	5.05350025690749e-141	CD4+ Naive	NCL
HNRNPD	1.57063810992603e-144	0.269717260316816	0.791	0.685	2.58872573278008e-140	CD4+ Naive	HNRNPD
OXCT1	1.41607618094769e-143	0.307040639373054	0.569	0.438	2.33397676143798e-139	CD4+ Naive	OXCT1
TPK1	2.12935871614502e-143	0.334027975917945	0.746	0.627	3.50960903595021e-139	CD4+ Naive	TPK1
MTR	1.83667700683682e-140	0.307602105613896	0.41	0.285	3.02721104266845e-136	CD4+ Naive	MTR
ICE2	3.1860811760335e-140	0.322399844025373	0.28	0.17	5.25129899433841e-136	CD4+ Naive	ICE2
IMPDH2	9.03147577795583e-139	0.311972110540868	0.413	0.293	1.48856783772268e-134	CD4+ Naive	IMPDH2
VAMP1	6.82249924269534e-138	0.260432904615568	0.251	0.142	1.12448432518105e-133	CD4+ Naive	VAMP1
TOMM34	1.73270054507831e-137	0.267236748059694	0.25	0.145	2.85583703839807e-133	CD4+ Naive	TOMM34
DDX24	4.78319905257087e-137	0.278017337903724	0.655	0.535	7.88366867844732e-133	CD4+ Naive	DDX24
RALGAPA1	1.31893631038528e-136	0.269822889254388	0.569	0.415	2.17387082677702e-132	CD4+ Naive	RALGAPA1
NISCH	2.23028120565846e-136	0.288034032252369	0.284	0.176	3.67594948316627e-132	CD4+ Naive	NISCH
TUBGCP5	2.15761964309144e-135	0.332687158907419	0.521	0.399	3.55618869574331e-131	CD4+ Naive	TUBGCP5
JMY	7.0970836908349e-135	0.304430990312796	0.418	0.294	1.16974133392341e-130	CD4+ Naive	JMY
PNISR	9.71657497699808e-135	0.26550013843851	0.765	0.673	1.60148588770882e-130	CD4+ Naive	PNISR
INTS10	1.67619281616928e-134	0.295946692552188	0.448	0.327	2.76270099961021e-130	CD4+ Naive	INTS10
MDFIC	2.75820459266127e-134	0.297289184183084	0.614	0.48	4.5460728096243e-130	CD4+ Naive	MDFIC
RFX7	1.8718603548179e-133	0.330648134436602	0.539	0.41	3.08520023681086e-129	CD4+ Naive	RFX7
SFMBT2	3.24405530566195e-133	0.277092196565084	0.425	0.278	5.34685195479203e-129	CD4+ Naive	SFMBT2
JADE1	1.56981873624924e-132	0.260650886457575	0.327	0.206	2.587375241086e-128	CD4+ Naive	JADE1
AIG1	3.7921642552299e-131	0.303100288903721	0.445	0.317	6.25024512546992e-127	CD4+ Naive	AIG1
ESCO1	4.06327472657943e-129	0.262344832072429	0.661	0.544	6.69708940434822e-125	CD4+ Naive	ESCO1
PARP1	2.61250557677532e-128	0.267936450982194	0.373	0.249	4.30593169164108e-124	CD4+ Naive	PARP1
MIB1	4.08564056135817e-128	0.343416336171248	0.411	0.295	6.73395277323053e-124	CD4+ Naive	MIB1
IL4R	7.40465441110032e-128	0.271532395502428	0.301	0.192	1.22043514003755e-123	CD4+ Naive	IL4R
ERC1	9.46776257777837e-128	0.305009303555668	0.605	0.476	1.56047662806943e-123	CD4+ Naive	ERC1
ATRX	9.6898251187596e-128	0.254739231390468	0.834	0.731	1.59707697607396e-123	CD4+ Naive	ATRX
ZFYVE9	1.79806588836722e-127	0.26988474192049	0.656	0.542	2.96357219720686e-123	CD4+ Naive	ZFYVE9
MED10	5.99801819642865e-127	0.285050784338669	0.329	0.221	9.88593359135371e-123	CD4+ Naive	MED10
MRPL1	1.27134124537525e-125	0.274398826013574	0.64	0.522	2.09542464062749e-121	CD4+ Naive	MRPL1
RGS1	2.78919534820139e-125	0.265865281289376	0.322	0.199	4.59715177290554e-121	CD4+ Naive	RGS1
MRPS26	3.1608691281483e-124	0.281470062824101	0.407	0.293	5.20974449701404e-120	CD4+ Naive	MRPS26
KMT2A	6.21633830409465e-124	0.261632778852949	0.637	0.516	1.02457687928088e-119	CD4+ Naive	KMT2A
TSEN15	2.73868264304667e-122	0.289248901313445	0.362	0.245	4.51389673226952e-118	CD4+ Naive	TSEN15
METTL16	1.96212199054393e-121	0.274479514688853	0.287	0.18	3.23396946481451e-117	CD4+ Naive	METTL16
GABARAPL2	5.01808241386708e-121	0.258265129667438	0.774	0.668	8.27080343453572e-117	CD4+ Naive	GABARAPL2
NAE1	4.84329294930035e-120	0.267651861411353	0.322	0.216	7.98271543903683e-116	CD4+ Naive	NAE1
APOL6	5.10086033834719e-120	0.256770042608171	0.312	0.203	8.40723800966383e-116	CD4+ Naive	APOL6
ZRANB2	6.28299127021596e-119	0.270861918801296	0.638	0.536	1.03556262115699e-114	CD4+ Naive	ZRANB2
PRIM2	2.83913515643057e-118	0.291175614629112	0.531	0.398	4.67946256482886e-114	CD4+ Naive	PRIM2
HBP1	2.61444462166709e-117	0.270053707252473	0.391	0.282	4.30912762543171e-113	CD4+ Naive	HBP1
CFDP1	1.1481915307445e-116	0.295045262032215	0.606	0.493	1.89244928097308e-112	CD4+ Naive	CFDP1
MBTPS1	1.27924421569579e-116	0.283221085877255	0.447	0.339	2.1084503163098e-112	CD4+ Naive	MBTPS1
ZC3H7A	1.82677344246527e-116	0.298190976422047	0.42	0.31	3.01088798787126e-112	CD4+ Naive	ZC3H7A
FLT3LG	1.01660967399806e-115	0.251986037676323	0.396	0.274	1.67557606468361e-111	CD4+ Naive	FLT3LG
SESN3	1.24891020502555e-114	0.277503597756054	0.378	0.264	2.0584537999231e-110	CD4+ Naive	SESN3
VWA8	2.3966998727321e-114	0.278104546349327	0.568	0.448	3.95024073023705e-110	CD4+ Naive	VWA8
GOLGA4	1.03534389515744e-112	0.32470615534065	0.549	0.449	1.70645380799848e-108	CD4+ Naive	GOLGA4
TCP11L2	6.04129809707357e-112	0.254951232664858	0.437	0.321	9.95726752359665e-108	CD4+ Naive	TCP11L2
DHX9	8.97780461051855e-112	0.288327947193198	0.553	0.452	1.47972175590567e-107	CD4+ Naive	DHX9
ZNF783	2.69049440000244e-111	0.258611158431793	0.389	0.275	4.43447287008403e-107	CD4+ Naive	ZNF783
MPHOSPH10	5.25985478147703e-111	0.274433366158764	0.285	0.187	8.66929265083044e-107	CD4+ Naive	MPHOSPH10
FUS	9.10757741333166e-111	0.259766272796081	0.524	0.418	1.50111090926532e-106	CD4+ Naive	FUS
TMEM65	7.57005535588304e-110	0.361759994239775	0.339	0.238	1.24769652375664e-105	CD4+ Naive	TMEM65
PACS1	1.91051242976222e-107	0.253318127324015	0.502	0.379	3.14890658673409e-103	CD4+ Naive	PACS1
UQCC3	5.35159782757303e-107	0.264574478519713	0.277	0.183	8.82050353940587e-103	CD4+ Naive	UQCC3
EIF5B	1.62006094409728e-106	0.259751094691818	0.671	0.564	2.67018444806114e-102	CD4+ Naive	EIF5B
MGA	6.2419549378324e-105	0.255993208209123	0.487	0.371	1.02879901285354e-100	CD4+ Naive	MGA
CREM	3.00032763546136e-102	0.254353977016448	0.433	0.33	4.94514000876742e-98	CD4+ Naive	CREM
KLHL5	1.14137142023696e-99	0.297003096747319	0.415	0.313	1.88120837483456e-95	CD4+ Naive	KLHL5
ZFP90	6.71718755919495e-98	0.257034404270381	0.275	0.186	1.10712685350651e-93	CD4+ Naive	ZFP90
OXA1L	2.28658964898368e-97	0.267217001972284	0.459	0.368	3.7687570594549e-93	CD4+ Naive	OXA1L
CCT2	1.21715476741554e-95	0.261974559021253	0.481	0.387	2.00611448765429e-91	CD4+ Naive	CCT2
RNF8	1.6808455799497e-94	0.259450880522771	0.365	0.27	2.7703696848731e-90	CD4+ Naive	RNF8
GSTO1	2.66813143025579e-92	0.312493926345418	0.716	0.624	4.3976142233476e-88	CD4+ Naive	GSTO1
CWC27	1.41629008994664e-91	0.256962384976474	0.517	0.412	2.33432932625005e-87	CD4+ Naive	CWC27
STAU2	2.70524679540551e-90	0.263109119433481	0.415	0.308	4.45878776818735e-86	CD4+ Naive	STAU2
APEX1	2.99575268421351e-89	0.252653682578775	0.347	0.254	4.9375995741207e-85	CD4+ Naive	APEX1
SSU72	1.33510430691481e-87	0.264482683126329	0.56	0.485	2.20051891865698e-83	CD4+ Naive	SSU72
RFX3	2.46375957582604e-84	0.256473433915953	0.437	0.337	4.06076853287648e-80	CD4+ Naive	RFX3
ELP3	9.92424522351868e-84	0.254867278861576	0.303	0.214	1.63571409774035e-79	CD4+ Naive	ELP3
SNRNP48	1.56651024201433e-75	0.382081137720437	0.354	0.275	2.58192218088801e-71	CD4+ Naive	SNRNP48
MUTYH	1.26813583523704e-69	0.254145456900536	0.368	0.288	2.09014148363769e-65	CD4+ Naive	MUTYH
SMC4	1.25099457553084e-64	0.275140877801393	0.466	0.388	2.06188925938993e-60	CD4+ Naive	SMC4
IL7R1	0	1.86416722156047	0.99	0.418	0	CD4+ TEM, Th1-like	IL7R
DOCK31	0	1.49551162201172	0.972	0.429	0	CD4+ TEM, Th1-like	DOCK3
GALNT171	0	1.4214076707068	0.864	0.274	0	CD4+ TEM, Th1-like	GALNT17
PRUNE2	0	1.24928977936432	0.526	0.116	0	CD4+ TEM, Th1-like	PRUNE2
ICOS	0	1.22850785559588	0.797	0.222	0	CD4+ TEM, Th1-like	ICOS
SLC9A9	0	1.18351560876745	0.996	0.635	0	CD4+ TEM, Th1-like	SLC9A9
RORA	0	1.15021806294787	0.845	0.343	0	CD4+ TEM, Th1-like	RORA
IL18R1	0	1.10050279834529	0.668	0.168	0	CD4+ TEM, Th1-like	IL18R1
CDK61	0	1.02278201392142	0.76	0.36	0	CD4+ TEM, Th1-like	CDK6
PLVAP	0	1.01224409847418	0.801	0.296	0	CD4+ TEM, Th1-like	PLVAP
PLCL11	0	0.978330589800769	0.758	0.295	0	CD4+ TEM, Th1-like	PLCL1
MAF	0	0.97723640853595	0.715	0.196	0	CD4+ TEM, Th1-like	MAF
SKAP11	0	0.975455744225275	0.993	0.58	0	CD4+ TEM, Th1-like	SKAP1
CD521	0	0.939360418909468	0.617	0.191	0	CD4+ TEM, Th1-like	CD52
SYTL3	0	0.931404587828568	0.844	0.334	0	CD4+ TEM, Th1-like	SYTL3
ST3GAL6	0	0.922334163466592	0.736	0.264	0	CD4+ TEM, Th1-like	ST3GAL6
PTPN13	0	0.905582856625816	0.415	0.086	0	CD4+ TEM, Th1-like	PTPN13
CD80	0	0.876267572685762	0.697	0.255	0	CD4+ TEM, Th1-like	CD80
CD28	0	0.862567515209544	0.61	0.175	0	CD4+ TEM, Th1-like	CD28
GBP1	0	0.860098243987379	0.858	0.516	0	CD4+ TEM, Th1-like	GBP1
GIMAP4	0	0.857330945457404	0.947	0.629	0	CD4+ TEM, Th1-like	GIMAP4
THEMIS1	0	0.853144990494345	0.831	0.365	0	CD4+ TEM, Th1-like	THEMIS
SFMBT21	0	0.842944195338758	0.696	0.277	0	CD4+ TEM, Th1-like	SFMBT2
CCR5	0	0.842235505490947	0.436	0.087	0	CD4+ TEM, Th1-like	CCR5
MDFIC1	0	0.826765283212255	0.841	0.479	0	CD4+ TEM, Th1-like	MDFIC
CAMK41	0	0.819079005967033	0.941	0.462	0	CD4+ TEM, Th1-like	CAMK4
FAR2	0	0.818900844874018	0.651	0.215	0	CD4+ TEM, Th1-like	FAR2
STAT4	0	0.809618403155056	0.934	0.509	0	CD4+ TEM, Th1-like	STAT4
CCR9	0	0.806320410716075	0.312	0.011	0	CD4+ TEM, Th1-like	CCR9
INPP4B1	0	0.801735426110777	0.984	0.492	0	CD4+ TEM, Th1-like	INPP4B
BTBD11	0	0.780698133627038	0.529	0.162	0	CD4+ TEM, Th1-like	BTBD11
PTPN4	0	0.751907200850669	0.616	0.245	0	CD4+ TEM, Th1-like	PTPN4
COMMD10	0	0.742261007889259	0.832	0.501	0	CD4+ TEM, Th1-like	COMMD10
ITGA4	0	0.727008444029193	0.938	0.645	0	CD4+ TEM, Th1-like	ITGA4
CD226	0	0.726422199994984	0.762	0.346	0	CD4+ TEM, Th1-like	CD226
MYBL1	0	0.701676142297478	0.264	0.048	0	CD4+ TEM, Th1-like	MYBL1
ETS11	0	0.693578551649697	0.999	0.694	0	CD4+ TEM, Th1-like	ETS1
CLIC5	0	0.688250754209735	0.644	0.269	0	CD4+ TEM, Th1-like	CLIC5
PRKCQ1	0	0.676987153148781	0.857	0.444	0	CD4+ TEM, Th1-like	PRKCQ
CCND21	0	0.671436858006993	0.631	0.254	0	CD4+ TEM, Th1-like	CCND2
RCAN2	0	0.659036354840972	0.419	0.098	0	CD4+ TEM, Th1-like	RCAN2
CD3E1	0	0.652131313991793	0.99	0.561	0	CD4+ TEM, Th1-like	CD3E
FYN	0	0.6500138830997	0.954	0.587	0	CD4+ TEM, Th1-like	FYN
TNIK1	0	0.64544885412454	0.967	0.572	0	CD4+ TEM, Th1-like	TNIK
IL12RB2	0	0.64278667581864	0.575	0.144	0	CD4+ TEM, Th1-like	IL12RB2
NEDD4	0	0.632881987230243	0.561	0.215	0	CD4+ TEM, Th1-like	NEDD4
PRDX41	0	0.620722965945772	0.732	0.344	0	CD4+ TEM, Th1-like	PRDX4
BCL11B1	0	0.615858188353899	0.813	0.398	0	CD4+ TEM, Th1-like	BCL11B
GRAP21	0	0.598250738906947	0.678	0.311	0	CD4+ TEM, Th1-like	GRAP2
EPAS1	0	0.591821585842924	0.29	0.039	0	CD4+ TEM, Th1-like	EPAS1
CD40LG	0	0.587390699928444	0.41	0.109	0	CD4+ TEM, Th1-like	CD40LG
CD79A1	0	0.563150827617326	0.998	0.919	0	CD4+ TEM, Th1-like	CD79A
LYSMD2	0	0.555988256130941	0.526	0.187	0	CD4+ TEM, Th1-like	LYSMD2
MFHAS1	0	0.527436418821057	0.383	0.125	0	CD4+ TEM, Th1-like	MFHAS1
MYO7A1	0	0.52471480642683	0.998	0.949	0	CD4+ TEM, Th1-like	MYO7A
MSRB3	0	0.516656455043134	0.3	0.078	0	CD4+ TEM, Th1-like	MSRB3
OSBPL6	0	0.515448863870744	0.337	0.081	0	CD4+ TEM, Th1-like	OSBPL6
KRT18	0	0.507782758637749	0.416	0.128	0	CD4+ TEM, Th1-like	KRT18
KLRG1	0	0.504334009022587	0.275	0.058	0	CD4+ TEM, Th1-like	KLRG1
F2R	0	0.459992417941314	0.365	0.116	0	CD4+ TEM, Th1-like	F2R
KRTCAP3	0	0.451796985130141	0.35	0.103	0	CD4+ TEM, Th1-like	KRTCAP3
ZBTB16	0	0.408520238102022	0.451	0.133	0	CD4+ TEM, Th1-like	ZBTB16
CORO1B	1.4272483502845e-302	0.61653022443583	0.996	0.81	2.35239073093891e-298	CD4+ TEM, Th1-like	CORO1B
CMA1	1.54223040007136e-293	0.452665226222732	0.388	0.128	2.54190414539762e-289	CD4+ TEM, Th1-like	CMA1
KCNQ2	3.42537334911603e-291	0.446871044858697	0.389	0.131	5.64570035401303e-287	CD4+ TEM, Th1-like	KCNQ2
HOPX	1.16534227589824e-290	0.603855731536043	0.92	0.591	1.92071713913548e-286	CD4+ TEM, Th1-like	HOPX
MAGI3	9.48855017654436e-289	0.676743362527435	0.645	0.31	1.56390284009804e-284	CD4+ TEM, Th1-like	MAGI3
MMD1	2.29063526919781e-286	0.565400774556321	0.68	0.329	3.77542505069184e-282	CD4+ TEM, Th1-like	MMD
ANTXR2	1.88746559860259e-285	0.484151633570295	0.965	0.71	3.11092079961679e-281	CD4+ TEM, Th1-like	ANTXR2
ESYT3	3.90862206611726e-283	0.590305094197925	0.538	0.223	6.44219088937446e-279	CD4+ TEM, Th1-like	ESYT3
SLAMF1	5.8588005292812e-282	0.365546374992138	0.261	0.07	9.65647503236128e-278	CD4+ TEM, Th1-like	SLAMF1
CSGALNACT1	5.59568445489636e-280	0.603742066589686	0.573	0.249	9.22280711856017e-276	CD4+ TEM, Th1-like	CSGALNACT1
CISD3	5.86412608557971e-279	0.491875309966783	0.466	0.182	9.66525261425247e-275	CD4+ TEM, Th1-like	CISD3
HIPK2	5.22285469737422e-278	0.620951173903567	0.633	0.315	8.60830911221219e-274	CD4+ TEM, Th1-like	HIPK2
GIMAP81	1.73165687894102e-273	0.580832728673854	0.736	0.408	2.85411686787059e-269	CD4+ TEM, Th1-like	GIMAP8
ABLIM11	2.61240836084647e-270	0.553895458980094	0.716	0.357	4.30577146034716e-266	CD4+ TEM, Th1-like	ABLIM1
FLT3LG1	6.78028148352895e-270	0.558058459237327	0.588	0.274	1.11752599411524e-265	CD4+ TEM, Th1-like	FLT3LG
TTC39C1	2.33031613749811e-268	0.585527621402054	0.576	0.28	3.84082705782438e-264	CD4+ TEM, Th1-like	TTC39C
HNRNPLL	3.0045253602807e-268	0.497333289644173	0.472	0.194	4.95205869881465e-264	CD4+ TEM, Th1-like	HNRNPLL
RUNX2	4.67834436209652e-264	0.602844923910289	0.677	0.349	7.71084717760749e-260	CD4+ TEM, Th1-like	RUNX2
LTB1	2.99036511871893e-263	0.577768622948952	0.977	0.598	4.92871978867254e-259	CD4+ TEM, Th1-like	LTB
LY6E1	2.50967959071647e-258	0.546711954809876	0.943	0.584	4.13645390141889e-254	CD4+ TEM, Th1-like	LY6E
PHACTR2	4.7255887476632e-256	0.579366738325627	0.929	0.626	7.78871537389849e-252	CD4+ TEM, Th1-like	PHACTR2
TRAF5	1.12795802132372e-255	0.488048295230974	0.517	0.219	1.85910041074575e-251	CD4+ TEM, Th1-like	TRAF5
FBXL2	3.14226203531172e-253	0.544513257209385	0.449	0.181	5.17907628660078e-249	CD4+ TEM, Th1-like	FBXL2
CD3D1	5.40659820103745e-252	0.518786331684418	0.922	0.538	8.91115515494993e-248	CD4+ TEM, Th1-like	CD3D
GAB3	4.11394290555953e-251	0.532266617433791	0.547	0.253	6.78060069694321e-247	CD4+ TEM, Th1-like	GAB3
FNBP1	3.2641889365949e-250	0.619703805859275	0.924	0.725	5.38003620529572e-246	CD4+ TEM, Th1-like	FNBP1
TNFRSF25	5.20884049164496e-250	0.389386939344272	0.354	0.122	8.58521089832922e-246	CD4+ TEM, Th1-like	TNFRSF25
CALM11	4.37914411435963e-245	0.458659806531958	0.998	0.929	7.21770532928755e-241	CD4+ TEM, Th1-like	CALM1
ARHGEF3	1.21519263571895e-243	0.401911418230048	0.662	0.31	2.00288050219197e-239	CD4+ TEM, Th1-like	ARHGEF3
NFATC2	6.87972094713405e-243	0.549391479414078	0.7	0.376	1.13391560650663e-238	CD4+ TEM, Th1-like	NFATC2
CD2	3.8378842344472e-241	0.476055023972825	0.796	0.438	6.32560079521587e-237	CD4+ TEM, Th1-like	CD2
CD3G1	6.09881096925441e-241	0.488690322240253	0.821	0.437	1.00520602395251e-236	CD4+ TEM, Th1-like	CD3G
CDADC1	4.07927584520258e-239	0.530881411272261	0.85	0.559	6.72346244806289e-235	CD4+ TEM, Th1-like	CDADC1
GRAMD2B1	1.19314288533834e-238	0.499509735678794	0.71	0.364	1.96653810361466e-234	CD4+ TEM, Th1-like	GRAMD2B
SATB11	1.06959955589537e-237	0.543364077752284	0.907	0.538	1.76291398802676e-233	CD4+ TEM, Th1-like	SATB1
PHTF2	3.61955800919215e-237	0.599627568192581	0.641	0.343	5.9657555107505e-233	CD4+ TEM, Th1-like	PHTF2
SCML41	1.28663569792124e-235	0.486445309683553	0.881	0.496	2.12063295731378e-231	CD4+ TEM, Th1-like	SCML4
CBLB	1.06576724603343e-234	0.500683831671419	0.876	0.594	1.75659757491229e-230	CD4+ TEM, Th1-like	CBLB
IFGGB21	1.73879213126789e-233	0.533450253096118	0.499	0.218	2.86587719075574e-229	CD4+ TEM, Th1-like	IFGGB2
RNF1571	4.15812614495558e-233	0.549390377149032	0.557	0.26	6.85342351211579e-229	CD4+ TEM, Th1-like	RNF157
B2M	2.86402260269244e-232	0.305041385641468	0.999	0.994	4.72048205375768e-228	CD4+ TEM, Th1-like	B2M
GALNT10	6.69144245754465e-231	0.524523489374347	0.613	0.315	1.10288354585251e-226	CD4+ TEM, Th1-like	GALNT10
M6PR	8.58989843530813e-231	0.71005558172289	0.717	0.445	1.41578706010749e-226	CD4+ TEM, Th1-like	M6PR
NME1	9.03382320283636e-231	0.517389820133254	0.559	0.27	1.48895474029149e-226	CD4+ TEM, Th1-like	NME1
GATA3	3.1279760237936e-230	0.387884091288405	0.476	0.197	5.15553008241661e-226	CD4+ TEM, Th1-like	GATA3
RDX	3.22546394405251e-228	0.448227956705171	0.801	0.485	5.31620967258734e-224	CD4+ TEM, Th1-like	RDX
ABHD15	5.29427573775991e-228	0.339142993069179	0.335	0.116	8.72602527097588e-224	CD4+ TEM, Th1-like	ABHD15
SNRK1	8.36162345147794e-225	0.547479965317122	0.907	0.691	1.37816277727259e-220	CD4+ TEM, Th1-like	SNRK
REEP31	1.02848670596097e-224	0.622795713049637	0.629	0.34	1.69515178876487e-220	CD4+ TEM, Th1-like	REEP3
DOCK101	1.24131488447526e-222	0.508119184334495	0.967	0.761	2.04593519259212e-218	CD4+ TEM, Th1-like	DOCK10
MACF11	3.51120294214411e-222	0.498048310439154	0.98	0.801	5.78716468924192e-218	CD4+ TEM, Th1-like	MACF1
CD61	3.5454359559225e-217	0.440644657773298	0.416	0.169	5.84358754255146e-213	CD4+ TEM, Th1-like	CD6
CTLA4	1.2287640888102e-215	0.355901215562979	0.393	0.151	2.02524897117697e-211	CD4+ TEM, Th1-like	CTLA4
UEVLD	6.5764129820584e-215	0.478698807970223	0.488	0.226	1.08392438770286e-210	CD4+ TEM, Th1-like	UEVLD
GPR183	9.36365502078854e-215	0.456058693307371	0.545	0.264	1.54331762052637e-210	CD4+ TEM, Th1-like	GPR183
MLLT31	2.00461152399617e-207	0.482329867666026	0.775	0.424	3.30400071385048e-203	CD4+ TEM, Th1-like	MLLT3
MAN1A1	9.50837275069338e-206	0.447346293004798	0.94	0.688	1.56716999676928e-201	CD4+ TEM, Th1-like	MAN1A1
UNC93B1	1.7859948986273e-203	0.60311514923419	0.746	0.478	2.94367679191751e-199	CD4+ TEM, Th1-like	UNC93B1
CARD11	5.6594082304487e-201	0.469889887325512	0.65	0.341	9.32783664542554e-197	CD4+ TEM, Th1-like	CARD11
EFHC2	2.65020608598455e-199	0.402603244417425	0.299	0.107	4.36806967091973e-195	CD4+ TEM, Th1-like	EFHC2
SERBP1	2.91466952378981e-199	0.487247158235526	0.942	0.761	4.80395830911036e-195	CD4+ TEM, Th1-like	SERBP1
GRAMD1B	3.11714790626217e-199	0.370361885869752	0.569	0.278	5.13768317910131e-195	CD4+ TEM, Th1-like	GRAMD1B
PRKCH	3.75367208769935e-199	0.338422278251437	0.804	0.458	6.18680233494607e-195	CD4+ TEM, Th1-like	PRKCH
DLA-79	1.16891679499267e-198	0.502767487280895	0.554	0.288	1.92660866150692e-194	CD4+ TEM, Th1-like	DLA-79
ANKRD28	1.2513326754225e-194	0.493972660885505	0.715	0.419	2.06244651563137e-190	CD4+ TEM, Th1-like	ANKRD28
PATJ1	8.34984115531449e-194	0.409024296191444	0.413	0.175	1.37622081921893e-189	CD4+ TEM, Th1-like	PATJ
HMGN3	1.19180736522633e-193	0.485119518475516	0.682	0.407	1.96433689936603e-189	CD4+ TEM, Th1-like	HMGN3
CD51	1.97788501133781e-192	0.426129071085697	0.464	0.21	3.25995007568698e-188	CD4+ TEM, Th1-like	CD5
BCL21	4.56834999213336e-189	0.391879087807526	0.918	0.565	7.5295544570342e-185	CD4+ TEM, Th1-like	BCL2
RAB27A	3.33787436560097e-188	0.369445767026975	0.803	0.517	5.50148452938352e-184	CD4+ TEM, Th1-like	RAB27A
RALA	4.03005673481921e-184	0.475294033917356	0.516	0.274	6.64233951032902e-180	CD4+ TEM, Th1-like	RALA
MED12L	2.29775331600096e-183	0.341122685205581	0.497	0.233	3.78715701543278e-179	CD4+ TEM, Th1-like	MED12L
SPTY2D1	9.82704442491954e-181	0.449929476812999	0.516	0.272	1.61969346211524e-176	CD4+ TEM, Th1-like	SPTY2D1
OPTN	1.19981219657106e-179	0.4510091856588	0.795	0.516	1.97753046238842e-175	CD4+ TEM, Th1-like	OPTN
GBGT1	2.0581658398257e-178	0.352241213267933	0.333	0.138	3.39226893720071e-174	CD4+ TEM, Th1-like	GBGT1
JAK11	3.2962739372721e-177	0.371134021942646	0.993	0.902	5.43291870341187e-173	CD4+ TEM, Th1-like	JAK1
CAB39L	2.76856855926627e-176	0.404209913674974	0.365	0.155	4.56315469938267e-172	CD4+ TEM, Th1-like	CAB39L
RNASEH2B	7.06903078249562e-175	0.490542008988436	0.655	0.4	1.16511765357093e-170	CD4+ TEM, Th1-like	RNASEH2B
WWOX	2.12249458565813e-174	0.605968903571723	0.829	0.591	3.49829557608173e-170	CD4+ TEM, Th1-like	WWOX
VCPKMT	5.48941932258301e-173	0.34728984453353	0.387	0.167	9.04766092748131e-169	CD4+ TEM, Th1-like	VCPKMT
ARAP2	1.20916843782369e-172	0.362313990230171	0.79	0.465	1.992951419221e-168	CD4+ TEM, Th1-like	ARAP2
PSIP11	3.35180556483628e-172	0.427052709044147	0.938	0.699	5.52444593196315e-168	CD4+ TEM, Th1-like	PSIP1
DCBLD2	5.6288198583081e-172	0.321229133053819	0.274	0.1	9.27742089046341e-168	CD4+ TEM, Th1-like	DCBLD2
IL27RA1	5.88757880569906e-172	0.402013151707244	0.687	0.379	9.7039073875532e-168	CD4+ TEM, Th1-like	IL27RA
JAZF11	3.62675719758382e-170	0.445750971061414	0.802	0.509	5.97762121305765e-166	CD4+ TEM, Th1-like	JAZF1
SPATS2L	1.12503253004546e-169	0.365188751450071	0.496	0.241	1.85427861602092e-165	CD4+ TEM, Th1-like	SPATS2L
PPP1R14B	2.20969938029616e-169	0.427201187616163	0.523	0.284	3.64202651860413e-165	CD4+ TEM, Th1-like	PPP1R14B
LCP2	1.2038776695881e-167	0.482688508051544	0.731	0.487	1.9842311750151e-163	CD4+ TEM, Th1-like	LCP2
ITK1	1.14563242314507e-166	0.387054837556903	0.796	0.452	1.8882313598277e-162	CD4+ TEM, Th1-like	ITK
SSBP4	5.05057278098669e-165	0.41695897242566	0.677	0.401	8.32435405762226e-161	CD4+ TEM, Th1-like	SSBP4
ZBTB38	1.75560981484335e-163	0.426908816382393	0.602	0.345	2.89359609682481e-159	CD4+ TEM, Th1-like	ZBTB38
GPR171	3.9874782002674e-163	0.314475276928609	0.326	0.132	6.57216156968072e-159	CD4+ TEM, Th1-like	GPR171
PLAC81	2.54653569999203e-160	0.330550806476801	0.946	0.576	4.19720014072686e-156	CD4+ TEM, Th1-like	PLAC8
GRK5	1.46162292677845e-159	0.445674064380063	0.734	0.471	2.40904690791624e-155	CD4+ TEM, Th1-like	GRK5
ARHGAP10	2.8983092950651e-158	0.33700168178913	0.461	0.23	4.77699338012629e-154	CD4+ TEM, Th1-like	ARHGAP10
SLC41A2	3.20717063702951e-158	0.419450571587366	0.559	0.299	5.28605864395203e-154	CD4+ TEM, Th1-like	SLC41A2
STK39	1.58311963247387e-157	0.367902423698263	0.575	0.302	2.60929777824343e-153	CD4+ TEM, Th1-like	STK39
IQGAP2	6.225507068628e-157	0.444452046212477	0.896	0.671	1.02608807505127e-152	CD4+ TEM, Th1-like	IQGAP2
KLF121	7.21904427652515e-156	0.416208825625568	0.945	0.641	1.18984287765688e-151	CD4+ TEM, Th1-like	KLF12
C9H17orf99	8.78166337057239e-156	0.288146870837913	0.418	0.189	1.44739375673774e-151	CD4+ TEM, Th1-like	C9H17orf99
GYPC	2.33734602243155e-155	0.323677355789787	0.481	0.233	3.85241371417168e-151	CD4+ TEM, Th1-like	GYPC
USP131	5.001934616787e-155	0.323869213481522	0.3	0.12	8.24418863538834e-151	CD4+ TEM, Th1-like	USP13
INTS6L	5.78153264447761e-155	0.331404129033602	0.309	0.128	9.529122104628e-151	CD4+ TEM, Th1-like	INTS6L
RASSF7	4.64628217107721e-154	0.264193483488531	0.257	0.095	7.65800227436946e-150	CD4+ TEM, Th1-like	RASSF7
HSPA81	7.85037185786257e-154	0.426359992614867	0.969	0.825	1.29389828961291e-149	CD4+ TEM, Th1-like	HSPA8
PARP8	5.16948950330686e-152	0.307851360193933	0.897	0.647	8.52035259935036e-148	CD4+ TEM, Th1-like	PARP8
UBA521	8.56609187845534e-152	0.314272788922698	0.997	0.937	1.41186326340701e-147	CD4+ TEM, Th1-like	UBA52
HSP90AA11	1.69873433865138e-151	0.428183505929063	0.865	0.661	2.79985393696521e-147	CD4+ TEM, Th1-like	HSP90AA1
RFTN11	3.70310908613466e-149	0.37896234056421	0.821	0.513	6.10346439576715e-145	CD4+ TEM, Th1-like	RFTN1
CD7	3.33439375704862e-148	0.287164830672873	0.578	0.296	5.49574779036754e-144	CD4+ TEM, Th1-like	CD7
S100A11	3.57612295808282e-147	0.389389860728461	0.979	0.852	5.89416585951211e-143	CD4+ TEM, Th1-like	S100A11
SP1001	1.19992026754372e-146	0.401670799641732	0.956	0.814	1.97770858496557e-142	CD4+ TEM, Th1-like	SP100
PDE7A	1.19625324401069e-145	0.377450067124955	0.658	0.381	1.97166459677842e-141	CD4+ TEM, Th1-like	PDE7A
FAM177A1	1.22854278520504e-144	0.308316523318246	0.406	0.194	2.02488421857495e-140	CD4+ TEM, Th1-like	FAM177A1
COQ10B1	2.63500146844286e-144	0.357508896746974	0.957	0.78	4.34300942028753e-140	CD4+ TEM, Th1-like	COQ10B
STT3B	4.88134175743385e-144	0.423154041537058	0.58	0.352	8.04542748460247e-140	CD4+ TEM, Th1-like	STT3B
EPB411	5.84576697393161e-144	0.376276617912074	0.948	0.798	9.63499312643407e-140	CD4+ TEM, Th1-like	EPB41
NTAN1	1.02112346801027e-143	0.380816299131977	0.588	0.343	1.68301569997452e-139	CD4+ TEM, Th1-like	NTAN1
OGT	5.45646390907828e-143	0.372137822952368	0.929	0.766	8.99334381494282e-139	CD4+ TEM, Th1-like	OGT
DIPK1A	1.09430898160475e-142	0.382197339372876	0.452	0.235	1.80364006348095e-138	CD4+ TEM, Th1-like	DIPK1A
ELOVL5	2.91065240922288e-141	0.385534099442063	0.704	0.465	4.79733730088116e-137	CD4+ TEM, Th1-like	ELOVL5
SND1	3.08867511531343e-141	0.436585069807471	0.75	0.519	5.09075432505959e-137	CD4+ TEM, Th1-like	SND1
TCF71	2.49423478257656e-139	0.313942830693407	0.508	0.258	4.11099776864268e-135	CD4+ TEM, Th1-like	TCF7
PDCD41	5.46460439450113e-139	0.363285466869959	0.87	0.63	9.00676096301676e-135	CD4+ TEM, Th1-like	PDCD4
NUCB21	9.88209859947051e-138	0.36572065756259	0.869	0.614	1.62876749116473e-133	CD4+ TEM, Th1-like	NUCB2
PDE4B1	3.57149023329244e-134	0.427932836909765	0.822	0.6	5.8865302025126e-130	CD4+ TEM, Th1-like	PDE4B
MPP7	2.82907621305935e-133	0.360898189341931	0.364	0.169	4.66288341436443e-129	CD4+ TEM, Th1-like	MPP7
TP53I13	4.57315773896137e-132	0.264280107103218	0.276	0.115	7.53747858535612e-128	CD4+ TEM, Th1-like	TP53I13
DGKA1	6.11660211880173e-130	0.337546317916904	0.588	0.335	1.0081383612209e-125	CD4+ TEM, Th1-like	DGKA
RGS11	2.41721496689021e-128	0.462387095251985	0.401	0.204	3.98405370842844e-124	CD4+ TEM, Th1-like	RGS1
SGTB	1.54453779458793e-126	0.307594720210282	0.346	0.162	2.54570719303982e-122	CD4+ TEM, Th1-like	SGTB
CRY1	4.50400050568334e-125	0.43578774999711	0.513	0.301	7.42349363346728e-121	CD4+ TEM, Th1-like	CRY1
MBNL1	1.22994650730786e-124	0.281579284535534	0.999	0.964	2.02719783334482e-120	CD4+ TEM, Th1-like	MBNL1
GPX1	6.43265239189881e-122	0.320852424346683	0.978	0.786	1.06022976723276e-117	CD4+ TEM, Th1-like	GPX1
STK17A	3.58460944785058e-121	0.369333266569687	0.641	0.419	5.90815329194732e-117	CD4+ TEM, Th1-like	STK17A
PITPNC11	6.62053106211459e-121	0.379962800464147	0.861	0.618	1.09119592965773e-116	CD4+ TEM, Th1-like	PITPNC1
SP1101	1.02671719956465e-120	0.376822609531036	0.836	0.636	1.69223528832246e-116	CD4+ TEM, Th1-like	SP110
RCAN31	1.74718334790255e-120	0.328550994990924	0.606	0.362	2.87970759401298e-116	CD4+ TEM, Th1-like	RCAN3
S1PR1	8.41448664313388e-119	0.31448344854998	0.601	0.36	1.38687568852133e-114	CD4+ TEM, Th1-like	S1PR1
HSP90AB11	1.02369231205474e-117	0.350463811975731	0.962	0.806	1.68724966872862e-113	CD4+ TEM, Th1-like	HSP90AB1
TSC22D3	1.25757988250806e-117	0.362190493629999	0.475	0.27	2.07274316234978e-113	CD4+ TEM, Th1-like	TSC22D3
TCEA3	1.52389092532174e-117	0.387247303494942	0.395	0.212	2.5116770231153e-113	CD4+ TEM, Th1-like	TCEA3
EEF1A11	9.09533371753964e-117	0.30232037628114	0.997	0.901	1.49909290332488e-112	CD4+ TEM, Th1-like	EEF1A1
EVL1	1.19814282079056e-116	0.29898001741094	0.514	0.28	1.974778997227e-112	CD4+ TEM, Th1-like	EVL
PSME2	1.17450799278116e-115	0.391318010236225	0.735	0.525	1.93582407370191e-111	CD4+ TEM, Th1-like	PSME2
RAPGEF5	1.84550534565512e-115	0.298643410971309	0.568	0.321	3.04176191070878e-111	CD4+ TEM, Th1-like	RAPGEF5
ARHGAP42	2.44530744741401e-115	0.388686555612293	0.52	0.303	4.03035573482777e-111	CD4+ TEM, Th1-like	ARHGAP42
FAM114A1	1.44395157707682e-114	0.27274081327372	0.275	0.125	2.37992098933801e-110	CD4+ TEM, Th1-like	FAM114A1
DYRK3	9.12495333708618e-114	0.36512940537337	0.616	0.405	1.50397480901854e-109	CD4+ TEM, Th1-like	DYRK3
SEPTIN11	1.04422811051882e-113	0.288518651185846	0.473	0.253	1.72109677175711e-109	CD4+ TEM, Th1-like	SEPTIN1
TESPA1	2.38042543117775e-113	0.316017320474344	0.358	0.177	3.92341719566717e-109	CD4+ TEM, Th1-like	TESPA1
AHCYL2	6.30316970036655e-113	0.404673179046416	0.564	0.35	1.03888843001442e-108	CD4+ TEM, Th1-like	AHCYL2
DENND4C1	1.95208930121357e-112	0.3655045289349	0.465	0.261	3.21743358626021e-108	CD4+ TEM, Th1-like	DENND4C
DENND1B1	1.01776900279709e-111	0.334852646437918	0.675	0.445	1.67748687041016e-107	CD4+ TEM, Th1-like	DENND1B
N4BP21	2.47151770943266e-111	0.329082164547961	0.781	0.549	4.07355548868692e-107	CD4+ TEM, Th1-like	N4BP2
LRRC1	1.57507969715106e-109	0.321933838084268	0.41	0.214	2.59604635684438e-105	CD4+ TEM, Th1-like	LRRC1
SESN1	7.19866322245894e-108	0.393778688010318	0.719	0.506	1.18648367232568e-103	CD4+ TEM, Th1-like	SESN1
SEMA4A1	2.86814793146776e-107	0.260608585883521	0.339	0.17	4.72728142064516e-103	CD4+ TEM, Th1-like	SEMA4A
EEF1B21	7.84657384240186e-107	0.30888411867549	0.997	0.886	1.29327230070467e-102	CD4+ TEM, Th1-like	EEF1B2
NCOR1	1.04864451860895e-106	0.277769156030103	0.905	0.753	1.72837589557127e-102	CD4+ TEM, Th1-like	NCOR1
RASA31	1.39526876452896e-106	0.308644118760737	0.927	0.745	2.29968197769663e-102	CD4+ TEM, Th1-like	RASA3
TRIM341	2.39680151616038e-106	0.31749447627155	0.703	0.467	3.95040825893554e-102	CD4+ TEM, Th1-like	TRIM34
GPATCH4	6.46894074534715e-106	0.300311567933512	0.366	0.192	1.06621081364812e-101	CD4+ TEM, Th1-like	GPATCH4
CAMK2D1	1.36354751942937e-105	0.340674315222784	0.832	0.598	2.24739902152349e-101	CD4+ TEM, Th1-like	CAMK2D
SLC38A1	1.83250021539034e-105	0.2903315541014	0.332	0.167	3.02032685500635e-101	CD4+ TEM, Th1-like	SLC38A1
FKBP51	1.99131619581819e-105	0.264845087537888	0.765	0.531	3.28208735394754e-101	CD4+ TEM, Th1-like	FKBP5
THY1	1.59088597154984e-104	0.261150241273823	0.553	0.328	2.62209825830845e-100	CD4+ TEM, Th1-like	THY1
CDC42SE2	4.03379401130791e-104	0.335954456810402	0.778	0.575	6.64849928943769e-100	CD4+ TEM, Th1-like	CDC42SE2
FAIM1	8.98865216646834e-104	0.273816352506143	0.531	0.3	1.48150965007731e-99	CD4+ TEM, Th1-like	FAIM
YEATS21	1.2724517460291e-103	0.333766832728549	0.643	0.423	2.09725496780517e-99	CD4+ TEM, Th1-like	YEATS2
ITM2C	1.11582199675377e-102	0.266606350204057	0.618	0.395	1.83909781504956e-98	CD4+ TEM, Th1-like	ITM2C
EVA1B	2.72708363006292e-102	0.268543469932972	0.48	0.266	4.49477923906971e-98	CD4+ TEM, Th1-like	EVA1B
CD2AP1	3.34219142823532e-102	0.320600776759244	0.582	0.368	5.50859991201745e-98	CD4+ TEM, Th1-like	CD2AP
ATXN1	3.72604524156912e-102	0.305204293893551	0.748	0.523	6.14126776715421e-98	CD4+ TEM, Th1-like	ATXN1
JPT1	4.94587098815789e-102	0.323041704649539	0.65	0.434	8.15178456268183e-98	CD4+ TEM, Th1-like	JPT1
RASGRP11	3.22951192498771e-101	0.276710695479513	0.597	0.352	5.32288155476475e-97	CD4+ TEM, Th1-like	RASGRP1
NOC3L	6.73586580568786e-101	0.313102195758494	0.561	0.354	1.11020540209347e-96	CD4+ TEM, Th1-like	NOC3L
DNAJC19	7.19759704635199e-101	0.328078316170499	0.76	0.549	1.18630794517974e-96	CD4+ TEM, Th1-like	DNAJC19
NPM11	2.22052746615269e-100	0.330998565989312	0.937	0.764	3.65987336971287e-96	CD4+ TEM, Th1-like	NPM1
HACE1	1.77102127903894e-99	0.362550963239687	0.53	0.341	2.91899727211198e-95	CD4+ TEM, Th1-like	HACE1
ATP5IF1	2.08320956418863e-99	0.31255108959693	0.862	0.671	3.4335460036957e-95	CD4+ TEM, Th1-like	ATP5IF1
KMT2A1	5.06659121321528e-99	0.326047767124083	0.737	0.52	8.35075563762142e-95	CD4+ TEM, Th1-like	KMT2A
PPP3CC1	1.17585429272068e-98	0.281397895836044	0.78	0.525	1.93804304526223e-94	CD4+ TEM, Th1-like	PPP3CC
TMEM651	3.23365060722081e-98	0.469883967421782	0.409	0.242	5.32970293082133e-94	CD4+ TEM, Th1-like	TMEM65
RALGAPA11	2.2411078827689e-97	0.303713943144104	0.654	0.422	3.6937940123797e-93	CD4+ TEM, Th1-like	RALGAPA1
NCK2	2.2560189602985e-97	0.302392401416793	0.653	0.431	3.71837045036398e-93	CD4+ TEM, Th1-like	NCK2
LCK	1.20142775839139e-96	0.2531332063543	0.416	0.222	1.98019323138068e-92	CD4+ TEM, Th1-like	LCK
APLP1	2.4113018951469e-96	0.262093102409522	0.426	0.237	3.97430778358112e-92	CD4+ TEM, Th1-like	APLP1
RABAC1	1.934830845509e-95	0.29077903981162	0.918	0.758	3.18898819956793e-91	CD4+ TEM, Th1-like	RABAC1
PLEKHA11	6.10613255540237e-94	0.272619240145767	0.494	0.289	1.00641276778142e-89	CD4+ TEM, Th1-like	PLEKHA1
COX8A	1.47582718387989e-93	0.351159512451447	0.67	0.486	2.43245836447084e-89	CD4+ TEM, Th1-like	COX8A
NIFK	1.78541489631445e-93	0.30815004272316	0.73	0.525	2.94272083210547e-89	CD4+ TEM, Th1-like	NIFK
IPO11	2.27036184085211e-93	0.275592571454707	0.461	0.267	3.74201038609245e-89	CD4+ TEM, Th1-like	IPO11
NLRC5	8.75820230353677e-93	0.262573020963478	0.469	0.278	1.44352690366893e-88	CD4+ TEM, Th1-like	NLRC5
RNF19A	1.68279326941036e-92	0.28632512135443	0.634	0.429	2.77357986664216e-88	CD4+ TEM, Th1-like	RNF19A
TET1	3.16710370792116e-92	0.260485989811129	0.259	0.122	5.22002033139566e-88	CD4+ TEM, Th1-like	TET1
SEC61B	3.58884063169753e-92	0.254630320751484	0.75	0.537	5.91512712916387e-88	CD4+ TEM, Th1-like	SEC61B
NHP2	4.16083766465816e-92	0.302887523792456	0.534	0.338	6.85789263888959e-88	CD4+ TEM, Th1-like	NHP2
EEF1D1	9.04112119140246e-92	0.286177496887846	0.974	0.838	1.49015759476695e-87	CD4+ TEM, Th1-like	EEF1D
NCL1	1.39564814566054e-91	0.302369227116553	0.923	0.791	2.3003072736777e-87	CD4+ TEM, Th1-like	NCL
EXOC6B	1.08781537617252e-90	0.389701123379353	0.806	0.62	1.79293730300755e-86	CD4+ TEM, Th1-like	EXOC6B
USP15	1.27236158885163e-89	0.332031616632937	0.843	0.679	2.09710637074526e-85	CD4+ TEM, Th1-like	USP15
MTHFD1L	2.07567309010921e-89	0.274112422123755	0.332	0.172	3.421124387118e-85	CD4+ TEM, Th1-like	MTHFD1L
YWHAH1	2.84816192844757e-89	0.301269371801622	0.596	0.4	4.69434049046728e-85	CD4+ TEM, Th1-like	YWHAH
TUSC3	1.41354556465832e-87	0.357208316341479	0.659	0.464	2.32980579966985e-83	CD4+ TEM, Th1-like	TUSC3
FGFR1OP2	1.67907035449181e-87	0.275855430768693	0.542	0.347	2.76744375827339e-83	CD4+ TEM, Th1-like	FGFR1OP2
IAH1	2.79922964257958e-87	0.256048890626394	0.427	0.254	4.61369029689967e-83	CD4+ TEM, Th1-like	IAH1
ZNRF1	4.58620900400113e-87	0.354565389348645	0.548	0.364	7.55898968039465e-83	CD4+ TEM, Th1-like	ZNRF1
SLX4	7.65819512805249e-87	0.276235772318896	0.348	0.188	1.26222372100561e-82	CD4+ TEM, Th1-like	SLX4
SEPTIN61	1.56435216010803e-86	0.252390437523173	0.927	0.716	2.57836523029006e-82	CD4+ TEM, Th1-like	SEPTIN6
YARS11	9.77004347958244e-86	0.313168935831668	0.503	0.312	1.61029856630478e-81	CD4+ TEM, Th1-like	YARS1
ANO10	1.1722532534597e-85	0.334400961389345	0.765	0.581	1.93210781235228e-81	CD4+ TEM, Th1-like	ANO10
GPHN1	1.81669114226291e-85	0.357602482657701	0.606	0.413	2.99427034067772e-81	CD4+ TEM, Th1-like	GPHN
NOP581	7.14979719920895e-85	0.305566225583498	0.57	0.38	1.17842957437362e-80	CD4+ TEM, Th1-like	NOP58
COG3	1.25930575733185e-84	0.319644333197552	0.512	0.338	2.07558774923435e-80	CD4+ TEM, Th1-like	COG3
MATR31	4.41390854852689e-84	0.279735470797058	0.907	0.76	7.27500406968202e-80	CD4+ TEM, Th1-like	MATR3
CLEC2B	7.61286544554606e-84	0.262319239518238	0.416	0.242	1.2547524827349e-79	CD4+ TEM, Th1-like	CLEC2B
DKC1	1.1991953839763e-82	0.265185620632847	0.343	0.191	1.97651383186973e-78	CD4+ TEM, Th1-like	DKC1
TMEM1561	1.52856144959732e-80	0.256391694497188	0.646	0.423	2.51937498122631e-76	CD4+ TEM, Th1-like	TMEM156
PSMB10	1.91162449495779e-80	0.320939164615255	0.586	0.411	3.15073949258943e-76	CD4+ TEM, Th1-like	PSMB10
ATP2B4	3.73634269679244e-80	0.299932624358774	0.351	0.206	6.1582400328533e-76	CD4+ TEM, Th1-like	ATP2B4
PSMB9	3.98390172971198e-80	0.27475940859248	0.948	0.812	6.56626683091128e-76	CD4+ TEM, Th1-like	PSMB9
DLA88	1.41981620233469e-78	0.370733507827268	0.974	0.911	2.34014106468804e-74	CD4+ TEM, Th1-like	DLA88
PDCD5	2.75605724755325e-78	0.270505830716786	0.637	0.441	4.54253355541726e-74	CD4+ TEM, Th1-like	PDCD5
PA2G4	3.65949430317321e-78	0.299560538233578	0.645	0.464	6.03157851049009e-74	CD4+ TEM, Th1-like	PA2G4
IARS11	1.83896463884625e-77	0.301973606148731	0.44	0.273	3.0309815177464e-73	CD4+ TEM, Th1-like	IARS1
B4GALT51	2.15618505106246e-77	0.283887020017458	0.686	0.486	3.55382420116114e-73	CD4+ TEM, Th1-like	B4GALT5
NUBP2	3.47070308753819e-77	0.269274439489112	0.502	0.329	5.72041282888045e-73	CD4+ TEM, Th1-like	NUBP2
MAP2K1	4.52854172532741e-77	0.313448390053261	0.457	0.296	7.46394247168464e-73	CD4+ TEM, Th1-like	MAP2K1
SLC4A7	1.0443690052838e-76	0.279490578273133	0.74	0.545	1.72132899450876e-72	CD4+ TEM, Th1-like	SLC4A7
SELENOT	1.2109990499257e-76	0.266947401234968	0.815	0.64	1.99596863408754e-72	CD4+ TEM, Th1-like	SELENOT
EIF4E3	2.69765981312499e-76	0.3145211900424	0.466	0.299	4.4462829039926e-72	CD4+ TEM, Th1-like	EIF4E3
UBE3D1	4.30756800120494e-76	0.322023023408973	0.425	0.261	7.09973357958598e-72	CD4+ TEM, Th1-like	UBE3D
TRMT1121	9.93928493865404e-76	0.256668755920796	0.796	0.621	1.63819294358896e-71	CD4+ TEM, Th1-like	TRMT112
ICAM21	1.05500375811581e-75	0.260493098331942	0.577	0.375	1.73885719412647e-71	CD4+ TEM, Th1-like	ICAM2
C1QBP	4.72234778208512e-75	0.260124342405443	0.45	0.287	7.7833736144327e-71	CD4+ TEM, Th1-like	C1QBP
CEP192	1.68422401135692e-72	0.263759428666696	0.617	0.431	2.77593801551847e-68	CD4+ TEM, Th1-like	CEP192
PAG1	1.96957674560555e-72	0.295513888392489	0.684	0.499	3.24625639210706e-68	CD4+ TEM, Th1-like	PAG1
MRPS261	4.02652166673264e-72	0.254603860491078	0.465	0.298	6.63651301110873e-68	CD4+ TEM, Th1-like	MRPS26
INTS101	2.42924259259733e-71	0.263221053229076	0.502	0.333	4.00387764111893e-67	CD4+ TEM, Th1-like	INTS10
PLCL21	8.47982951310539e-71	0.264004361138928	0.955	0.852	1.39764550035003e-66	CD4+ TEM, Th1-like	PLCL2
MGA1	9.96392225475148e-71	0.250321977750588	0.56	0.376	1.64225366602814e-66	CD4+ TEM, Th1-like	MGA
SSR4	1.98049731683478e-70	0.251986936795435	0.946	0.78	3.26425567760708e-66	CD4+ TEM, Th1-like	SSR4
VPS13A	2.90466084133181e-70	0.252532356899555	0.677	0.494	4.78746199868309e-66	CD4+ TEM, Th1-like	VPS13A
CUL5	2.73160009360483e-69	0.277806875543238	0.67	0.496	4.50222327427948e-65	CD4+ TEM, Th1-like	CUL5
TNRC6A1	3.7606556052425e-69	0.263862149832598	0.747	0.573	6.19831256856069e-65	CD4+ TEM, Th1-like	TNRC6A
HNRNPA3	3.80607948473258e-69	0.257470532692478	0.746	0.576	6.27318020673624e-65	CD4+ TEM, Th1-like	HNRNPA3
ETHE1	7.80270344965499e-69	0.253486453480732	0.579	0.406	1.28604158257214e-64	CD4+ TEM, Th1-like	ETHE1
CCT21	1.36035251111325e-68	0.269136038889506	0.555	0.39	2.24213300881685e-64	CD4+ TEM, Th1-like	CCT2
BPTF	2.21969357397785e-68	0.255947156332554	0.879	0.74	3.6584989486303e-64	CD4+ TEM, Th1-like	BPTF
MALT11	9.75885439186072e-68	0.276551749321929	0.627	0.445	1.60845438086648e-63	CD4+ TEM, Th1-like	MALT1
PCDHGC31	1.71706801863923e-67	0.290500331987471	0.341	0.198	2.83007150832118e-63	CD4+ TEM, Th1-like	PCDHGC3
MRPL11	2.78904693492681e-67	0.259425295280356	0.7	0.527	4.59690715814636e-63	CD4+ TEM, Th1-like	MRPL1
THADA	3.71587625845381e-67	0.347356286550585	0.665	0.506	6.12450724918357e-63	CD4+ TEM, Th1-like	THADA
APEX11	7.48718764841705e-66	0.255518429267695	0.406	0.258	1.2340382682121e-61	CD4+ TEM, Th1-like	APEX1
TAB21	1.01872414125132e-65	0.271049667097668	0.695	0.526	1.67906112961042e-61	CD4+ TEM, Th1-like	TAB2
GSTO11	6.0188727081712e-65	0.26370237754811	0.804	0.626	9.92030599760777e-61	CD4+ TEM, Th1-like	GSTO1
TTC28	1.38005275927301e-64	0.299279650531832	0.644	0.476	2.27460295783378e-60	CD4+ TEM, Th1-like	TTC28
LPP	2.32662226804003e-64	0.299994085270547	0.576	0.405	3.83473882218357e-60	CD4+ TEM, Th1-like	LPP
HIVEP1	3.34044698681806e-63	0.25013736864761	0.737	0.57	5.50572472367353e-59	CD4+ TEM, Th1-like	HIVEP1
FAF1	7.82112162953203e-63	0.25818318921351	0.791	0.625	1.28907726697947e-58	CD4+ TEM, Th1-like	FAF1
ERC11	1.29945061686624e-62	0.319892575452959	0.651	0.482	2.14175450671894e-58	CD4+ TEM, Th1-like	ERC1
ELF21	1.53183020032534e-62	0.250329294027567	0.763	0.606	2.52476253617622e-58	CD4+ TEM, Th1-like	ELF2
AIG11	8.18121335850526e-61	0.253842501325252	0.483	0.324	1.34842758574884e-56	CD4+ TEM, Th1-like	AIG1
PDS5A	4.2413492287645e-60	0.257571157114003	0.758	0.595	6.99059179884964e-56	CD4+ TEM, Th1-like	PDS5A
PWP1	7.19531770995032e-60	0.254230323349507	0.483	0.331	1.18593226495401e-55	CD4+ TEM, Th1-like	PWP1
SUPT3H	3.34807996976833e-56	0.255618908167153	0.751	0.577	5.51830540617216e-52	CD4+ TEM, Th1-like	SUPT3H
FAM13A	2.46661957370886e-52	0.264196984413412	0.343	0.218	4.06548238138695e-48	CD4+ TEM, Th1-like	FAM13A
NDUFV3	8.04265972013249e-49	0.284445144663871	0.535	0.404	1.32559117507224e-44	CD4+ TEM, Th1-like	NDUFV3
IL7R2	0	1.32102747455258	0.933	0.401	0	CD4+ TEM	IL7R
ICOS1	0	1.14740968829129	0.666	0.21	0	CD4+ TEM	ICOS
SLC9A91	0	1.07229064345902	0.982	0.623	0	CD4+ TEM	SLC9A9
MAF1	0	0.982553522406507	0.602	0.185	0	CD4+ TEM	MAF
PLCL12	0	0.9766092871569	0.707	0.281	0	CD4+ TEM	PLCL1
SKAP12	0	0.929889501415106	0.985	0.564	0	CD4+ TEM	SKAP1
CD281	0	0.912998710989366	0.546	0.164	0	CD4+ TEM	CD28
LTB2	0	0.882818811520931	0.969	0.584	0	CD4+ TEM	LTB
DOCK32	0	0.836361919577016	0.832	0.419	0	CD4+ TEM	DOCK3
CD3E2	0	0.832316731308895	0.984	0.546	0	CD4+ TEM	CD3E
ETS12	0	0.829644775455119	0.996	0.682	0	CD4+ TEM	ETS1
RORA1	0	0.822866825326098	0.718	0.334	0	CD4+ TEM	RORA
BCL11B2	0	0.818087033120902	0.791	0.384	0	CD4+ TEM	BCL11B
ST3GAL61	0	0.815079212785939	0.613	0.256	0	CD4+ TEM	ST3GAL6
CD801	0	0.809880899745865	0.6	0.246	0	CD4+ TEM	CD80
LY6E2	0	0.793606991189423	0.928	0.572	0	CD4+ TEM	LY6E
CTLA41	0	0.758522088649457	0.412	0.14	0	CD4+ TEM	CTLA4
MAN2A1	0	0.750273389499589	0.839	0.568	0	CD4+ TEM	MAN2A1
CAMK42	0	0.736929406367973	0.876	0.449	0	CD4+ TEM	CAMK4
CLIC51	0	0.730451687606591	0.58	0.259	0	CD4+ TEM	CLIC5
CD522	0	0.713254251307227	0.481	0.185	0	CD4+ TEM	CD52
INPP4B2	0	0.705350425855079	0.954	0.475	0	CD4+ TEM	INPP4B
TSPAN51	0	0.704023265387963	0.501	0.228	0	CD4+ TEM	TSPAN5
MYCBP2	0	0.70363007987521	0.979	0.898	0	CD4+ TEM	MYCBP2
OPTN1	0	0.661551209733449	0.786	0.506	0	CD4+ TEM	OPTN
CD3D2	0	0.659712174176756	0.893	0.525	0	CD4+ TEM	CD3D
SFMBT22	0	0.653564275171413	0.552	0.272	0	CD4+ TEM	SFMBT2
ABLIM12	0	0.643877817744041	0.686	0.345	0	CD4+ TEM	ABLIM1
MDFIC2	0	0.643801496619116	0.72	0.475	0	CD4+ TEM	MDFIC
CD40LG1	0	0.633493297024209	0.372	0.101	0	CD4+ TEM	CD40LG
ARL4C	0	0.625669427501847	0.599	0.337	0	CD4+ TEM	ARL4C
TCF72	0	0.622695943654287	0.541	0.246	0	CD4+ TEM	TCF7
JAZF12	0	0.622186427261211	0.802	0.498	0	CD4+ TEM	JAZF1
PLAC82	0	0.622148616409409	0.923	0.564	0	CD4+ TEM	PLAC8
CD3G2	0	0.622078058426441	0.785	0.425	0	CD4+ TEM	CD3G
EVA1B1	0	0.607540465146751	0.538	0.253	0	CD4+ TEM	EVA1B
CD2261	0	0.605985383719457	0.665	0.338	0	CD4+ TEM	CD226
STAT41	0	0.59801019607211	0.821	0.501	0	CD4+ TEM	STAT4
CORO1B1	0	0.596984376870555	0.991	0.803	0	CD4+ TEM	CORO1B
EFHC21	0	0.594379019571984	0.3	0.099	0	CD4+ TEM	EFHC2
RASA32	0	0.59410025520117	0.925	0.739	0	CD4+ TEM	RASA3
CSGALNACT11	0	0.577996255333802	0.507	0.242	0	CD4+ TEM	CSGALNACT1
NTAN11	0	0.564282782778085	0.577	0.335	0	CD4+ TEM	NTAN1
PDCD42	0	0.55141050056171	0.845	0.623	0	CD4+ TEM	PDCD4
MACF12	0	0.548755913396794	0.961	0.795	0	CD4+ TEM	MACF1
CDADC11	0	0.547857350906186	0.788	0.553	0	CD4+ TEM	CDADC1
RCAN21	0	0.54496560255662	0.283	0.096	0	CD4+ TEM	RCAN2
ITK2	0	0.524713195842427	0.764	0.441	0	CD4+ TEM	ITK
TNIK2	0	0.523807987625017	0.924	0.561	0	CD4+ TEM	TNIK
LRRC11	0	0.522532249174825	0.439	0.204	0	CD4+ TEM	LRRC1
HNRNPLL1	0	0.518982731358047	0.402	0.189	0	CD4+ TEM	HNRNPLL
PRDX42	0	0.511245164041984	0.609	0.338	0	CD4+ TEM	PRDX4
FYN1	0	0.510521986856565	0.905	0.577	0	CD4+ TEM	FYN
PSIP12	0	0.489537993489574	0.902	0.692	0	CD4+ TEM	PSIP1
MYO7A2	0	0.486955682864609	0.998	0.947	0	CD4+ TEM	MYO7A
GATA31	0	0.485988530749956	0.448	0.188	0	CD4+ TEM	GATA3
THEMIS2	0	0.485237262494265	0.657	0.361	0	CD4+ TEM	THEMIS
MLLT32	0	0.484125897558274	0.74	0.413	0	CD4+ TEM	MLLT3
LYSMD21	0	0.484079665058807	0.41	0.183	0	CD4+ TEM	LYSMD2
TMSB10	0	0.477701162541615	0.997	0.89	0	CD4+ TEM	TMSB10
CALM12	0	0.47731575089706	0.994	0.927	0	CD4+ TEM	CALM1
CD21	0	0.465365707253039	0.72	0.431	0	CD4+ TEM	CD2
CD79A2	0	0.438185182201734	0.999	0.916	0	CD4+ TEM	CD79A
KRT181	0	0.429831196364447	0.318	0.125	0	CD4+ TEM	KRT18
UBA522	0	0.372971509406037	0.998	0.935	0	CD4+ TEM	UBA52
LEF11	0	0.369454356200059	0.777	0.376	0	CD4+ TEM	LEF1
B2M1	0	0.353900050917614	1	0.994	0	CD4+ TEM	B2M
FAU1	0	0.284164649271665	0.998	0.985	0	CD4+ TEM	FAU
TOX1	2.45075955981103e-307	0.673479388457858	0.65	0.382	4.03934190648054e-303	CD4+ TEM	TOX
RNF19A1	3.61183593269617e-306	0.569380033749112	0.634	0.422	5.95302798426983e-302	CD4+ TEM	RNF19A
RGS12	5.0714249537963e-302	0.589506224758814	0.41	0.196	8.35872260884706e-298	CD4+ TEM	RGS1
MFHAS11	4.44100123238076e-298	0.477036061532051	0.3	0.122	7.31965823120997e-294	CD4+ TEM	MFHAS1
KRTCAP31	3.22323224067263e-297	0.394186870575297	0.265	0.101	5.31253137907663e-293	CD4+ TEM	KRTCAP3
SPTBN11	3.62747846143349e-296	0.474716980462795	0.712	0.461	5.97881000013468e-292	CD4+ TEM	SPTBN1
FNBP11	9.05990146684108e-295	0.520941064040387	0.876	0.722	1.49325295976475e-290	CD4+ TEM	FNBP1
HIPK21	1.15283808460325e-293	0.551076969938876	0.533	0.31	1.90010773104308e-289	CD4+ TEM	HIPK2
PAG11	3.87290374148386e-288	0.548659311005474	0.718	0.49	6.3833199467137e-284	CD4+ TEM	PAG1
PLVAP1	3.54478719722552e-281	0.49250708266876	0.54	0.297	5.84251825846711e-277	CD4+ TEM	PLVAP
CD53	5.05046420148625e-279	0.474151130505085	0.412	0.205	8.32417509688963e-275	CD4+ TEM	CD5
PFDN51	8.41904812494275e-279	0.406162546405557	0.958	0.851	1.38762751195306e-274	CD4+ TEM	PFDN5
ZNRF11	8.29431038737126e-277	0.529355355090475	0.574	0.355	1.36706823804653e-272	CD4+ TEM	ZNRF1
GPR1831	1.76351520923443e-275	0.417634386279835	0.482	0.258	2.90662576786019e-271	CD4+ TEM	GPR183
PRKCH1	1.76272391982851e-267	0.309014004986668	0.73	0.45	2.90532156466135e-263	CD4+ TEM	PRKCH
RFTN12	2.92059651193118e-267	0.431322645921609	0.769	0.505	4.81372717096496e-263	CD4+ TEM	RFTN1
SP1002	1.72458813705235e-265	0.417782750187667	0.931	0.81	2.84246616748968e-261	CD4+ TEM	SP100
CD44	9.46279027504457e-265	0.500196441579253	0.839	0.649	1.55965709313285e-260	CD4+ TEM	CD44
SLC4A71	2.64607124919659e-262	0.479598314087457	0.743	0.537	4.36125463292583e-258	CD4+ TEM	SLC4A7
HIVEP2	5.4581385347994e-262	0.448141342702097	0.355	0.168	8.99610393305637e-258	CD4+ TEM	HIVEP2
DGKA2	7.07938288815334e-262	0.457598698663453	0.557	0.327	1.16682388762543e-257	CD4+ TEM	DGKA
NUCB22	1.00647434478197e-261	0.426875809255215	0.821	0.608	1.65887101506964e-257	CD4+ TEM	NUCB2
S100A111	8.59651234667958e-260	0.450756381175742	0.958	0.849	1.41687716497973e-255	CD4+ TEM	S100A11
PRKCQ2	3.22677068972329e-259	0.406103433427346	0.73	0.438	5.31836345080193e-255	CD4+ TEM	PRKCQ
SEPTIN62	4.83897469559035e-254	0.399236323089928	0.902	0.71	7.97559809327202e-250	CD4+ TEM	SEPTIN6
CD62	5.79062615581789e-254	0.438125683610258	0.35	0.164	9.54411003001904e-250	CD4+ TEM	CD6
ATP6V0E1	3.44641003370939e-252	0.306457524502949	0.972	0.906	5.68037301755981e-248	CD4+ TEM	ATP6V0E1
MAN1A11	8.74512955021542e-252	0.383382964807537	0.88	0.683	1.44137225246651e-247	CD4+ TEM	MAN1A1
NAPEPLD1	3.32032312516446e-247	0.557718579631414	0.567	0.354	5.47255657489607e-243	CD4+ TEM	NAPEPLD
GABARAPL21	7.07228142064326e-245	0.43145852877154	0.821	0.668	1.16565342375042e-240	CD4+ TEM	GABARAPL2
TRIM221	1.06972990361502e-242	0.453647636658968	0.687	0.469	1.76312882713828e-238	CD4+ TEM	TRIM22
SSBP41	2.47157231146103e-236	0.41769758133016	0.612	0.395	4.07364548375006e-232	CD4+ TEM	SSBP4
S1PR11	1.78874244411918e-233	0.414808888192692	0.567	0.353	2.94820529639723e-229	CD4+ TEM	S1PR1
COQ10B2	5.68765825916946e-233	0.375747484541377	0.92	0.776	9.37439834276311e-229	CD4+ TEM	COQ10B
HSP90AA12	1.21398252863446e-231	0.423820173188173	0.812	0.658	2.00088600369532e-227	CD4+ TEM	HSP90AA1
SNRPD21	1.88494185577439e-231	0.376025351898233	0.951	0.836	3.10676116668735e-227	CD4+ TEM	SNRPD2
ZNF831	3.84249173899639e-231	0.33117538096749	0.261	0.107	6.33319488421385e-227	CD4+ TEM	ZNF831
MTSS11	5.78129551765258e-231	0.546233020306588	0.509	0.308	9.52873127219499e-227	CD4+ TEM	MTSS1
FLT3LG2	6.58115851225958e-230	0.42848107022451	0.474	0.271	1.08470654599062e-225	CD4+ TEM	FLT3LG
SUMO2	3.09155863607671e-229	0.383688658043164	0.923	0.797	5.09550694398163e-225	CD4+ TEM	SUMO2
PHTF21	4.37918457502033e-228	0.485269010602753	0.538	0.34	7.2177720165485e-224	CD4+ TEM	PHTF2
GRAP22	8.21467038584645e-228	0.411175290486451	0.536	0.308	1.35394197299521e-223	CD4+ TEM	GRAP2
NSD31	3.07286821897017e-227	0.462122702242074	0.77	0.63	5.06470139850664e-223	CD4+ TEM	NSD3
CHD31	2.34362620884102e-222	0.3831061242457	0.391	0.208	3.86276471741177e-218	CD4+ TEM	CHD3
CLEC2D1	1.01117242419762e-221	0.360958794049825	0.842	0.566	1.66661438956252e-217	CD4+ TEM	CLEC2D
RDX1	1.97566715525472e-221	0.400950349510033	0.692	0.481	3.25629460529083e-217	CD4+ TEM	RDX
ANKH1	1.62059047225559e-220	0.436696044676808	0.547	0.33	2.67105721637167e-216	CD4+ TEM	ANKH
ITGA41	5.90069157589837e-220	0.447014023824315	0.804	0.644	9.72551985539569e-216	CD4+ TEM	ITGA4
GALNT172	2.31494259693484e-217	0.540127397172419	0.486	0.281	3.815488388268e-213	CD4+ TEM	GALNT17
CISD31	2.27645729540972e-216	0.384588618027323	0.354	0.18	3.7520569142943e-212	CD4+ TEM	CISD3
EVL2	5.16819240916409e-214	0.403861073682744	0.474	0.274	8.51821472878426e-210	CD4+ TEM	EVL
MMD2	4.75636047540153e-213	0.402931944340871	0.536	0.327	7.8394333355568e-209	CD4+ TEM	MMD
ANKRD281	9.10574511261447e-212	0.415778625147386	0.631	0.415	1.50080890946112e-207	CD4+ TEM	ANKRD28
KLF122	1.45268626164881e-211	0.347915320972697	0.901	0.633	2.39431749644957e-207	CD4+ TEM	KLF12
GYPC1	4.09476434745862e-211	0.352251495723847	0.421	0.229	6.74899059748129e-207	CD4+ TEM	GYPC
JAK12	7.34581431508717e-210	0.312881970122059	0.978	0.9	1.21073711541267e-205	CD4+ TEM	JAK1
TTC39C2	4.122805408683e-209	0.459580856300768	0.455	0.278	6.79520787459132e-205	CD4+ TEM	TTC39C
ADIRF	9.44934009771435e-209	0.487593637480366	0.277	0.125	1.55744023490528e-204	CD4+ TEM	ADIRF
STK4	5.57510847788554e-208	0.357827765019894	0.904	0.797	9.18889379325094e-204	CD4+ TEM	STK4
GRAMD2B2	8.50952750917919e-207	0.382952613741536	0.592	0.36	1.40254032406291e-202	CD4+ TEM	GRAMD2B
SGTB1	6.82327859266734e-206	0.370130418695018	0.319	0.157	1.12461277764343e-201	CD4+ TEM	SGTB
ARAP21	3.16707237553019e-204	0.326692983359578	0.702	0.459	5.21996868934886e-200	CD4+ TEM	ARAP2
DYRK1B1	9.63333765139831e-204	0.261437198423433	0.997	0.955	1.58776671170347e-199	CD4+ TEM	DYRK1B
C9H17orf991	1.23874581227372e-199	0.339021394309418	0.36	0.185	2.04170084778955e-195	CD4+ TEM	C9H17orf99
PSME21	8.48086051355151e-199	0.481944995593176	0.683	0.521	1.39781542984356e-194	CD4+ TEM	PSME2
IFGGB22	3.40951678186679e-198	0.437371631643918	0.398	0.215	5.61956555987284e-194	CD4+ TEM	IFGGB2
PPP3CC2	7.65490402599107e-198	0.364576582607643	0.748	0.518	1.26168128156385e-193	CD4+ TEM	PPP3CC
ZNF292	3.21051768990187e-196	0.402193128150291	0.743	0.574	5.29157525649626e-192	CD4+ TEM	ZNF292
CYFIP21	1.57337496773691e-195	0.312843354014493	0.772	0.537	2.59323662182397e-191	CD4+ TEM	CYFIP2
REEP32	1.65289278055805e-192	0.500906224107091	0.519	0.338	2.72429788091578e-188	CD4+ TEM	REEP3
TRIM342	1.23356113013491e-191	0.382585649883316	0.656	0.461	2.03315545468837e-187	CD4+ TEM	TRIM34
TESPA11	6.96283355261519e-191	0.372924848608443	0.332	0.172	1.14761422614204e-186	CD4+ TEM	TESPA1
ADK	8.86095228562595e-191	0.615118549654488	0.606	0.439	1.46046215571687e-186	CD4+ TEM	ADK
GPX11	9.67812747586273e-191	0.389047253217507	0.943	0.781	1.5951489705717e-186	CD4+ TEM	GPX1
EPB412	1.59693650077984e-190	0.329324107904955	0.919	0.794	2.63207074058534e-186	CD4+ TEM	EPB41
RASGRP12	5.05837407929076e-190	0.382585508924104	0.56	0.346	8.33721215748703e-186	CD4+ TEM	RASGRP1
NFATC21	8.1586302458773e-190	0.408541267981947	0.571	0.374	1.3447054371255e-185	CD4+ TEM	NFATC2
TRAF51	1.47333652402957e-189	0.361847798853954	0.397	0.218	2.42835325890553e-185	CD4+ TEM	TRAF5
FAN11	2.74720881513986e-187	0.384131066146388	0.328	0.175	4.52794956911351e-183	CD4+ TEM	FAN1
SMC6	3.71734237261015e-187	0.371965498455322	0.741	0.57	6.12692369853604e-183	CD4+ TEM	SMC6
DHX321	3.95895270997899e-187	0.376311718247954	0.279	0.139	6.52514585658737e-183	CD4+ TEM	DHX32
COMMD101	1.95916247873724e-186	0.412224666912679	0.685	0.5	3.22909159745472e-182	CD4+ TEM	COMMD10
GRK51	9.16805926947e-186	0.419211355354003	0.65	0.467	1.51107952879405e-181	CD4+ TEM	GRK5
RAPGEF51	6.5160907475563e-182	0.323237046167626	0.527	0.315	1.07398207701223e-177	CD4+ TEM	RAPGEF5
GBP11	9.48478585728397e-181	0.416644488357713	0.679	0.517	1.56328240499754e-176	CD4+ TEM	GBP1
TRIM37	1.41033995712096e-180	0.431073518070505	0.544	0.363	2.32452231732677e-176	CD4+ TEM	TRIM37
CAB39L1	1.62623974463433e-180	0.36453189258149	0.301	0.152	2.6803683471063e-176	CD4+ TEM	CAB39L
YWHAH2	2.36666996938542e-180	0.373177238225929	0.57	0.395	3.90074544354104e-176	CD4+ TEM	YWHAH
STK17A1	7.55223447305424e-179	0.406019774577839	0.584	0.415	1.2447592858488e-174	CD4+ TEM	STK17A
SPTAN11	5.79262089008118e-178	0.425693144218048	0.625	0.466	9.5473977510318e-174	CD4+ TEM	SPTAN1
JPT11	4.15571462051065e-176	0.395551915112967	0.598	0.43	6.84944883752565e-172	CD4+ TEM	JPT1
CDC42SE21	5.15304824367769e-175	0.391863285152104	0.736	0.57	8.49325411522957e-171	CD4+ TEM	CDC42SE2
PSMB91	3.20658494291005e-174	0.327636152426408	0.922	0.808	5.28509330290435e-170	CD4+ TEM	PSMB9
TNFRSF251	6.80568199590576e-172	0.308275372751454	0.255	0.121	1.12171250656519e-167	CD4+ TEM	TNFRSF25
NACA1	4.21081223038337e-169	0.278245686128224	0.997	0.912	6.94026071811788e-165	CD4+ TEM	NACA
CAMK2D2	2.9316266464905e-168	0.372702895117631	0.782	0.593	4.83190703874564e-164	CD4+ TEM	CAMK2D
ATP10A1	5.15029623335678e-168	0.53541529411908	0.411	0.244	8.48871825181864e-164	CD4+ TEM	ATP10A
CARD191	1.31883546393528e-167	0.349598717363018	0.72	0.561	2.17370461165812e-163	CD4+ TEM	CARD19
EEF1B22	1.16556183832565e-165	0.300376652023352	0.99	0.882	1.92107902192833e-161	CD4+ TEM	EEF1B2
DOCK102	1.67855179229594e-165	0.307375116316973	0.916	0.757	2.76658906406216e-161	CD4+ TEM	DOCK10
PHACTR21	2.39451166996102e-165	0.2561871547927	0.851	0.62	3.94663413442975e-161	CD4+ TEM	PHACTR2
SPATS2L1	7.4691752144447e-163	0.352805403307085	0.406	0.239	1.23106945884478e-158	CD4+ TEM	SPATS2L
ITGB1	1.08721868769044e-161	0.726509368812802	0.571	0.455	1.79195384105138e-157	CD4+ TEM	ITGB1
NDFIP11	1.86989181912593e-161	0.325380798176642	0.773	0.633	3.08195569628336e-157	CD4+ TEM	NDFIP1
HOPX1	1.40438662109538e-160	0.329345911832577	0.781	0.59	2.31471002888941e-156	CD4+ TEM	HOPX
KCNQ21	2.96742732030716e-160	0.306034633420312	0.264	0.131	4.89091370933026e-156	CD4+ TEM	KCNQ2
SMC41	3.81409579195946e-160	0.418372959343647	0.544	0.384	6.28639268430759e-156	CD4+ TEM	SMC4
MAGI31	1.42146136080257e-158	0.371375002957371	0.494	0.309	2.3428526148748e-154	CD4+ TEM	MAGI3
PEBP11	6.17422933136765e-158	0.375000399835252	0.637	0.486	1.01763647839602e-153	CD4+ TEM	PEBP1
TBC1D51	1.76751916912854e-157	0.301844910668159	0.953	0.836	2.91322509455766e-153	CD4+ TEM	TBC1D5
KMT2A2	9.79567145763267e-157	0.357717242087134	0.678	0.517	1.61452256964702e-152	CD4+ TEM	KMT2A
GSTO12	1.31195203862501e-156	0.370147966191873	0.759	0.623	2.16235935006174e-152	CD4+ TEM	GSTO1
FKBP52	5.8571750032659e-156	0.316859947199655	0.707	0.527	9.65379584038285e-152	CD4+ TEM	FKBP5
CNBP	9.2560050537505e-155	0.266572804507373	0.954	0.875	1.52557475295916e-150	CD4+ TEM	CNBP
HSPA82	1.98462308364825e-153	0.313864690945524	0.932	0.823	3.27105576646904e-149	CD4+ TEM	HSPA8
MALT12	2.42931796045178e-153	0.376464848640002	0.606	0.439	4.00400186241662e-149	CD4+ TEM	MALT1
SP1102	3.51420664701873e-153	0.338958710112873	0.773	0.633	5.79211539561627e-149	CD4+ TEM	SP110
S100A5	7.60070236580459e-152	0.628356201160776	0.675	0.501	1.25274776393191e-147	CD4+ TEM	S100A5
CARD111	4.88806265605779e-148	0.308113850120729	0.528	0.339	8.05650486971445e-144	CD4+ TEM	CARD11
YEATS22	7.57181738796471e-148	0.354787484032547	0.589	0.419	1.24798694188434e-143	CD4+ TEM	YEATS2
HSP90AB12	3.25539178074771e-147	0.295876027576289	0.942	0.802	5.36553673302838e-143	CD4+ TEM	HSP90AB1
SNRK2	8.14260320984402e-146	0.313964918683699	0.824	0.689	1.34206386104649e-141	CD4+ TEM	SNRK
TAP1	3.47045399848127e-145	0.305718853977278	0.933	0.83	5.72000228029682e-141	CD4+ TEM	TAP1
NISCH1	5.65648992677268e-145	0.317635316174499	0.31	0.177	9.32302669730674e-141	CD4+ TEM	NISCH
PRDX1	9.58504144485088e-145	0.332660247422897	0.742	0.59	1.57980653094032e-140	CD4+ TEM	PRDX1
RWDD11	1.932060848283e-144	0.326735074096183	0.751	0.612	3.18442269014004e-140	CD4+ TEM	RWDD1
MNDA	2.44034910596707e-142	0.306536459106322	0.843	0.707	4.02218339645493e-138	CD4+ TEM	MNDA
NEDD41	1.49468972754057e-141	0.280082317053752	0.364	0.217	2.46354760893236e-137	CD4+ TEM	NEDD4
ORC41	6.43405835732487e-141	0.353695450839989	0.664	0.52	1.06046149845428e-136	CD4+ TEM	ORC4
EEF1D2	3.7583224414898e-140	0.281908083244722	0.951	0.835	6.19446704806348e-136	CD4+ TEM	EEF1D
WWOX1	2.76042650441286e-138	0.378597153693315	0.75	0.588	4.54973496457328e-134	CD4+ TEM	WWOX
UBASH3A	1.50049794293906e-136	0.268627245522725	0.296	0.159	2.47312070955216e-132	CD4+ TEM	UBASH3A
PATJ2	2.64140297428182e-136	0.30818991089216	0.314	0.173	4.35356038221129e-132	CD4+ TEM	PATJ
TRAF3IP3	8.11477933619911e-136	0.32809187076322	0.805	0.692	1.33747793019234e-131	CD4+ TEM	TRAF3IP3
SLC41A21	1.87567594756472e-135	0.34328699000033	0.46	0.297	3.09148909677618e-131	CD4+ TEM	SLC41A2
VPS13A1	2.9871783558109e-135	0.353800865645899	0.633	0.49	4.92346736604752e-131	CD4+ TEM	VPS13A
ZAP70	1.0619106360337e-133	0.270348413982392	0.379	0.223	1.75024111031075e-129	CD4+ TEM	ZAP70
CYTH1	4.24388075187371e-133	0.303605520102255	0.823	0.694	6.99476425523825e-129	CD4+ TEM	CYTH1
TBC1D41	1.70221154726163e-132	0.293877593328209	0.259	0.137	2.80558507219661e-128	CD4+ TEM	TBC1D4
ATAD2	3.41761377947926e-132	0.338659158512108	0.354	0.217	5.63291103133771e-128	CD4+ TEM	ATAD2
SH3KBP1	9.24345893616447e-131	0.301284015411822	0.772	0.649	1.52350690185863e-126	CD4+ TEM	SH3KBP1
SLC2A4RG	3.78079104588229e-130	0.334815075958324	0.43	0.29	6.23149980182319e-126	CD4+ TEM	SLC2A4RG
ATXN11	3.95183423113562e-130	0.315923974028714	0.683	0.519	6.51341317975773e-126	CD4+ TEM	ATXN1
TXNDC111	2.28628418723539e-129	0.321193244385486	0.468	0.317	3.76825359740136e-125	CD4+ TEM	TXNDC11
SOD1	1.9462034878089e-128	0.277300756336095	0.704	0.574	3.20773258860663e-124	CD4+ TEM	SOD1
SERBP11	1.03751802610088e-127	0.278905294200295	0.883	0.759	1.71003721061948e-123	CD4+ TEM	SERBP1
CDK62	2.70963159590352e-127	0.318376061639703	0.537	0.362	4.46601479636819e-123	CD4+ TEM	CDK6
TMEM1562	4.63014987734611e-127	0.279280196739045	0.599	0.418	7.63141302784186e-123	CD4+ TEM	TMEM156
INTS102	5.11858370978368e-125	0.341390999654788	0.469	0.329	8.43644967046545e-121	CD4+ TEM	INTS10
SGO11	2.53450774592163e-124	0.316747315262466	0.572	0.422	4.17737566682803e-120	CD4+ TEM	SGO1
NOP531	5.69761396684976e-123	0.280136663725473	0.897	0.777	9.39080734016177e-119	CD4+ TEM	NOP53
ESYT31	6.75078168857196e-122	0.296606626065993	0.375	0.224	1.11266383791043e-117	CD4+ TEM	ESYT3
APOL5	1.49903018618591e-121	0.296991344726973	0.292	0.172	2.47070155287161e-117	CD4+ TEM	APOL5
ANAPC111	1.03888675876432e-119	0.301391108366379	0.685	0.558	1.71229315579535e-115	CD4+ TEM	ANAPC11
NUCKS11	7.85241728696943e-118	0.272917362493897	0.782	0.657	1.2942354172383e-113	CD4+ TEM	NUCKS1
LBH1	1.86854592379657e-117	0.268129223703496	0.475	0.312	3.0797373916015e-113	CD4+ TEM	LBH
RAPGEF1	2.71913500365986e-117	0.343984281282557	0.5	0.363	4.48167831303218e-113	CD4+ TEM	RAPGEF1
ANP32E	5.87485005651062e-117	0.290956029583589	0.467	0.32	9.6829278631408e-113	CD4+ TEM	ANP32E
NCL2	6.40845134684492e-117	0.279005491001895	0.888	0.788	1.05624095098698e-112	CD4+ TEM	NCL
FAIM2	1.83529255870105e-116	0.275388626284154	0.455	0.297	3.02492919525107e-112	CD4+ TEM	FAIM
CAMK1D1	2.32246932978986e-116	0.328320842785392	0.727	0.579	3.82789394935964e-112	CD4+ TEM	CAMK1D
ZBTB381	2.16384280729887e-115	0.314822929150723	0.487	0.345	3.56644571499e-111	CD4+ TEM	ZBTB38
DNAJC191	9.9181886797758e-115	0.284416809688405	0.683	0.547	1.63471585820065e-110	CD4+ TEM	DNAJC19
IQGAP21	8.0476496993823e-113	0.267219683973619	0.812	0.669	1.32641362345219e-108	CD4+ TEM	IQGAP2
APRT	1.0069922373553e-112	0.29025399015908	0.759	0.623	1.65972460560901e-108	CD4+ TEM	APRT
ELOVL51	1.35888349026725e-112	0.284982912419836	0.603	0.463	2.23971176865849e-108	CD4+ TEM	ELOVL5
TAGAP1	1.63800567139195e-111	0.280847455090869	0.444	0.3	2.69976094758821e-107	CD4+ TEM	TAGAP
GALNT101	5.02374033052278e-111	0.258530692947913	0.464	0.315	8.28012881276765e-107	CD4+ TEM	GALNT10
MPP71	8.35306477852209e-110	0.251511601921928	0.294	0.168	1.37675213679601e-105	CD4+ TEM	MPP7
MATR32	1.89675931320969e-109	0.266496208936126	0.86	0.758	3.12623870003221e-105	CD4+ TEM	MATR3
PTPN41	5.66196460540557e-107	0.304476320665136	0.387	0.248	9.33205006262947e-103	CD4+ TEM	PTPN4
RALGAPA12	8.527719163093e-107	0.279874679232136	0.579	0.419	1.40553867246099e-102	CD4+ TEM	RALGAPA1
HMGN31	9.63667682567276e-107	0.341306214162501	0.532	0.408	1.58831707440738e-102	CD4+ TEM	HMGN3
NPM12	2.38777729559769e-105	0.251597068564254	0.902	0.76	3.93553453860411e-101	CD4+ TEM	NPM1
NT5C1	1.34830126724814e-104	0.296626379299056	0.508	0.375	2.22227014867838e-100	CD4+ TEM	NT5C
FNIP2	1.61441872816534e-104	0.319474676303183	0.435	0.307	2.66088494776211e-100	CD4+ TEM	FNIP2
NOC3L1	4.01506875411983e-103	0.296749907304869	0.483	0.352	6.6176363205403e-99	CD4+ TEM	NOC3L
GNAS	1.06629019563801e-101	0.250196654396497	0.917	0.814	1.75745950045057e-97	CD4+ TEM	GNAS
LSM6	1.28001917915193e-101	0.272617741341151	0.68	0.573	2.10972761107821e-97	CD4+ TEM	LSM6
SMARCE11	3.26581364154084e-101	0.29572344527927	0.619	0.5	5.38271404398761e-97	CD4+ TEM	SMARCE1
NLRC51	3.88587772776179e-101	0.273143991019759	0.404	0.276	6.40470367089698e-97	CD4+ TEM	NLRC5
ARHGAP421	2.92993740881905e-100	0.304234000937275	0.441	0.301	4.82912283721556e-96	CD4+ TEM	ARHGAP42
B4GALT52	4.67294339456857e-100	0.256288970558355	0.622	0.483	7.70194530292791e-96	CD4+ TEM	B4GALT5
SLTM	1.0341120546234e-98	0.282906794688698	0.71	0.605	1.70442348843029e-94	CD4+ TEM	SLTM
DEF6	2.45245167337377e-96	0.253457152796725	0.398	0.274	4.04213084805465e-92	CD4+ TEM	DEF6
ESYT2	4.75943627746548e-96	0.337729417348716	0.613	0.496	7.8445028725186e-92	CD4+ TEM	ESYT2
PHC31	7.2865909651409e-96	0.273289145979836	0.638	0.507	1.20097592287452e-91	CD4+ TEM	PHC3
TERF2IP1	9.4848413996034e-96	0.258716813562899	0.555	0.428	1.56329155948263e-91	CD4+ TEM	TERF2IP
MTMR10	1.35714126352179e-94	0.261239080820092	0.394	0.269	2.23684023053662e-90	CD4+ TEM	MTMR10
NTAQ1	5.9530826581755e-94	0.298312195869716	0.393	0.273	9.81187083720485e-90	CD4+ TEM	NTAQ1
STAT11	5.76088930897206e-93	0.267803754071301	0.649	0.53	9.49509775904774e-89	CD4+ TEM	STAT1
SRSF101	7.22745599673397e-92	0.256728089680951	0.668	0.557	1.19122929738169e-87	CD4+ TEM	SRSF10
GSTA4	4.71142954653084e-91	0.27820751983316	0.346	0.23	7.76537817859214e-87	CD4+ TEM	GSTA4
MDP1	7.14225366560176e-91	0.295103498514718	0.494	0.383	1.17718624916448e-86	CD4+ TEM	MDP1
RFC11	9.88597665427336e-91	0.293755478939886	0.522	0.398	1.62940667215733e-86	CD4+ TEM	RFC1
ITGB1BP1	1.82377669822237e-90	0.266304164314087	0.404	0.286	3.00594875401012e-86	CD4+ TEM	ITGB1BP1
NHP21	2.07155907971897e-90	0.283488024162015	0.456	0.337	3.41434367519281e-86	CD4+ TEM	NHP2
FGFR1OP21	2.7471657217894e-89	0.264408274034944	0.466	0.346	4.52787854265328e-85	CD4+ TEM	FGFR1OP2
PDCD51	8.78024008049484e-89	0.26010781298794	0.559	0.44	1.44715917006716e-84	CD4+ TEM	PDCD5
FCGRT	1.32020126840489e-88	0.297220991119089	0.386	0.274	2.17595573058494e-84	CD4+ TEM	FCGRT
DLA-791	1.32680942645104e-88	0.319186525298239	0.408	0.29	2.1868472966766e-84	CD4+ TEM	DLA-79
CAPN7	4.98686067294248e-88	0.349335787156987	0.381	0.27	8.2193437611438e-84	CD4+ TEM	CAPN7
DENND4C2	6.12228348574121e-87	0.269495700908506	0.383	0.26	1.00907476411987e-82	CD4+ TEM	DENND4C
SRSF7	9.89607978526577e-87	0.262303727166196	0.566	0.449	1.6310718702075e-82	CD4+ TEM	SRSF7
RCAN32	1.69198270574861e-86	0.260074952307667	0.496	0.362	2.78872589561485e-82	CD4+ TEM	RCAN3
HNRNPA31	9.24534966207874e-85	0.263319064846728	0.678	0.575	1.52381853130382e-80	CD4+ TEM	HNRNPA3
PSMB101	6.93231602955976e-84	0.307062119835925	0.513	0.41	1.14258432799204e-79	CD4+ TEM	PSMB10
RDH11	3.31644475145971e-83	0.264155401295156	0.607	0.507	5.46616423935589e-79	CD4+ TEM	RDH11
CD2AP2	5.7751055052075e-83	0.267513226867253	0.488	0.367	9.518528893683e-79	CD4+ TEM	CD2AP
MORC3	1.40836708075556e-82	0.275906146336086	0.463	0.352	2.32127062250131e-78	CD4+ TEM	MORC3
MGLL	2.77384532339713e-82	0.287840064773432	0.279	0.18	4.57185186202315e-78	CD4+ TEM	MGLL
CASP6	2.00427823832338e-81	0.261924777270306	0.433	0.325	3.3034513924046e-77	CD4+ TEM	CASP6
FAM13A1	4.67209960450129e-81	0.298033860229422	0.322	0.215	7.70055456813902e-77	CD4+ TEM	FAM13A
NIFK1	7.37113599139052e-81	0.262713606639837	0.625	0.525	1.21491063410099e-76	CD4+ TEM	NIFK
HNRNPR	6.84646224332205e-80	0.255170592354577	0.572	0.459	1.12843390694434e-75	CD4+ TEM	HNRNPR
RNASEH2B1	6.81841551847506e-79	0.265869262640591	0.513	0.402	1.12381124575506e-74	CD4+ TEM	RNASEH2B
EIF5B1	4.6110055411286e-78	0.288367913324391	0.662	0.568	7.59985933288816e-74	CD4+ TEM	EIF5B
GSDMD	3.36555443759981e-77	0.255535880860248	0.656	0.554	5.547106824052e-73	CD4+ TEM	GSDMD
BCAP31	3.39130134226676e-76	0.251684848476718	0.563	0.466	5.58954287232407e-72	CD4+ TEM	BCAP31
NOP582	4.72712774029152e-75	0.257763716418251	0.487	0.379	7.79125194154849e-71	CD4+ TEM	NOP58
SREK1IP1	2.37622806411373e-74	0.269654035003235	0.527	0.429	3.91649909527224e-70	CD4+ TEM	SREK1IP1
KLHL51	4.28144590844972e-73	0.26172733959869	0.421	0.316	7.05667914630682e-69	CD4+ TEM	KLHL5
ETHE11	1.84366454310639e-70	0.250618114008271	0.501	0.406	3.03872789994795e-66	CD4+ TEM	ETHE1
METAP2	4.42954557016457e-69	0.252005158530063	0.536	0.438	7.30077700874525e-65	CD4+ TEM	METAP2
REX1BD	1.42989443190525e-66	0.265552208120052	0.39	0.299	2.35675200266623e-62	CD4+ TEM	REX1BD
IL6ST	2.32470567714742e-63	0.252968700993818	0.27	0.186	3.83157989707437e-59	CD4+ TEM	IL6ST
CABCOCO1	2.61325663536909e-62	0.290460645100894	0.444	0.358	4.30716958641534e-58	CD4+ TEM	CABCOCO1
DLA881	1.65512999480025e-54	0.264213868414129	0.96	0.909	2.72798525742976e-50	CD4+ TEM	DLA88
CLDND1	2.41822432753981e-50	0.260979518753604	0.33	0.259	3.98571733665111e-46	CD4+ TEM	CLDND1
PLCL13	0	2.16350714524496	0.887	0.287	0	CD4+ TEM, Th2-like	PLCL1
RNF220	0	1.83536035281638	0.561	0.167	0	CD4+ TEM, Th2-like	RNF220
SYTL31	0	1.6845454568819	0.926	0.328	0	CD4+ TEM, Th2-like	SYTL3
IL7R3	0	1.64539479218103	0.991	0.416	0	CD4+ TEM, Th2-like	IL7R
INPP4B3	0	1.63907558542547	0.993	0.49	0	CD4+ TEM, Th2-like	INPP4B
DOCK33	0	1.57073343524414	0.964	0.427	0	CD4+ TEM, Th2-like	DOCK3
CCDC3	0	1.50104299977137	0.448	0.035	0	CD4+ TEM, Th2-like	CCDC3
RBP4	0	1.44429837000712	0.57	0.054	0	CD4+ TEM, Th2-like	RBP4
ADIRF1	0	1.44264011756864	0.507	0.12	0	CD4+ TEM, Th2-like	ADIRF
GALNT173	0	1.40149018652816	0.805	0.274	0	CD4+ TEM, Th2-like	GALNT17
GATA32	0	1.36572447793717	0.752	0.184	0	CD4+ TEM, Th2-like	GATA3
ITGA2	0	1.34270404322428	0.505	0.022	0	CD4+ TEM, Th2-like	ITGA2
JAZF13	0	1.33424364912248	0.947	0.502	0	CD4+ TEM, Th2-like	JAZF1
CDK63	0	1.31959135624447	0.802	0.356	0	CD4+ TEM, Th2-like	CDK6
CSGALNACT12	0	1.29667983986012	0.747	0.241	0	CD4+ TEM, Th2-like	CSGALNACT1
LGALS3	0	1.24761118035832	0.913	0.382	0	CD4+ TEM, Th2-like	LGALS3
S100A51	0	1.20980708886748	0.923	0.496	0	CD4+ TEM, Th2-like	S100A5
TMSB101	0	1.20960194642945	0.997	0.893	0	CD4+ TEM, Th2-like	TMSB10
MAF2	0	1.17529641569033	0.704	0.195	0	CD4+ TEM, Th2-like	MAF
PAG12	0	1.14750216348631	0.862	0.491	0	CD4+ TEM, Th2-like	PAG1
MVB12B	0	1.13258958287205	0.496	0.14	0	CD4+ TEM, Th2-like	MVB12B
MDFIC3	0	1.12600869970941	0.854	0.478	0	CD4+ TEM, Th2-like	MDFIC
MFHAS12	0	1.11908186250106	0.56	0.116	0	CD4+ TEM, Th2-like	MFHAS1
ZBTB161	0	1.1112013824557	0.395	0.134	0	CD4+ TEM, Th2-like	ZBTB16
ST3GAL62	0	1.07026731996155	0.745	0.262	0	CD4+ TEM, Th2-like	ST3GAL6
ARL4C1	0	1.06115778283302	0.801	0.337	0	CD4+ TEM, Th2-like	ARL4C
ITK3	0	1.04568611301016	0.898	0.446	0	CD4+ TEM, Th2-like	ITK
RORA2	0	1.04194161905627	0.803	0.343	0	CD4+ TEM, Th2-like	RORA
FAR21	0	1.03888389581915	0.673	0.212	0	CD4+ TEM, Th2-like	FAR2
PLEKHA5	0	1.01300129570217	0.459	0.128	0	CD4+ TEM, Th2-like	PLEKHA5
ITGB11	0	0.997851314546973	0.841	0.447	0	CD4+ TEM, Th2-like	ITGB1
PTPN131	0	0.983031701634826	0.397	0.085	0	CD4+ TEM, Th2-like	PTPN13
S100A2	0	0.963141872856554	0.455	0.049	0	CD4+ TEM, Th2-like	S100A2
TMEM652	0	0.963040771382279	0.569	0.235	0	CD4+ TEM, Th2-like	TMEM65
CD802	0	0.962771301639053	0.655	0.255	0	CD4+ TEM, Th2-like	CD80
SKAP13	0	0.959992043089849	0.983	0.579	0	CD4+ TEM, Th2-like	SKAP1
SPECC1	0	0.949356400079358	0.577	0.212	0	CD4+ TEM, Th2-like	SPECC1
PSD3	0	0.93184031730254	0.401	0.117	0	CD4+ TEM, Th2-like	PSD3
RAPGEF52	0	0.911957664236455	0.679	0.316	0	CD4+ TEM, Th2-like	RAPGEF5
PPEF1	0	0.904705773793034	0.384	0.071	0	CD4+ TEM, Th2-like	PPEF1
CMA11	0	0.904043718758153	0.539	0.121	0	CD4+ TEM, Th2-like	CMA1
MPP72	0	0.893713821865376	0.496	0.163	0	CD4+ TEM, Th2-like	MPP7
NEDD42	0	0.8671316105767	0.592	0.212	0	CD4+ TEM, Th2-like	NEDD4
TCEA31	0	0.859890033761178	0.571	0.204	0	CD4+ TEM, Th2-like	TCEA3
LMNA	0	0.856023520328378	0.606	0.247	0	CD4+ TEM, Th2-like	LMNA
SLCO3A11	0	0.84975186556576	0.616	0.213	0	CD4+ TEM, Th2-like	SLCO3A1
CAMK43	0	0.841377191711352	0.917	0.462	0	CD4+ TEM, Th2-like	CAMK4
PRDX43	0	0.828899459330237	0.775	0.34	0	CD4+ TEM, Th2-like	PRDX4
GRAP23	0	0.828268519839006	0.706	0.308	0	CD4+ TEM, Th2-like	GRAP2
AOPEP	0	0.823717605689809	0.69	0.387	0	CD4+ TEM, Th2-like	AOPEP
ESYT32	0	0.817366059254908	0.59	0.22	0	CD4+ TEM, Th2-like	ESYT3
HOPX2	0	0.807377017937376	0.922	0.59	0	CD4+ TEM, Th2-like	HOPX
CLINT1	0	0.806245227164301	0.778	0.507	0	CD4+ TEM, Th2-like	CLINT1
HIPK22	0	0.806123646728362	0.653	0.313	0	CD4+ TEM, Th2-like	HIPK2
CAMK1D2	0	0.804221105012016	0.854	0.578	0	CD4+ TEM, Th2-like	CAMK1D
ARHGAP422	0	0.802170445336404	0.619	0.298	0	CD4+ TEM, Th2-like	ARHGAP42
DENND4C3	0	0.800603967030397	0.598	0.255	0	CD4+ TEM, Th2-like	DENND4C
ATP10A2	0	0.799765460032243	0.561	0.243	0	CD4+ TEM, Th2-like	ATP10A
FBXL21	0	0.797358259677632	0.493	0.178	0	CD4+ TEM, Th2-like	FBXL2
MTSS12	0	0.797310037879997	0.64	0.309	0	CD4+ TEM, Th2-like	MTSS1
PDCD43	0	0.796994063718862	0.923	0.627	0	CD4+ TEM, Th2-like	PDCD4
CD441	0	0.794811780427648	0.926	0.651	0	CD4+ TEM, Th2-like	CD44
NTAN12	0	0.790873458747982	0.712	0.337	0	CD4+ TEM, Th2-like	NTAN1
CCND22	0	0.784144056255643	0.624	0.253	0	CD4+ TEM, Th2-like	CCND2
ZNRF12	0	0.778019951709443	0.685	0.358	0	CD4+ TEM, Th2-like	ZNRF1
MCUB	0	0.77699596455211	0.797	0.476	0	CD4+ TEM, Th2-like	MCUB
PTPRB	0	0.764959509895544	0.395	0.083	0	CD4+ TEM, Th2-like	PTPRB
CD40LG2	0	0.7539702740246	0.467	0.106	0	CD4+ TEM, Th2-like	CD40LG
SAMD4A1	0	0.752804442238633	0.404	0.123	0	CD4+ TEM, Th2-like	SAMD4A
RUFY3	0	0.743390894340169	0.866	0.614	0	CD4+ TEM, Th2-like	RUFY3
CDC42SE22	0	0.742025816860657	0.853	0.571	0	CD4+ TEM, Th2-like	CDC42SE2
SLC9A92	0	0.740531796172528	0.98	0.635	0	CD4+ TEM, Th2-like	SLC9A9
ZNF462	0	0.732786348143043	0.262	0.029	0	CD4+ TEM, Th2-like	ZNF462
OPTN2	0	0.725057818755963	0.834	0.514	0	CD4+ TEM, Th2-like	OPTN
IQGAP22	0	0.720404315478105	0.921	0.669	0	CD4+ TEM, Th2-like	IQGAP2
GAB31	0	0.717443887278073	0.581	0.251	0	CD4+ TEM, Th2-like	GAB3
SH3RF3	0	0.711401605178387	0.283	0.068	0	CD4+ TEM, Th2-like	SH3RF3
THEMIS3	0	0.695126859384269	0.729	0.367	0	CD4+ TEM, Th2-like	THEMIS
CD2262	0	0.69193653398063	0.734	0.346	0	CD4+ TEM, Th2-like	CD226
LGALS1	0	0.670334499103284	0.963	0.65	0	CD4+ TEM, Th2-like	LGALS1
FYN2	0	0.666711635279677	0.936	0.587	0	CD4+ TEM, Th2-like	FYN
GALNT102	0	0.665242376976978	0.626	0.313	0	CD4+ TEM, Th2-like	GALNT10
CD282	0	0.648146210618341	0.505	0.178	0	CD4+ TEM, Th2-like	CD28
SLC4A4	0	0.637228897543875	0.25	0.035	0	CD4+ TEM, Th2-like	SLC4A4
LTB3	0	0.633595774804147	0.974	0.597	0	CD4+ TEM, Th2-like	LTB
CD3E3	0	0.630134917864334	0.987	0.56	0	CD4+ TEM, Th2-like	CD3E
CYFIP22	0	0.618380404527469	0.879	0.54	0	CD4+ TEM, Th2-like	CYFIP2
S100A112	0	0.615992685314815	0.98	0.851	0	CD4+ TEM, Th2-like	S100A11
LEF12	0	0.610237492170508	0.899	0.384	0	CD4+ TEM, Th2-like	LEF1
CAB39L2	0	0.591156373803335	0.411	0.152	0	CD4+ TEM, Th2-like	CAB39L
PDLIM1	0	0.587607998133427	0.336	0.057	0	CD4+ TEM, Th2-like	PDLIM1
ADAM19	0	0.57709258006184	0.676	0.344	0	CD4+ TEM, Th2-like	ADAM19
CCDC149	0	0.574037768742949	0.287	0.062	0	CD4+ TEM, Th2-like	CCDC149
GPR1832	0	0.558101874492962	0.583	0.262	0	CD4+ TEM, Th2-like	GPR183
CPNE3	0	0.548794479904021	0.471	0.193	0	CD4+ TEM, Th2-like	CPNE3
DPP41	0	0.547163415933287	0.27	0.071	0	CD4+ TEM, Th2-like	DPP4
CALM13	0	0.537455568908243	0.995	0.929	0	CD4+ TEM, Th2-like	CALM1
LYSMD22	0	0.530683275313311	0.476	0.188	0	CD4+ TEM, Th2-like	LYSMD2
KRTCAP32	0	0.488993326294357	0.337	0.103	0	CD4+ TEM, Th2-like	KRTCAP3
TGFBR3	0	0.481495936129151	0.257	0.068	0	CD4+ TEM, Th2-like	TGFBR3
TMLHE	0	0.479830846137138	0.251	0.065	0	CD4+ TEM, Th2-like	TMLHE
ATP11B	9.7933997380049e-307	0.75968813684375	0.791	0.536	1.61414814481797e-302	CD4+ TEM, Th2-like	ATP11B
FNBP12	1.17193451964058e-305	0.682922206636118	0.922	0.725	1.9315824752716e-301	CD4+ TEM, Th2-like	FNBP1
OSBPL61	8.0758647660466e-305	0.463770788931632	0.284	0.082	1.3310640307398e-300	CD4+ TEM, Th2-like	OSBPL6
PPP3CC3	3.92965515030644e-304	0.677328899437426	0.838	0.522	6.47685761873507e-300	CD4+ TEM, Th2-like	PPP3CC
STT3B1	2.991234805428e-301	0.664424689941707	0.643	0.349	4.93015320630643e-297	CD4+ TEM, Th2-like	STT3B
CRIP1	3.25457665652982e-299	0.588925512572617	0.994	0.907	5.36419324529244e-295	CD4+ TEM, Th2-like	CRIP1
KCNQ22	6.45062350393095e-299	0.470796776492265	0.376	0.13	1.0631917659179e-294	CD4+ TEM, Th2-like	KCNQ2
MYO7A3	2.26271748781748e-298	0.483744483484074	0.996	0.949	3.72941096342076e-294	CD4+ TEM, Th2-like	MYO7A
TRERF1	8.84001835006881e-295	0.655851944244087	0.628	0.336	1.45701182445834e-290	CD4+ TEM, Th2-like	TRERF1
USP132	2.02557012363798e-294	0.527503032211623	0.346	0.118	3.33854467778012e-290	CD4+ TEM, Th2-like	USP13
SFMBT23	2.72746626694185e-290	0.699453985745475	0.593	0.28	4.49540990117355e-286	CD4+ TEM, Th2-like	SFMBT2
ITPR2	8.88352841755802e-290	0.62997039589195	0.937	0.753	1.46418315378191e-285	CD4+ TEM, Th2-like	ITPR2
ARHGAP15	6.08738913913807e-289	0.351534548279189	1	0.991	1.00332347791274e-284	CD4+ TEM, Th2-like	ARHGAP15
B2M2	1.78032771522633e-287	0.325864072954411	0.999	0.994	2.93433614023603e-283	CD4+ TEM, Th2-like	B2M
TSPAN52	3.92274254043159e-286	0.651333103028345	0.531	0.235	6.46546425513935e-282	CD4+ TEM, Th2-like	TSPAN5
ETS13	1.56751585207691e-284	0.593021101809797	0.998	0.692	2.58357962739316e-280	CD4+ TEM, Th2-like	ETS1
PKP41	2.55146620454416e-284	0.632714518507376	0.389	0.147	4.20532659832969e-280	CD4+ TEM, Th2-like	PKP4
BCL11B3	4.2757808304846e-282	0.526986328685627	0.774	0.398	7.04734196480472e-278	CD4+ TEM, Th2-like	BCL11B
TNIK3	3.85524337202647e-280	0.546733157083777	0.95	0.572	6.35421212577403e-276	CD4+ TEM, Th2-like	TNIK
FLT3LG3	2.13701005576183e-279	0.53809566056055	0.577	0.274	3.52221997390664e-275	CD4+ TEM, Th2-like	FLT3LG
MAN2A11	1.41140638230046e-275	0.635342008685047	0.835	0.577	2.32627999930762e-271	CD4+ TEM, Th2-like	MAN2A1
PATJ3	1.71543152227215e-275	0.556199369667398	0.433	0.173	2.82737423500895e-271	CD4+ TEM, Th2-like	PATJ
DLGAP2	2.90250388027826e-273	0.760870514249131	0.325	0.114	4.78390689547462e-269	CD4+ TEM, Th2-like	DLGAP2
RFTN13	2.26143907202608e-272	0.585030391127125	0.843	0.511	3.72730387851339e-268	CD4+ TEM, Th2-like	RFTN1
CAMKK2	6.51599565334099e-272	0.51731209522869	0.46	0.203	1.07396640358366e-267	CD4+ TEM, Th2-like	CAMKK2
PLEKHA12	7.59634150092951e-267	0.570041056656629	0.576	0.285	1.2520290061832e-262	CD4+ TEM, Th2-like	PLEKHA1
ASF1A	5.64225118485536e-260	0.635562067329611	0.409	0.176	9.29955840287861e-256	CD4+ TEM, Th2-like	ASF1A
CD3G3	4.37131459000137e-256	0.507047594266715	0.8	0.436	7.20480070724025e-252	CD4+ TEM, Th2-like	CD3G
RABAC11	1.1201704374127e-254	0.521390097988748	0.935	0.757	1.84626491494361e-250	CD4+ TEM, Th2-like	RABAC1
NISCH2	5.57641307160187e-254	0.484492898706101	0.417	0.177	9.19104402461421e-250	CD4+ TEM, Th2-like	NISCH
MMD3	5.64484158543264e-252	0.545925824948761	0.635	0.33	9.30382790111008e-248	CD4+ TEM, Th2-like	MMD
MAGI32	9.19361299625525e-252	0.63668688345486	0.607	0.31	1.51529129404279e-247	CD4+ TEM, Th2-like	MAGI3
PRKCQ3	3.74550702360294e-244	0.50417799902693	0.807	0.444	6.17334467630237e-240	CD4+ TEM, Th2-like	PRKCQ
ICOS2	2.60936911175662e-242	0.50304946281207	0.518	0.232	4.30076216999726e-238	CD4+ TEM, Th2-like	ICOS
CAB39	4.29412501994391e-242	0.621896422031626	0.768	0.511	7.07757685787155e-238	CD4+ TEM, Th2-like	CAB39
SEC61B1	2.71958820277916e-241	0.560976192709026	0.795	0.534	4.48242527582061e-237	CD4+ TEM, Th2-like	SEC61B
TESPA12	5.61435217932877e-240	0.52789840460404	0.412	0.174	9.25357526196968e-236	CD4+ TEM, Th2-like	TESPA1
AP3M2	3.99022698376402e-238	0.439816906664765	0.44	0.191	6.57669211463985e-234	CD4+ TEM, Th2-like	AP3M2
ITGA11	3.10340915452606e-236	0.46325260202127	0.601	0.291	5.11503896848985e-232	CD4+ TEM, Th2-like	ITGA1
HEG11	5.29536211469837e-235	0.550393797723098	0.41	0.178	8.72781583744585e-231	CD4+ TEM, Th2-like	HEG1
RAB27A1	4.29393739956675e-232	0.469148196423062	0.786	0.517	7.07726762196592e-228	CD4+ TEM, Th2-like	RAB27A
CDC14B	3.40519965590764e-231	0.472950207706002	0.373	0.152	5.61245007286697e-227	CD4+ TEM, Th2-like	CDC14B
PHTF22	1.86983851628117e-230	0.612216334285179	0.609	0.343	3.08186784253463e-226	CD4+ TEM, Th2-like	PHTF2
TEX2	4.58261641620963e-230	0.460323834792177	0.306	0.113	7.55306837719671e-226	CD4+ TEM, Th2-like	TEX2
ZBTB382	6.99230414631726e-230	0.562619001013186	0.616	0.344	1.15247156939601e-225	CD4+ TEM, Th2-like	ZBTB38
EXOC6B1	1.01418135082253e-229	0.654203979312587	0.84	0.618	1.67157370242569e-225	CD4+ TEM, Th2-like	EXOC6B
ANO101	3.26992545507185e-227	0.628221656736246	0.806	0.578	5.38949113504943e-223	CD4+ TEM, Th2-like	ANO10
TTC39C3	1.60007769877135e-225	0.552688230218936	0.533	0.281	2.63724806311493e-221	CD4+ TEM, Th2-like	TTC39C
ANXA1	1.05860854155579e-223	0.266909300181409	0.817	0.457	1.74479859819225e-219	CD4+ TEM, Th2-like	ANXA1
MBNL11	1.62043845854642e-222	0.399480252279329	0.999	0.963	2.67080666737621e-218	CD4+ TEM, Th2-like	MBNL1
LRRFIP1	5.1317519608657e-220	0.468235374727731	0.961	0.832	8.45815358189885e-216	CD4+ TEM, Th2-like	LRRFIP1
PHACTR22	6.53412397497647e-219	0.470242946722247	0.922	0.625	1.07695431355562e-214	CD4+ TEM, Th2-like	PHACTR2
BCL22	2.27420600849164e-218	0.433700743115435	0.909	0.564	3.74834634319593e-214	CD4+ TEM, Th2-like	BCL2
HMGN32	2.66226149699874e-218	0.522380842900074	0.675	0.406	4.38793939935333e-214	CD4+ TEM, Th2-like	HMGN3
SND11	3.57650578236216e-218	0.578438570107141	0.768	0.517	5.89479683048931e-214	CD4+ TEM, Th2-like	SND1
SNRK3	7.37753908013675e-218	0.530164754096735	0.897	0.69	1.21596599118814e-213	CD4+ TEM, Th2-like	SNRK
TBC1D52	2.41357016965496e-217	0.479287461909163	0.981	0.839	3.9780463536253e-213	CD4+ TEM, Th2-like	TBC1D5
XYLT1	2.16924321870369e-215	0.487756092403582	0.713	0.425	3.57534667306743e-211	CD4+ TEM, Th2-like	XYLT1
IL27RA2	1.23539295381495e-213	0.473686263791534	0.683	0.378	2.0361746664778e-209	CD4+ TEM, Th2-like	IL27RA
WWOX2	7.97170938959951e-207	0.760544435247349	0.815	0.591	1.31389714159379e-202	CD4+ TEM, Th2-like	WWOX
LY6E3	1.92078720176175e-206	0.444310096792521	0.917	0.584	3.16584146594372e-202	CD4+ TEM, Th2-like	LY6E
ESYT21	3.05130169279864e-205	0.570433284367226	0.731	0.495	5.02915545007072e-201	CD4+ TEM, Th2-like	ESYT2
LCP21	3.93261358838251e-205	0.535206205521246	0.736	0.486	6.48173371637205e-201	CD4+ TEM, Th2-like	LCP2
MYCBP21	1.22044354812183e-203	0.514482213289292	0.978	0.901	2.01153505601441e-199	CD4+ TEM, Th2-like	MYCBP2
AGPAT4	1.22531390192491e-199	0.561598623742585	0.551	0.311	2.01956237315263e-195	CD4+ TEM, Th2-like	AGPAT4
CYTH11	9.05586736044778e-197	0.463419329787547	0.897	0.695	1.492588058349e-192	CD4+ TEM, Th2-like	CYTH1
CD3D3	9.56369686276679e-195	0.415047435548489	0.888	0.538	1.57628851692122e-190	CD4+ TEM, Th2-like	CD3D
RGS13	2.03453021379493e-193	0.45165759182357	0.439	0.202	3.3533126983768e-189	CD4+ TEM, Th2-like	RGS1
VCL	4.80597852704708e-193	0.463512210532498	0.414	0.192	7.921213808279e-189	CD4+ TEM, Th2-like	VCL
RCN3	5.26574874555118e-193	0.3382419412814	0.266	0.096	8.67900708241745e-189	CD4+ TEM, Th2-like	RCN3
MLLT33	9.03579267527152e-193	0.476223677416396	0.736	0.424	1.48927934873825e-188	CD4+ TEM, Th2-like	MLLT3
PPIE	1.17341486345779e-191	0.422862762593293	0.523	0.283	1.93402237795113e-187	CD4+ TEM, Th2-like	PPIE
SCML42	4.32100672770599e-191	0.383616001983549	0.849	0.496	7.12188328860501e-187	CD4+ TEM, Th2-like	SCML4
RALGAPA13	1.54759394353271e-190	0.505459758532928	0.69	0.42	2.55074433773062e-186	CD4+ TEM, Th2-like	RALGAPA1
AKT3	9.93819138590302e-188	0.476132521695446	0.909	0.683	1.63801270422454e-183	CD4+ TEM, Th2-like	AKT3
C15H1orf185	1.60459744775268e-187	0.504338876840724	0.27	0.101	2.64469751338596e-183	CD4+ TEM, Th2-like	C15H1orf185
TSPO	2.04625504133515e-187	0.475705143040493	0.762	0.493	3.3726375591286e-183	CD4+ TEM, Th2-like	TSPO
COMMD102	2.5835221580589e-187	0.574632765150047	0.742	0.504	4.25816122091268e-183	CD4+ TEM, Th2-like	COMMD10
RNF19A2	5.3944142969514e-186	0.471098806637644	0.669	0.427	8.8910736442353e-182	CD4+ TEM, Th2-like	RNF19A
SNTB2	2.27308230631085e-185	0.38626211305374	0.368	0.164	3.74649425726154e-181	CD4+ TEM, Th2-like	SNTB2
C9H17orf992	8.97309477839663e-184	0.358510528366529	0.417	0.188	1.47894548137533e-179	CD4+ TEM, Th2-like	C9H17orf99
DCBLD21	1.87640991679577e-183	0.345732216560505	0.27	0.1	3.09269882486279e-179	CD4+ TEM, Th2-like	DCBLD2
CDC42EP3	1.38870884585116e-182	0.314981938954866	0.337	0.14	2.28886991973189e-178	CD4+ TEM, Th2-like	CDC42EP3
MICAL2	1.51598798593716e-182	0.497769740252174	0.487	0.259	2.49865139842163e-178	CD4+ TEM, Th2-like	MICAL2
ACBD51	1.72920483689176e-182	0.487791129229984	0.538	0.303	2.850075412165e-178	CD4+ TEM, Th2-like	ACBD5
MAML3	3.76994391557732e-180	0.463235139230752	0.703	0.43	6.21362156165454e-176	CD4+ TEM, Th2-like	MAML3
CD2AP3	9.88584371934696e-180	0.542655497786366	0.604	0.366	1.62938476182277e-175	CD4+ TEM, Th2-like	CD2AP
TBC1D12	3.41631373629365e-179	0.525954911958463	0.446	0.232	5.6307683001592e-175	CD4+ TEM, Th2-like	TBC1D12
UEVLD1	7.73972102863542e-179	0.452867145754558	0.45	0.227	1.27566081993969e-174	CD4+ TEM, Th2-like	UEVLD
BICDL1	6.06585011732914e-177	0.446106025858981	0.269	0.103	9.99773416338189e-173	CD4+ TEM, Th2-like	BICDL1
FAM114A11	3.0538227411965e-176	0.375697112330352	0.298	0.123	5.03331064204008e-172	CD4+ TEM, Th2-like	FAM114A1
ANKRD282	4.06758948059361e-176	0.485735842149643	0.677	0.42	6.70420098191439e-172	CD4+ TEM, Th2-like	ANKRD28
BBX1	9.35962174442648e-176	0.456973525148942	0.924	0.742	1.54265285591637e-171	CD4+ TEM, Th2-like	BBX
ACTN11	1.81322270752873e-174	0.288625083568509	0.408	0.184	2.98855366654885e-170	CD4+ TEM, Th2-like	ACTN1
NCOR11	3.34337899233888e-174	0.413609829169726	0.903	0.752	5.51055725517295e-170	CD4+ TEM, Th2-like	NCOR1
SGTB2	8.42362038674506e-173	0.381498116536821	0.362	0.161	1.38838111214332e-168	CD4+ TEM, Th2-like	SGTB
DGKA3	1.92699327076888e-171	0.437430261539201	0.589	0.334	3.17607030888127e-167	CD4+ TEM, Th2-like	DGKA
NCK21	4.84395281040525e-168	0.46975851469432	0.669	0.429	7.98380302210993e-164	CD4+ TEM, Th2-like	NCK2
RAPGEF2	1.50294171954828e-167	0.757967331266682	0.497	0.292	2.47714854215948e-163	CD4+ TEM, Th2-like	RAPGEF2
CARD112	2.00247656804334e-167	0.433763775969543	0.603	0.342	3.30048187944903e-163	CD4+ TEM, Th2-like	CARD11
RIPOR2	1.01048802065461e-166	0.34122730846546	0.998	0.971	1.66548635564293e-162	CD4+ TEM, Th2-like	RIPOR2
ATP6V0E11	1.35190208839033e-166	0.31906374117975	0.981	0.908	2.22820502208494e-162	CD4+ TEM, Th2-like	ATP6V0E1
RCAN33	7.0090457516454e-166	0.4416668498431	0.612	0.361	1.15523092078619e-161	CD4+ TEM, Th2-like	RCAN3
PCGF5	9.37596300016047e-166	0.54696889813527	0.59	0.366	1.54534622168645e-161	CD4+ TEM, Th2-like	PCGF5
CPLANE1	7.19661604026201e-165	0.49224641274074	0.443	0.238	1.18614625575599e-160	CD4+ TEM, Th2-like	CPLANE1
CD523	1.35434697908425e-164	0.359397204908548	0.425	0.198	2.23223469092666e-160	CD4+ TEM, Th2-like	CD52
SUN1	2.60583879438339e-164	0.416788013767355	0.429	0.224	4.2949435009027e-160	CD4+ TEM, Th2-like	SUN1
SPTY2D11	4.34332029246128e-163	0.442909634512549	0.487	0.272	7.15866050603468e-159	CD4+ TEM, Th2-like	SPTY2D1
PSMB92	1.13961982708337e-162	0.393536952289072	0.95	0.811	1.87832139899881e-158	CD4+ TEM, Th2-like	PSMB9
FAM13A2	2.74652238868778e-162	0.558873429073707	0.415	0.215	4.5268182010352e-158	CD4+ TEM, Th2-like	FAM13A
B4GALT53	9.95351851413826e-161	0.4833209910549	0.712	0.484	1.64053892150027e-156	CD4+ TEM, Th2-like	B4GALT5
ABLIM13	2.18059092571456e-160	0.3821099428266	0.633	0.359	3.59404996376274e-156	CD4+ TEM, Th2-like	ABLIM1
CD54	6.66108063762959e-159	0.396845799510914	0.428	0.211	1.09787931069411e-154	CD4+ TEM, Th2-like	CD5
ELOVL52	4.65870018071572e-158	0.425762093825838	0.693	0.464	7.67846963785566e-154	CD4+ TEM, Th2-like	ELOVL5
CISD32	8.05931893958579e-157	0.356176840938076	0.388	0.185	1.32833694762253e-152	CD4+ TEM, Th2-like	CISD3
YEATS23	3.87803671247906e-156	0.451052977487049	0.659	0.421	6.39178010950799e-152	CD4+ TEM, Th2-like	YEATS2
GBGT11	8.788264278287e-156	0.366741207698131	0.308	0.138	1.44848171834726e-151	CD4+ TEM, Th2-like	GBGT1
TRAF52	2.12398576287665e-155	0.370394823965743	0.443	0.222	3.5007533343733e-151	CD4+ TEM, Th2-like	TRAF5
RDH111	2.4224171456049e-155	0.466488504629576	0.711	0.506	3.992627939386e-151	CD4+ TEM, Th2-like	RDH11
ACOT9	1.90459292019815e-154	0.325212161128835	0.497	0.284	3.13915005107059e-150	CD4+ TEM, Th2-like	ACOT9
NFATC22	1.17910297459894e-153	0.415551828226211	0.626	0.378	1.94339752273397e-149	CD4+ TEM, Th2-like	NFATC2
PLEC	5.11468002839434e-153	0.463096456927131	0.524	0.31	8.43001562279955e-149	CD4+ TEM, Th2-like	PLEC
POLR3K	6.08086116234439e-153	0.373685656481997	0.455	0.247	1.0022475367776e-148	CD4+ TEM, Th2-like	POLR3K
DENND1B2	3.96246058048287e-152	0.447104996611434	0.675	0.444	6.53092752875187e-148	CD4+ TEM, Th2-like	DENND1B
TIAM1	7.78597649332178e-152	0.380922884078915	0.615	0.357	1.2832846456293e-147	CD4+ TEM, Th2-like	TIAM1
MALT13	1.08963062478115e-151	0.492816355730207	0.662	0.442	1.7959291957643e-147	CD4+ TEM, Th2-like	MALT1
GLT8D2	2.51178022969451e-150	0.344104149288487	0.284	0.123	4.13991617458249e-146	CD4+ TEM, Th2-like	GLT8D2
TTC281	3.86711237078344e-150	0.576950683770907	0.679	0.474	6.37377460952526e-146	CD4+ TEM, Th2-like	TTC28
CORO1B2	6.71968540637669e-150	0.393498481303065	0.989	0.81	1.10753854867901e-145	CD4+ TEM, Th2-like	CORO1B
FNIP21	2.15143181531693e-149	0.431734765135605	0.524	0.307	3.54598991800536e-145	CD4+ TEM, Th2-like	FNIP2
CSTA1	2.71574208797648e-148	0.634098778768623	0.394	0.198	4.47608610940284e-144	CD4+ TEM, Th2-like	CSTA
LRRC12	3.11543952290557e-147	0.397843813143457	0.422	0.213	5.13486742165296e-143	CD4+ TEM, Th2-like	LRRC1
CD22	3.5127896986321e-147	0.312232988587013	0.72	0.44	5.78977998128543e-143	CD4+ TEM, Th2-like	CD2
RUNX21	9.40300206938601e-146	0.364441702871506	0.591	0.351	1.5498028010762e-141	CD4+ TEM, Th2-like	RUNX2
NOC3L2	1.04791554422649e-145	0.404639041511395	0.58	0.352	1.7271743999941e-141	CD4+ TEM, Th2-like	NOC3L
ELF22	2.9925357656319e-145	0.453909517552375	0.792	0.604	4.93229744891449e-141	CD4+ TEM, Th2-like	ELF2
IQSEC1	3.49280534947217e-145	0.364423094329876	0.808	0.596	5.75684177700002e-141	CD4+ TEM, Th2-like	IQSEC1
YWHAH3	3.49491465646278e-145	0.418639341238981	0.617	0.398	5.76031833678195e-141	CD4+ TEM, Th2-like	YWHAH
FKBP53	5.55572321427199e-145	0.375183959870251	0.759	0.531	9.15694300176309e-141	CD4+ TEM, Th2-like	FKBP5
GPX12	8.4378682173745e-145	0.353958955331396	0.967	0.785	1.39072943958767e-140	CD4+ TEM, Th2-like	GPX1
GYPC2	1.193847223997e-144	0.342982876431116	0.453	0.234	1.96769899459186e-140	CD4+ TEM, Th2-like	GYPC
CD63	1.36144889715788e-144	0.338051765755667	0.363	0.17	2.24394007229562e-140	CD4+ TEM, Th2-like	CD6
SGO12	3.25548635154776e-139	0.394519178445656	0.645	0.424	5.36569260462102e-135	CD4+ TEM, Th2-like	SGO1
PRDX11	4.430017660611e-139	0.396045454644391	0.807	0.592	7.30155510821905e-135	CD4+ TEM, Th2-like	PRDX1
INTS103	3.13039743522379e-138	0.421480506425515	0.537	0.331	5.15952105273585e-134	CD4+ TEM, Th2-like	INTS10
ERN1	5.96288525689011e-138	0.442150505936404	0.527	0.325	9.82802748040629e-134	CD4+ TEM, Th2-like	ERN1
KRT182	7.20603924211844e-138	0.28354490707418	0.301	0.132	1.18769938788596e-133	CD4+ TEM, Th2-like	KRT18
BHLHE40	2.34298399877319e-137	0.30445942806349	0.321	0.151	3.86170622677798e-133	CD4+ TEM, Th2-like	BHLHE40
SP1103	3.40898257557996e-136	0.40308886648044	0.824	0.636	5.61868508107089e-132	CD4+ TEM, Th2-like	SP110
IKZF1	1.01841930196047e-135	0.317877731713024	0.983	0.908	1.67855869349124e-131	CD4+ TEM, Th2-like	IKZF1
MTMR101	4.24196897238133e-135	0.4088778697076	0.472	0.269	6.99161326027891e-131	CD4+ TEM, Th2-like	MTMR10
TXNDC112	4.60320387252862e-135	0.38157134832734	0.535	0.319	7.58700062270167e-131	CD4+ TEM, Th2-like	TXNDC11
PCDHGC32	4.23781737974068e-134	0.474672420743502	0.38	0.196	6.9847706052886e-130	CD4+ TEM, Th2-like	PCDHGC3
TAGAP2	1.11741844036571e-133	0.38712634073995	0.518	0.302	1.84172907341076e-129	CD4+ TEM, Th2-like	TAGAP
ATP2B41	1.12936445916299e-131	0.389297594243489	0.378	0.204	1.86141850159244e-127	CD4+ TEM, Th2-like	ATP2B4
PSIP13	1.58805370961127e-131	0.363679444125431	0.913	0.699	2.61743012418129e-127	CD4+ TEM, Th2-like	PSIP1
NAA35	2.3882653175354e-130	0.442534246794692	0.534	0.333	3.93633889636184e-126	CD4+ TEM, Th2-like	NAA35
STAT42	2.67910613900456e-130	0.275408913159447	0.813	0.512	4.41570273830731e-126	CD4+ TEM, Th2-like	STAT4
NLRC52	6.22532246343777e-130	0.381275544163202	0.478	0.277	1.02605764842381e-125	CD4+ TEM, Th2-like	NLRC5
MAN1A12	1.89790558956903e-129	0.29072845580437	0.903	0.689	3.12812799272767e-125	CD4+ TEM, Th2-like	MAN1A1
RASSF1	6.72304890522428e-129	0.343960898782268	0.418	0.226	1.10809292055906e-124	CD4+ TEM, Th2-like	RASSF1
KIF3A	3.48554304635828e-128	0.353572311323669	0.294	0.138	5.74487204900772e-124	CD4+ TEM, Th2-like	KIF3A
FAF11	7.53262371088812e-128	0.432558145976515	0.805	0.624	1.24152704002858e-123	CD4+ TEM, Th2-like	FAF1
NHP22	8.61167532690974e-128	0.391385063947328	0.539	0.337	1.41937632738126e-123	CD4+ TEM, Th2-like	NHP2
NDFIP12	1.94896255721355e-127	0.352147970091607	0.818	0.636	3.21228008679937e-123	CD4+ TEM, Th2-like	NDFIP1
RNF1572	6.60138340300189e-127	0.416343676664786	0.468	0.263	1.08804001248277e-122	CD4+ TEM, Th2-like	RNF157
EPHX1	6.39837719674374e-126	0.335054811328108	0.35	0.18	1.0545805295673e-121	CD4+ TEM, Th2-like	EPHX1
F11	7.88911054400278e-122	0.378687918586848	0.541	0.338	1.30028319986254e-117	CD4+ TEM, Th2-like	F11
GOLIM4	4.15898840877844e-121	0.400232387059984	0.36	0.193	6.85484469534862e-117	CD4+ TEM, Th2-like	GOLIM4
RALGPS1	1.02034420340669e-120	0.347151098357393	0.357	0.181	1.68173131605491e-116	CD4+ TEM, Th2-like	RALGPS1
KIAA11091	1.30482781175956e-120	0.341074421461867	0.794	0.621	2.1506171993421e-116	CD4+ TEM, Th2-like	KIAA1109
SELENOW	1.96579586105014e-120	0.320660077910047	0.944	0.8	3.24002473818283e-116	CD4+ TEM, Th2-like	SELENOW
MACF13	9.64988821308579e-120	0.317289919829707	0.964	0.801	1.5904945752808e-115	CD4+ TEM, Th2-like	MACF1
MAP3K1	2.73520680624433e-119	0.354905403580437	0.808	0.618	4.50816785805191e-115	CD4+ TEM, Th2-like	MAP3K1
ANKH2	8.56629873284898e-119	0.353559671235923	0.559	0.336	1.41189735714817e-114	CD4+ TEM, Th2-like	ANKH
SSBP42	9.18399708927431e-119	0.341254080556903	0.623	0.402	1.51370640025419e-114	CD4+ TEM, Th2-like	SSBP4
S1PR12	1.30581069239835e-118	0.333184979488591	0.578	0.36	2.15223718321097e-114	CD4+ TEM, Th2-like	S1PR1
DOCK103	2.15809185259377e-118	0.340647646309799	0.938	0.762	3.55696699144505e-114	CD4+ TEM, Th2-like	DOCK10
KLHL52	2.51753082585372e-118	0.414257984069078	0.503	0.316	4.1493943071721e-114	CD4+ TEM, Th2-like	KLHL5
TNFRSF252	7.82228365001426e-118	0.262247807754556	0.276	0.125	1.28926879119535e-113	CD4+ TEM, Th2-like	TNFRSF25
LCK1	2.61020448220791e-116	0.300304227896929	0.418	0.221	4.30213902757508e-112	CD4+ TEM, Th2-like	LCK
AHNAK	5.01277998100173e-116	0.34980013842714	0.46	0.269	8.26206396468705e-112	CD4+ TEM, Th2-like	AHNAK
TRIM371	1.29288282024363e-115	0.422393867430596	0.568	0.368	2.13092946432555e-111	CD4+ TEM, Th2-like	TRIM37
DDHD21	2.18213701897009e-115	0.279531818845683	0.282	0.132	3.5965982346665e-111	CD4+ TEM, Th2-like	DDHD2
PTGER4	9.85918982977629e-115	0.323272830657153	0.406	0.228	1.62499166774373e-110	CD4+ TEM, Th2-like	PTGER4
TUSC31	1.32592673033846e-113	0.475909192212425	0.647	0.463	2.18539243694385e-109	CD4+ TEM, Th2-like	TUSC3
DOCK11	1.92747542758198e-113	0.319492742370649	0.904	0.777	3.17686499974063e-109	CD4+ TEM, Th2-like	DOCK11
FAN12	3.27041633639033e-113	0.330357017476377	0.343	0.179	5.39030020563855e-109	CD4+ TEM, Th2-like	FAN1
CCSER2	4.66430282476168e-113	0.368119388008014	0.524	0.324	7.6877039157722e-109	CD4+ TEM, Th2-like	CCSER2
NUP214	3.80067642953215e-112	0.39490075732291	0.528	0.347	6.26427489115489e-108	CD4+ TEM, Th2-like	NUP214
ZFYVE91	7.50911591219314e-112	0.376146730558247	0.722	0.546	1.23765248464767e-107	CD4+ TEM, Th2-like	ZFYVE9
RCSD1	9.1443658786184e-112	0.301582064332911	0.933	0.806	1.50717438411388e-107	CD4+ TEM, Th2-like	RCSD1
FAM177A11	4.62785655545283e-111	0.25661932835844	0.371	0.195	7.62763317469735e-107	CD4+ TEM, Th2-like	FAM177A1
RASA33	5.02116173399879e-111	0.299252202003595	0.912	0.745	8.2758787699768e-107	CD4+ TEM, Th2-like	RASA3
EIF4E31	1.77770160418353e-110	0.414939557762821	0.478	0.298	2.9300077840153e-106	CD4+ TEM, Th2-like	EIF4E3
DBP	3.78774344085557e-110	0.290481289992077	0.286	0.139	6.24295873921815e-106	CD4+ TEM, Th2-like	DBP
NSD32	2.67266119193695e-109	0.351761112040332	0.799	0.633	4.40508017655049e-105	CD4+ TEM, Th2-like	NSD3
SLX41	1.31027406851727e-108	0.350956011250529	0.354	0.187	2.15959371973016e-104	CD4+ TEM, Th2-like	SLX4
SEMA4A2	4.56106757658636e-108	0.285068090020956	0.328	0.17	7.51755157972965e-104	CD4+ TEM, Th2-like	SEMA4A
ERC12	1.21601269281925e-107	0.470785924708728	0.665	0.481	2.00423212030468e-103	CD4+ TEM, Th2-like	ERC1
JAK13	8.33537675429123e-107	0.273252931950648	0.985	0.902	1.37383679664228e-102	CD4+ TEM, Th2-like	JAK1
FLI1	1.67351622554218e-106	0.308691684987737	0.806	0.612	2.75828944293862e-102	CD4+ TEM, Th2-like	FLI1
ARHGAP101	1.00763374822007e-105	0.278991884770395	0.408	0.231	1.66078194381632e-101	CD4+ TEM, Th2-like	ARHGAP10
FGFR1OP22	1.39999438107041e-105	0.338868432841273	0.536	0.347	2.30747073888025e-101	CD4+ TEM, Th2-like	FGFR1OP2
KCNN4	7.33610613246752e-105	0.353266243037027	0.334	0.186	1.2091370127533e-100	CD4+ TEM, Th2-like	KCNN4
PPP1R14B1	2.75302050414871e-103	0.344795254614769	0.456	0.286	4.5375283949379e-99	CD4+ TEM, Th2-like	PPP1R14B
USP151	3.17139439812151e-103	0.359755727173192	0.827	0.679	5.22709224698387e-99	CD4+ TEM, Th2-like	USP15
IL2RG	6.8551587284461e-103	0.263141717842599	0.282	0.138	1.12986726162249e-98	CD4+ TEM, Th2-like	IL2RG
MTHFD1L1	6.09113716049517e-102	0.34192513592998	0.326	0.172	1.00394122679281e-97	CD4+ TEM, Th2-like	MTHFD1L
DNAJC192	2.50363989904558e-101	0.323947219130349	0.732	0.549	4.12649928160693e-97	CD4+ TEM, Th2-like	DNAJC19
SIK3	2.55523859261946e-101	0.32956368716054	0.784	0.606	4.21154424835539e-97	CD4+ TEM, Th2-like	SIK3
REEP33	4.04566742123847e-101	0.351946780539132	0.536	0.343	6.66806904368525e-97	CD4+ TEM, Th2-like	REEP3
PPME1	1.93917552291347e-100	0.369164657120781	0.371	0.212	3.19614909686597e-96	CD4+ TEM, Th2-like	PPME1
SMC61	4.54690996813021e-100	0.277414661853372	0.77	0.574	7.49421700947221e-96	CD4+ TEM, Th2-like	SMC6
PHC32	1.17591626258312e-99	0.342030269693723	0.699	0.509	1.9381451839895e-95	CD4+ TEM, Th2-like	PHC3
MOV10	1.85501769393234e-99	0.306843122075433	0.553	0.371	3.05744016313928e-95	CD4+ TEM, Th2-like	MOV10
BRD9	6.75059054194492e-99	0.31243819172667	0.355	0.203	1.11263233312336e-94	CD4+ TEM, Th2-like	BRD9
MAP4	2.52931208443293e-98	0.353977160011821	0.619	0.44	4.16881217756235e-94	CD4+ TEM, Th2-like	MAP4
TMEM1563	4.03058415429148e-98	0.314926463290804	0.637	0.422	6.64320880310322e-94	CD4+ TEM, Th2-like	TMEM156
RAP1GDS1	1.90603766061388e-97	0.330804013916482	0.64	0.456	3.1415312722238e-93	CD4+ TEM, Th2-like	RAP1GDS1
SPINT2	2.19661096164198e-97	0.255196424593317	0.378	0.215	3.62045418697831e-93	CD4+ TEM, Th2-like	SPINT2
HSP90AB13	3.63757476535714e-97	0.291289877618496	0.963	0.805	5.99545072826164e-93	CD4+ TEM, Th2-like	HSP90AB1
SELENOT1	5.9976189283409e-96	0.307621123396078	0.797	0.64	9.88527551769146e-92	CD4+ TEM, Th2-like	SELENOT
DYNLT1	3.2790885371715e-95	0.336112590435265	0.479	0.316	5.40459372696606e-91	CD4+ TEM, Th2-like	DYNLT1
PEBP12	9.17036330499051e-95	0.322600741571457	0.669	0.49	1.51145927992854e-90	CD4+ TEM, Th2-like	PEBP1
ANXA6	2.73068705618321e-92	0.299227670276773	0.367	0.216	4.50071840600116e-88	CD4+ TEM, Th2-like	ANXA6
ENSA	6.20861870296485e-92	0.269307187057155	0.318	0.175	1.02330453462267e-87	CD4+ TEM, Th2-like	ENSA
STK391	1.31556674381699e-91	0.268625102978196	0.503	0.304	2.16831710715916e-87	CD4+ TEM, Th2-like	STK39
NUCB23	1.40736328807985e-91	0.270003185364824	0.819	0.615	2.31961617141321e-87	CD4+ TEM, Th2-like	NUCB2
GSTO13	1.62289205446212e-91	0.369126099626004	0.802	0.626	2.67485068416446e-87	CD4+ TEM, Th2-like	GSTO1
WDR44	1.41557225294092e-90	0.277645190620342	0.319	0.175	2.33314618729722e-86	CD4+ TEM, Th2-like	WDR44
EVA1B2	2.23033169056387e-90	0.280331765840209	0.45	0.266	3.67603269238737e-86	CD4+ TEM, Th2-like	EVA1B
SP1003	2.8283667152952e-90	0.31697257556925	0.932	0.814	4.66171402014955e-86	CD4+ TEM, Th2-like	SP100
PPP1R16B	1.62105659845925e-89	0.256707932299254	0.277	0.139	2.67182548558054e-85	CD4+ TEM, Th2-like	PPP1R16B
ARMC8	2.35925338260171e-89	0.337356219331878	0.536	0.366	3.88852142520415e-85	CD4+ TEM, Th2-like	ARMC8
SMARCE12	3.30733219326479e-89	0.320861846012074	0.671	0.502	5.45114492093903e-85	CD4+ TEM, Th2-like	SMARCE1
KMT2A3	3.94834741180104e-88	0.313114923219846	0.697	0.521	6.50766620413048e-84	CD4+ TEM, Th2-like	KMT2A
PAK11	2.72974897950666e-87	0.263545701417965	0.31	0.166	4.49917226802288e-83	CD4+ TEM, Th2-like	PAK1
ZEB11	3.52317217367512e-87	0.270210958415049	0.716	0.494	5.80689237665134e-83	CD4+ TEM, Th2-like	ZEB1
TOX2	3.6556908772172e-86	0.518953026978791	0.578	0.394	6.0253097038294e-82	CD4+ TEM, Th2-like	TOX
GABARAPL22	6.91402018595871e-86	0.30194016509037	0.834	0.672	1.13956880704971e-81	CD4+ TEM, Th2-like	GABARAPL2
HOMER21	4.04535473616911e-85	0.314250660638496	0.633	0.466	6.66755367615393e-81	CD4+ TEM, Th2-like	HOMER2
FNDC3A	9.47906260809641e-85	0.347571695443275	0.695	0.535	1.56233909906645e-80	CD4+ TEM, Th2-like	FNDC3A
N4BP22	1.11526840338606e-83	0.376077454906868	0.719	0.551	1.8381853824609e-79	CD4+ TEM, Th2-like	N4BP2
GRAMD2B3	1.33657779868777e-83	0.26422072375507	0.575	0.369	2.20294752779718e-79	CD4+ TEM, Th2-like	GRAMD2B
TTC39B	1.40977644411836e-83	0.253867530844631	0.25	0.126	2.32359353519588e-79	CD4+ TEM, Th2-like	TTC39B
STK17A2	2.40907409783769e-83	0.310047346682583	0.583	0.421	3.97063592805608e-79	CD4+ TEM, Th2-like	STK17A
CA5B	2.91474290854031e-83	0.318844807543556	0.277	0.149	4.80407926185614e-79	CD4+ TEM, Th2-like	CA5B
SERBP12	1.24024262919848e-82	0.275752090637098	0.911	0.762	2.04416790144493e-78	CD4+ TEM, Th2-like	SERBP1
ATXN12	4.46069086662655e-82	0.317464764053563	0.695	0.524	7.35211068637389e-78	CD4+ TEM, Th2-like	ATXN1
SLC38A11	2.62131684284367e-81	0.270927226035283	0.302	0.167	4.32045442037494e-77	CD4+ TEM, Th2-like	SLC38A1
MDP11	3.11334540755674e-81	0.288148007080697	0.548	0.385	5.13141590073502e-77	CD4+ TEM, Th2-like	MDP1
NFATC3	9.35814051511538e-81	0.269120969979271	0.827	0.674	1.54240871970132e-76	CD4+ TEM, Th2-like	NFATC3
SCAPER	7.515143915722e-80	0.341437927216524	0.711	0.553	1.2386460201893e-75	CD4+ TEM, Th2-like	SCAPER
CDC5L	1.80839987740241e-79	0.302838330966347	0.62	0.461	2.98060467793465e-75	CD4+ TEM, Th2-like	CDC5L
GOLGA5	5.71303898359633e-79	0.27633894650824	0.441	0.29	9.41623085276347e-75	CD4+ TEM, Th2-like	GOLGA5
SETDB2	1.18292852165947e-78	0.312698093101704	0.538	0.38	1.94970278939914e-74	CD4+ TEM, Th2-like	SETDB2
INTS6L1	3.3040694938694e-78	0.265974692227382	0.25	0.13	5.44576733979554e-74	CD4+ TEM, Th2-like	INTS6L
STIM2	4.3575353301048e-78	0.298877993708656	0.564	0.403	7.18208973107873e-74	CD4+ TEM, Th2-like	STIM2
RBMS1	5.77352246619629e-78	0.271962968844401	0.839	0.695	9.51591972878473e-74	CD4+ TEM, Th2-like	RBMS1
SRSF102	6.37989299046066e-78	0.270662429978323	0.726	0.558	1.05153396268773e-73	CD4+ TEM, Th2-like	SRSF10
TARS3	1.0691532092861e-77	0.25464998303631	0.273	0.144	1.76217831954535e-73	CD4+ TEM, Th2-like	TARS3
UBA5	2.34858595634656e-77	0.322012492541124	0.39	0.253	3.8709393732504e-73	CD4+ TEM, Th2-like	UBA5
VPS13A2	2.45750450567044e-77	0.299254761746671	0.655	0.494	4.05045892624603e-73	CD4+ TEM, Th2-like	VPS13A
COG31	2.71380230826139e-77	0.33739053337369	0.484	0.338	4.47288896447643e-73	CD4+ TEM, Th2-like	COG3
SPCS3	2.95807926730839e-77	0.278646591627616	0.541	0.382	4.87550624837768e-73	CD4+ TEM, Th2-like	SPCS3
DIPK1A1	4.39376190820315e-77	0.267423083428541	0.387	0.237	7.24179837710043e-73	CD4+ TEM, Th2-like	DIPK1A
TNRC6A2	6.42116563838832e-77	0.31554887096633	0.726	0.573	1.05833652051916e-72	CD4+ TEM, Th2-like	TNRC6A
RUNX1	3.08944815679058e-76	0.347485981921384	0.923	0.809	5.09202845202223e-72	CD4+ TEM, Th2-like	RUNX1
SESN11	4.93147075326921e-76	0.352793395273298	0.66	0.508	8.12805009553831e-72	CD4+ TEM, Th2-like	SESN1
CAPN2	5.89668192441659e-76	0.303644911890111	0.319	0.194	9.71891114782343e-72	CD4+ TEM, Th2-like	CAPN2
PDS5A1	9.96689547038557e-76	0.305816821741006	0.745	0.595	1.64274371142895e-71	CD4+ TEM, Th2-like	PDS5A
TSC22D31	3.00487613437573e-75	0.301191564569068	0.424	0.272	4.95263684467808e-71	CD4+ TEM, Th2-like	TSC22D3
CLIC52	3.34162388760648e-74	0.313416041706052	0.437	0.276	5.507664491553e-70	CD4+ TEM, Th2-like	CLIC5
SSRP1	3.65967830285579e-74	0.277212276638354	0.406	0.263	6.03188177876691e-70	CD4+ TEM, Th2-like	SSRP1
THADA1	6.55653349882639e-74	0.412801165817448	0.645	0.506	1.08064785127657e-69	CD4+ TEM, Th2-like	THADA
CD79A3	4.44515448299759e-73	0.252859659743972	0.997	0.919	7.32650361887663e-69	CD4+ TEM, Th2-like	CD79A
CCT22	3.0908702088605e-72	0.279850769864929	0.545	0.39	5.09437227824388e-68	CD4+ TEM, Th2-like	CCT2
MBTPS11	8.71231293755348e-72	0.262749260720223	0.496	0.343	1.43596341836756e-67	CD4+ TEM, Th2-like	MBTPS1
HACE11	8.90099682484836e-72	0.347031111269128	0.487	0.342	1.46706229667151e-67	CD4+ TEM, Th2-like	HACE1
RAD50	9.11111808966683e-72	0.327755497959983	0.555	0.405	1.50169448353889e-67	CD4+ TEM, Th2-like	RAD50
UBE2E2	1.12785167205868e-71	0.361297716883246	0.769	0.622	1.85892512588712e-67	CD4+ TEM, Th2-like	UBE2E2
USP14	1.88849492392509e-71	0.256490615050688	0.351	0.216	3.11261733361333e-67	CD4+ TEM, Th2-like	USP14
RNASEH2B2	2.39982230187383e-71	0.297244513927724	0.555	0.404	3.95538711794844e-67	CD4+ TEM, Th2-like	RNASEH2B
MRPL12	3.4355964821152e-71	0.305794721554395	0.682	0.528	5.66255012182228e-67	CD4+ TEM, Th2-like	MRPL1
AIG12	3.70788490356536e-71	0.34313465254966	0.473	0.324	6.11133589805642e-67	CD4+ TEM, Th2-like	AIG1
SPATA5	1.01675882725145e-70	0.41601784078397	0.523	0.378	1.67582189907585e-66	CD4+ TEM, Th2-like	SPATA5
SEC61G	1.10723311327766e-70	0.253613408676682	0.857	0.734	1.82494161730424e-66	CD4+ TEM, Th2-like	SEC61G
NGDN	1.38660761457855e-70	0.270228771669217	0.398	0.258	2.28540667034836e-66	CD4+ TEM, Th2-like	NGDN
MPP5	1.65201239913877e-70	0.278207679278536	0.294	0.174	2.72284683626052e-66	CD4+ TEM, Th2-like	MPP5
SCP2	3.50667902174539e-70	0.270900908944973	0.592	0.44	5.77970836364076e-66	CD4+ TEM, Th2-like	SCP2
UBE3D2	5.8873775257597e-70	0.391931449616788	0.4	0.262	9.70357563795714e-66	CD4+ TEM, Th2-like	UBE3D
CRY2	1.18914194943624e-69	0.295476286428382	0.31	0.186	1.9599437610608e-65	CD4+ TEM, Th2-like	CRY2
NUP93	4.42936782845671e-69	0.306935834580943	0.389	0.252	7.30048405486235e-65	CD4+ TEM, Th2-like	NUP93
TCF20	1.44575225973032e-68	0.288307061896487	0.467	0.321	2.38288887448751e-64	CD4+ TEM, Th2-like	TCF20
RFC12	1.40015758622028e-67	0.271641887124422	0.557	0.4	2.30773973360827e-63	CD4+ TEM, Th2-like	RFC1
VWA81	1.53813995639012e-67	0.315023811313631	0.602	0.454	2.53516227612219e-63	CD4+ TEM, Th2-like	VWA8
AHCYL21	2.51075177907091e-67	0.332536421215775	0.501	0.352	4.13822108226468e-63	CD4+ TEM, Th2-like	AHCYL2
GARRE1	1.7109916640648e-66	0.284447189920855	0.339	0.213	2.82005646071161e-62	CD4+ TEM, Th2-like	GARRE1
GRK52	2.29987568278117e-66	0.289451528886101	0.633	0.474	3.79065510035992e-62	CD4+ TEM, Th2-like	GRK5
C2CD3	3.63328947497273e-66	0.269425108297421	0.32	0.194	5.98838771265006e-62	CD4+ TEM, Th2-like	C2CD3
MORC31	1.41841155708938e-65	0.255834220191399	0.505	0.354	2.33782592839471e-61	CD4+ TEM, Th2-like	MORC3
TCF12	8.76050265618378e-65	0.284575499206352	0.815	0.672	1.44390604779221e-60	CD4+ TEM, Th2-like	TCF12
PDCD52	1.38003517595237e-64	0.268463980522425	0.595	0.442	2.2745739770047e-60	CD4+ TEM, Th2-like	PDCD5
SMIM4	1.14787220968127e-63	0.288090951415242	0.503	0.368	1.89192297599668e-59	CD4+ TEM, Th2-like	SMIM4
AHI1	1.3446729142762e-62	0.274461588090011	0.601	0.444	2.21628989731003e-58	CD4+ TEM, Th2-like	AHI1
KIAA0586	1.38941786604983e-62	0.283049957905658	0.33	0.208	2.29003852682333e-58	CD4+ TEM, Th2-like	KIAA0586
SUPT3H1	1.83268342143055e-62	0.323138198598725	0.714	0.578	3.02062881520183e-58	CD4+ TEM, Th2-like	SUPT3H
MGA2	1.85777361733086e-61	0.250885037703449	0.528	0.377	3.06198247608473e-57	CD4+ TEM, Th2-like	MGA
PDSS2	8.00877614557185e-61	0.317012646223305	0.617	0.479	1.32000648431315e-56	CD4+ TEM, Th2-like	PDSS2
PRIM21	1.10790029069664e-60	0.312445366988725	0.556	0.405	1.8260412591262e-56	CD4+ TEM, Th2-like	PRIM2
MAN1A2	1.53868215754383e-60	0.306830275946523	0.765	0.643	2.53605593206375e-56	CD4+ TEM, Th2-like	MAN1A2
PSME22	3.04225558312465e-60	0.264085555780671	0.679	0.527	5.01424565210605e-56	CD4+ TEM, Th2-like	PSME2
PACS11	8.27206815457239e-60	0.268005435576967	0.538	0.385	1.36340227323662e-55	CD4+ TEM, Th2-like	PACS1
RIOK2	2.65726126288572e-59	0.250699133455899	0.462	0.327	4.37969801348825e-55	CD4+ TEM, Th2-like	RIOK2
ADPGK	2.0501989912551e-58	0.276876323710875	0.448	0.319	3.37913797738665e-54	CD4+ TEM, Th2-like	ADPGK
RALA1	2.73612672799845e-58	0.256604065694632	0.406	0.277	4.50968407308704e-54	CD4+ TEM, Th2-like	RALA
DNAJC1	4.07321531648357e-58	0.270756886844365	0.63	0.483	6.71347348462822e-54	CD4+ TEM, Th2-like	DNAJC1
EIF2B3	7.86553400601501e-58	0.316629903428344	0.423	0.292	1.29639731487139e-53	CD4+ TEM, Th2-like	EIF2B3
METAP21	2.57847198876198e-56	0.255820917524109	0.58	0.439	4.2498375318775e-52	CD4+ TEM, Th2-like	METAP2
SDCCAG8	1.64392935707267e-55	0.281275419712671	0.406	0.283	2.70952436632718e-51	CD4+ TEM, Th2-like	SDCCAG8
CEP112	2.90603231329676e-55	0.3013471892017	0.265	0.16	4.78972245877573e-51	CD4+ TEM, Th2-like	CEP112
ZRANB3	4.52189351335311e-55	0.296038592231782	0.51	0.373	7.4529848887086e-51	CD4+ TEM, Th2-like	ZRANB3
MBD2	1.0449462551069e-54	0.25661702871204	0.504	0.378	1.7222804176672e-50	CD4+ TEM, Th2-like	MBD2
REX1BD1	2.47237732977173e-54	0.259777392412057	0.421	0.301	4.07497231492976e-50	CD4+ TEM, Th2-like	REX1BD
CCNY	2.4895831518678e-53	0.299254491020083	0.67	0.545	4.10333095090851e-49	CD4+ TEM, Th2-like	CCNY
GPHN2	5.43215639025018e-50	0.340951910180245	0.539	0.415	8.95328016241035e-46	CD4+ TEM, Th2-like	GPHN
MMS22L	3.10006633484796e-49	0.25092596474835	0.324	0.21	5.10952933309641e-45	CD4+ TEM, Th2-like	MMS22L
CWC271	3.72950430058273e-48	0.254153339758789	0.542	0.418	6.14696898822046e-44	CD4+ TEM, Th2-like	CWC27
FARS2	1.86077637068986e-47	0.296701218393077	0.467	0.352	3.06693161417103e-43	CD4+ TEM, Th2-like	FARS2
DLA882	2.51733905708097e-47	0.265054466553109	0.96	0.911	4.14907823388086e-43	CD4+ TEM, Th2-like	DLA88
NLK	7.36766477958636e-44	0.280681340637355	0.391	0.283	1.21433850897142e-39	CD4+ TEM, Th2-like	NLK
BBS9	1.91927780714852e-42	0.252677781483748	0.446	0.334	3.16335368174219e-38	CD4+ TEM, Th2-like	BBS9
SMYD31	4.40380641153474e-26	0.267954342317044	0.452	0.363	7.25835372749156e-22	CD4+ TEM, Th2-like	SMYD3
LEF13	0	1.32271365982007	0.95	0.374	0	CD4+ TCM	LEF1
LTB4	0	1.13191476017504	0.99	0.591	0	CD4+ TCM	LTB
ATP10A3	0	1.13151396291308	0.615	0.236	0	CD4+ TCM	ATP10A
SNX91	0	1.11992693206774	0.501	0.212	0	CD4+ TCM	SNX9
CCR71	0	1.11191332271156	0.712	0.22	0	CD4+ TCM	CCR7
CD524	0	1.07184003708855	0.598	0.185	0	CD4+ TCM	CD52
PLAC83	0	1.07074325767412	0.966	0.569	0	CD4+ TCM	PLAC8
CSTA2	0	1.04679099710539	0.592	0.184	0	CD4+ TCM	CSTA
TSPAN53	0	1.02633112535186	0.637	0.226	0	CD4+ TCM	TSPAN5
NAPEPLD2	0	0.992297572264415	0.681	0.352	0	CD4+ TCM	NAPEPLD
SATB12	0	0.989972692793003	0.928	0.53	0	CD4+ TCM	SATB1
CTPS11	0	0.952509443444352	0.555	0.176	0	CD4+ TCM	CTPS1
IL7R4	0	0.944850438268268	0.944	0.411	0	CD4+ TCM	IL7R
CAMK44	0	0.879958586885143	0.917	0.456	0	CD4+ TCM	CAMK4
CTLA42	0	0.850881324454949	0.417	0.146	0	CD4+ TCM	CTLA4
MYO7A4	0	0.809546429227519	1	0.948	0	CD4+ TCM	MYO7A
RGS101	0	0.785602355739686	0.591	0.325	0	CD4+ TCM	RGS10
TCF73	0	0.778135459102912	0.612	0.248	0	CD4+ TCM	TCF7
EFHC22	0	0.777050885159837	0.345	0.101	0	CD4+ TCM	EFHC2
BCL23	0	0.77585235530124	0.905	0.56	0	CD4+ TCM	BCL2
ICOS3	0	0.766812550737722	0.519	0.228	0	CD4+ TCM	ICOS
PRKCQ4	0	0.74717394282728	0.807	0.44	0	CD4+ TCM	PRKCQ
CD79A4	0	0.740009340246215	0.999	0.918	0	CD4+ TCM	CD79A
TRIM222	0	0.738490613797098	0.766	0.469	0	CD4+ TCM	TRIM22
SCML43	0	0.738163625066367	0.877	0.49	0	CD4+ TCM	SCML4
BCL11B4	0	0.737137718087706	0.777	0.393	0	CD4+ TCM	BCL11B
INPP4B4	0	0.733821680730713	0.957	0.485	0	CD4+ TCM	INPP4B
CARMIL11	0	0.712380814606391	0.346	0.125	0	CD4+ TCM	CARMIL1
MLLT34	0	0.701345513839187	0.783	0.418	0	CD4+ TCM	MLLT3
CD3E4	0	0.690004065585816	0.975	0.555	0	CD4+ TCM	CD3E
COQ10B3	0	0.688430486940994	0.955	0.777	0	CD4+ TCM	COQ10B
MACF14	0	0.676290712803354	0.97	0.798	0	CD4+ TCM	MACF1
ITGA12	0	0.669388673207547	0.604	0.287	0	CD4+ TCM	ITGA1
ABLIM14	0	0.653614604062807	0.685	0.352	0	CD4+ TCM	ABLIM1
PLCL14	0	0.646850113242273	0.661	0.293	0	CD4+ TCM	PLCL1
RCAN34	0	0.639911340481286	0.642	0.356	0	CD4+ TCM	RCAN3
DYRK1B2	0	0.626088501355738	0.999	0.956	0	CD4+ TCM	DYRK1B
SPTBN12	0	0.602561490111776	0.746	0.465	0	CD4+ TCM	SPTBN1
TXK1	0	0.59833661209329	0.661	0.293	0	CD4+ TCM	TXK
NACA2	0	0.589900402887461	0.998	0.913	0	CD4+ TCM	NACA
UBA523	0	0.56566728969659	0.999	0.936	0	CD4+ TCM	UBA52
NOP532	0	0.557940533444317	0.931	0.777	0	CD4+ TCM	NOP53
FAU2	0	0.524645081457197	0.999	0.986	0	CD4+ TCM	FAU
SNRPD22	0	0.523281944010627	0.961	0.838	0	CD4+ TCM	SNRPD2
PFDN52	0	0.522154720235932	0.967	0.852	0	CD4+ TCM	PFDN5
EEF1B23	0	0.504749012776992	0.994	0.884	0	CD4+ TCM	EEF1B2
SLCO3A12	7.61513127495275e-307	0.455998870858926	0.486	0.215	1.25512593673771e-302	CD4+ TCM	SLCO3A1
TBC1D53	9.28739169769037e-307	0.587183768319821	0.97	0.838	1.53074789961333e-302	CD4+ TCM	TBC1D5
DOCK34	1.633992847769e-295	0.429955622126426	0.804	0.429	2.69314701169286e-291	CD4+ TCM	DOCK3
LY6E4	1.37650507650823e-293	0.539766029002686	0.899	0.581	2.26875566710086e-289	CD4+ TCM	LY6E
TNFSF81	1.35351938260138e-281	0.697174132721792	0.574	0.333	2.2308706464036e-277	CD4+ TCM	TNFSF8
CLEC2D2	1.14971110380142e-265	0.505816018269009	0.872	0.57	1.8949538412855e-261	CD4+ TCM	CLEC2D
SKAP14	1.38419636261295e-264	0.49094433826834	0.942	0.576	2.28143244485867e-260	CD4+ TCM	SKAP1
CD3D4	8.99679599666562e-264	0.488260816074441	0.861	0.535	1.48285191617043e-259	CD4+ TCM	CD3D
RGS14	2.66365422602582e-254	0.679114694066356	0.423	0.2	4.39023489533576e-250	CD4+ TCM	RGS1
REEP34	1.39165289019909e-253	0.787740138511298	0.561	0.34	2.29372229362614e-249	CD4+ TCM	REEP3
GALNT174	4.07999088545442e-249	0.535867046958674	0.55	0.282	6.72464097740598e-245	CD4+ TCM	GALNT17
ANKH3	3.80917268708058e-248	0.556084953589963	0.586	0.332	6.27827842284621e-244	CD4+ TCM	ANKH
EEF1D3	2.95144991234215e-247	0.46457425783488	0.965	0.836	4.86457974552233e-243	CD4+ TCM	EEF1D
TGFBR21	5.09278128853578e-247	0.602002230324567	0.739	0.52	8.39392211976468e-243	CD4+ TCM	TGFBR2
NT5C2	1.90635886299822e-245	0.577027317639215	0.6	0.373	3.14206067799367e-241	CD4+ TCM	NT5C
NUCB24	1.74980686816485e-244	0.513156880988671	0.832	0.612	2.88403168010931e-240	CD4+ TCM	NUCB2
DGKA4	3.15716448779272e-238	0.520247800371379	0.576	0.331	5.20363850877997e-234	CD4+ TCM	DGKA
NPM13	1.09761266740259e-237	0.477069660825497	0.925	0.762	1.80908519841295e-233	CD4+ TCM	NPM1
CD283	1.96858192444939e-235	0.471524629979165	0.394	0.18	3.24461672787749e-231	CD4+ TCM	CD28
PSIP14	2.02267910490912e-235	0.469188232913048	0.898	0.697	3.33377970071122e-231	CD4+ TCM	PSIP1
SEPTIN63	1.23296099218574e-229	0.465788230150276	0.901	0.714	2.03216630732054e-225	CD4+ TCM	SEPTIN6
AFF31	1.99178039741165e-226	0.255933993121797	0.888	0.596	3.28285245101388e-222	CD4+ TCM	AFF3
DHX322	2.05236948974228e-223	0.465036481496946	0.317	0.14	3.38271539299323e-219	CD4+ TCM	DHX32
EIF4B1	4.86893939249398e-223	0.445644527022061	0.923	0.792	8.02498590670858e-219	CD4+ TCM	EIF4B
ITK4	2.51213216842009e-220	0.450490028557172	0.753	0.449	4.14049623998999e-216	CD4+ TCM	ITK
IL21R1	3.10443182941209e-219	0.390404004609494	0.271	0.105	5.11672454123701e-215	CD4+ TCM	IL21R
CD3G4	4.28741304301422e-218	0.432158653094077	0.729	0.436	7.06651417749604e-214	CD4+ TCM	CD3G
JAK14	5.90818771626898e-218	0.391773013965749	0.979	0.901	9.73787499395454e-214	CD4+ TCM	JAK1
YEATS24	4.48953489338388e-216	0.525234349483018	0.644	0.419	7.39965141127532e-212	CD4+ TCM	YEATS2
ETS14	5.16088406742354e-216	0.466561669524942	0.989	0.689	8.50616911992749e-212	CD4+ TCM	ETS1
RFTN14	3.45839197472009e-214	0.457800913708937	0.776	0.51	5.70012165273365e-210	CD4+ TCM	RFTN1
CAMK2D3	1.26128877984901e-212	0.581645997588502	0.813	0.596	2.07885616694714e-208	CD4+ TCM	CAMK2D
TMEM1564	9.25474311538149e-210	0.477875631417078	0.662	0.418	1.52536676027718e-205	CD4+ TCM	TMEM156
MMD4	1.00053941107198e-209	0.473677948324927	0.565	0.33	1.64908905732884e-205	CD4+ TCM	MMD
PDK11	1.11074281657819e-208	0.518269923982453	0.498	0.286	1.83072631028417e-204	CD4+ TCM	PDK1
PITPNC12	1.09503295322077e-199	0.502462527132876	0.826	0.616	1.80483331349848e-195	CD4+ TCM	PITPNC1
SNRPG1	5.45537426882348e-196	0.41913010505959	0.955	0.834	8.99154786987486e-192	CD4+ TCM	SNRPG
GRAMD2B4	6.61558901092331e-193	0.439166924096211	0.614	0.364	1.09038138078038e-188	CD4+ TCM	GRAMD2B
EPB413	1.33578636179854e-187	0.39093725484197	0.927	0.796	2.20164308151635e-183	CD4+ TCM	EPB41
RASGRP13	2.53646285917886e-183	0.461299564226003	0.581	0.349	4.1805980844986e-179	CD4+ TCM	RASGRP1
CHD32	8.21342613372423e-183	0.444761682653739	0.397	0.211	1.35373689536043e-178	CD4+ TCM	CHD3
BBX2	1.11650553995918e-181	0.458307537803818	0.877	0.743	1.84022443096072e-177	CD4+ TCM	BBX
TPT1	6.11198736514999e-174	0.282768235730276	1	0.977	1.00737775752402e-169	CD4+ TCM	TPT1
THEMIS4	1.74383422515401e-172	0.363284354901128	0.632	0.368	2.87418756989885e-168	CD4+ TCM	THEMIS
CCDC571	1.31724597307942e-170	0.381028322470559	0.302	0.143	2.1710848128295e-166	CD4+ TCM	CCDC57
TNIK4	3.48928515481781e-170	0.349380944633065	0.889	0.57	5.75103979217071e-166	CD4+ TCM	TNIK
UBE2Q21	1.60302109173244e-169	0.508206800937532	0.483	0.303	2.64209936339341e-165	CD4+ TCM	UBE2Q2
CLIC53	2.42917062439379e-169	0.464335588490111	0.482	0.272	4.00375902312585e-165	CD4+ TCM	CLIC5
TLK11	2.49463778032008e-169	0.50638116209612	0.849	0.716	4.11166198952356e-165	CD4+ TCM	TLK1
FAM241A1	2.37385939553849e-168	0.513964608052342	0.531	0.334	3.91259505572655e-164	CD4+ TCM	FAM241A
ACTN12	1.6381339205563e-167	0.321357415775758	0.367	0.183	2.69997232786089e-163	CD4+ TCM	ACTN1
NAA161	2.58282522437611e-165	0.389139130465148	0.725	0.544	4.25701253481671e-161	CD4+ TCM	NAA16
IFGGB23	6.44730108668603e-163	0.426775905214731	0.408	0.218	1.06264416510759e-158	CD4+ TCM	IFGGB2
NSD33	7.61166179444102e-162	0.507988328770635	0.763	0.633	1.25455409695977e-157	CD4+ TCM	NSD3
EEF1A12	1.46536392941281e-160	0.334026638017258	0.994	0.899	2.41521282845819e-156	CD4+ TCM	EEF1A1
CD841	2.8314199442039e-159	0.392817507861177	0.459	0.256	4.66674635203688e-155	CD4+ TCM	CD84
JAZF14	2.90829029119038e-159	0.358749056081063	0.747	0.508	4.79344405793999e-155	CD4+ TCM	JAZF1
EVL3	2.74836559159192e-156	0.393502550173448	0.475	0.278	4.52985616806181e-152	CD4+ TCM	EVL
ANAPC112	1.26450510985714e-154	0.424089244409759	0.712	0.559	2.08415732206654e-150	CD4+ TCM	ANAPC11
STMN11	9.48674661145344e-154	0.348605187035236	0.662	0.439	1.56360557649976e-149	CD4+ TCM	STMN1
PATJ4	1.22196514866256e-151	0.390533657417617	0.344	0.175	2.01404295802563e-147	CD4+ TCM	PATJ
PEBP13	7.7472828975581e-151	0.428724741934866	0.658	0.488	1.27690716717553e-146	CD4+ TCM	PEBP1
KRT183	1.34305561601923e-148	0.322616822674596	0.281	0.131	2.21362426632289e-144	CD4+ TCM	KRT18
PDSS11	2.87316367439325e-148	0.403834572975117	0.278	0.134	4.73554836813495e-144	CD4+ TCM	PDSS1
ITPKB1	3.90484426724164e-146	0.419020731706698	0.661	0.478	6.43596432126767e-142	CD4+ TCM	ITPKB
ALPK21	1.59896451381264e-145	0.381361601813059	0.378	0.202	2.63541331166599e-141	CD4+ TCM	ALPK2
HOMER22	5.95780865606552e-143	0.428515170194163	0.627	0.464	9.81966022692719e-139	CD4+ TCM	HOMER2
IL27RA3	1.18441816276727e-142	0.405732490497896	0.586	0.38	1.95215801587301e-138	CD4+ TCM	IL27RA
HADH1	2.99697646804465e-140	0.37870088150576	0.292	0.148	4.93961661463119e-136	CD4+ TCM	HADH
EIF3G1	4.28730867454322e-140	0.386343456130833	0.855	0.722	7.06634215738213e-136	CD4+ TCM	EIF3G
LBH2	8.27317397525655e-139	0.383121399135421	0.503	0.314	1.36358453460179e-134	CD4+ TCM	LBH
CARD192	8.4531170204717e-138	0.391036755582712	0.72	0.564	1.39324274731415e-133	CD4+ TCM	CARD19
KLF71	3.48817321560824e-137	0.377138759904293	0.406	0.232	5.7492070939655e-133	CD4+ TCM	KLF7
EVA1B3	1.43477442006364e-136	0.371179321414593	0.444	0.264	2.36479519914889e-132	CD4+ TCM	EVA1B
PDCD44	1.89095613252154e-134	0.354744199160461	0.803	0.63	3.116673897622e-130	CD4+ TCM	PDCD4
ICAM22	3.0588476060112e-133	0.36731369393475	0.561	0.373	5.04159262422767e-129	CD4+ TCM	ICAM2
METTL81	2.02606867006787e-131	0.444785961886995	0.506	0.334	3.33936638200587e-127	CD4+ TCM	METTL8
NCALD1	4.50745949510232e-130	0.344427811778576	0.344	0.18	7.42919473982765e-126	CD4+ TCM	NCALD
CYFIP23	5.02011412115547e-130	0.30285172969205	0.761	0.542	8.27415209448845e-126	CD4+ TCM	CYFIP2
SPTAN12	5.93680962561172e-128	0.421833792527134	0.62	0.47	9.78504962493324e-124	CD4+ TCM	SPTAN1
CHIC21	2.15627762652158e-127	0.324238691430512	0.804	0.666	3.55397678403287e-123	CD4+ TCM	CHIC2
NUCKS12	1.09609449885013e-126	0.344697133326982	0.793	0.659	1.80658295300479e-122	CD4+ TCM	NUCKS1
KLF123	1.12846230750288e-126	0.32397665141289	0.883	0.64	1.85993157522624e-122	CD4+ TCM	KLF12
USP133	4.97528842079777e-126	0.315832723491565	0.251	0.12	8.20027037515889e-122	CD4+ TCM	USP13
TAB22	1.46191049429657e-124	0.419473875852756	0.67	0.524	2.40952087669961e-120	CD4+ TCM	TAB2
TRIM343	2.82891585568684e-123	0.382103055198578	0.639	0.466	4.66261911334305e-119	CD4+ TCM	TRIM34
TOX3	2.04607276406157e-121	0.269950604741548	0.621	0.389	3.37233712972628e-117	CD4+ TCM	TOX
TRAT11	4.41401531344687e-120	0.282891190390785	0.514	0.309	7.27518003962314e-116	CD4+ TCM	TRAT1
SP1104	5.38938381346471e-119	0.356964806362078	0.77	0.636	8.88278240135254e-115	CD4+ TCM	SP110
FOXP11	1.3197960327519e-118	0.325268497305851	0.852	0.704	2.17528782118168e-114	CD4+ TCM	FOXP1
RWDD12	3.72960742648319e-114	0.34389241540875	0.749	0.615	6.14713896032959e-110	CD4+ TCM	RWDD1
ERBIN1	4.20236265618652e-113	0.376186724576749	0.879	0.787	6.92633412992662e-109	CD4+ TCM	ERBIN
HSP90AA13	2.24460828326927e-112	0.353502171919714	0.776	0.663	3.6995633724844e-108	CD4+ TCM	HSP90AA1
SFMBT24	5.9601377825347e-112	0.362403361722453	0.462	0.283	9.82349909317369e-108	CD4+ TCM	SFMBT2
YWHAH4	5.85914140971854e-110	0.3954755470169	0.545	0.4	9.6570368714981e-106	CD4+ TCM	YWHAH
TLE41	3.67760788038623e-109	0.325697854156621	0.575	0.412	6.06143330845258e-105	CD4+ TCM	TLE4
GRAP24	1.93458872535639e-108	0.317102564516734	0.498	0.315	3.1885891371324e-104	CD4+ TCM	GRAP2
YARS12	2.26465886782731e-108	0.346026033158255	0.477	0.31	3.73261074595298e-104	CD4+ TCM	YARS1
SMCHD11	2.63835947842468e-108	0.301978722777268	0.929	0.845	4.34854409233956e-104	CD4+ TCM	SMCHD1
SP1004	5.92494373074367e-108	0.301971380526123	0.916	0.814	9.76549225701171e-104	CD4+ TCM	SP100
HMGN11	1.82945703536645e-107	0.278718719573229	0.566	0.397	3.01531108569098e-103	CD4+ TCM	HMGN1
GYPC3	3.20851389182296e-106	0.300638891164991	0.39	0.234	5.28827259650261e-102	CD4+ TCM	GYPC
HIVEP21	7.48335134628205e-106	0.333273687194848	0.311	0.174	1.23340596889421e-101	CD4+ TCM	HIVEP2
CDKN1B1	4.86091393327922e-105	0.365656465622058	0.457	0.31	8.01175834483082e-101	CD4+ TCM	CDKN1B
CD55	1.28163962608288e-104	0.312183086108701	0.362	0.212	2.1123984317098e-100	CD4+ TCM	CD5
FAN13	5.8336625561531e-104	0.316069643428663	0.312	0.179	9.61504262505154e-100	CD4+ TCM	FAN1
FAIM3	1.15425117715791e-103	0.316400445480521	0.468	0.299	1.90243679019166e-99	CD4+ TCM	FAIM
NR3C21	5.60754299859282e-103	0.306104247453201	0.474	0.306	9.24235237028068e-99	CD4+ TCM	NR3C2
TBC1D42	6.18304482080482e-103	0.289068984981811	0.263	0.14	1.01908944736505e-98	CD4+ TCM	TBC1D4
PDE4B2	1.36508940570303e-102	0.401939396153186	0.726	0.602	2.24994035847973e-98	CD4+ TCM	PDE4B
RNF1573	6.27559362568444e-101	0.355338919939792	0.421	0.263	1.03434334138531e-96	CD4+ TCM	RNF157
RNF1301	8.69904570859822e-100	0.373354532610044	0.801	0.685	1.43377671369116e-95	CD4+ TCM	RNF130
HSP90AB14	1.14471709799435e-99	0.296112611139061	0.937	0.805	1.88672272091429e-95	CD4+ TCM	HSP90AB1
GABARAPL23	2.55779332132038e-98	0.332280054421357	0.781	0.673	4.21575495220024e-94	CD4+ TCM	GABARAPL2
PQBP11	3.69564902066928e-98	0.359280200320744	0.498	0.366	6.09116871586711e-94	CD4+ TCM	PQBP1
WRNIP11	9.11547671778453e-98	0.352745400720345	0.539	0.406	1.50241287262525e-93	CD4+ TCM	WRNIP1
RASA34	1.58528130858836e-96	0.281094878594555	0.872	0.746	2.61286065281534e-92	CD4+ TCM	RASA3
TERF2IP2	6.03082382681057e-95	0.316959620287345	0.567	0.43	9.94000383134919e-91	CD4+ TCM	TERF2IP
MAP3K5	1.63655301022062e-94	0.342454293876612	0.478	0.329	2.69736667144563e-90	CD4+ TCM	MAP3K5
CCND23	4.3020468920038e-94	0.287428504920993	0.417	0.26	7.09063368740067e-90	CD4+ TCM	CCND2
DCLK21	1.8038674755562e-93	0.300472658167382	0.305	0.178	2.97313437321173e-89	CD4+ TCM	DCLK2
MALT14	2.39466468729775e-93	0.380533749179894	0.586	0.444	3.94688633760414e-89	CD4+ TCM	MALT1
TXNDC113	3.63383840657295e-93	0.366707540012734	0.46	0.32	5.98929246171354e-89	CD4+ TCM	TXNDC11
DTHD11	4.62080245640044e-91	0.293797262413868	0.283	0.157	7.6160066086392e-87	CD4+ TCM	DTHD1
SNRK4	4.96825321038092e-88	0.290894114661901	0.808	0.693	8.18867494134984e-84	CD4+ TCM	SNRK
NDFIP13	2.79961058714197e-87	0.279336630732895	0.746	0.638	4.61431816972739e-83	CD4+ TCM	NDFIP1
CCDC181	4.9052955396179e-87	0.284005080511495	0.303	0.179	8.08490810839822e-83	CD4+ TCM	CCDC18
SRSF103	1.85445824105517e-85	0.288413758301166	0.677	0.558	3.05651807290712e-81	CD4+ TCM	SRSF10
CD2AP4	5.59100994442952e-85	0.335486203352722	0.507	0.369	9.21510259040873e-81	CD4+ TCM	CD2AP
SEPTIN12	2.08674955220333e-84	0.295795967247797	0.393	0.254	3.43938061194153e-80	CD4+ TCM	SEPTIN1
OPTN3	3.46583353647109e-84	0.299877604957481	0.667	0.519	5.71238683481165e-80	CD4+ TCM	OPTN
MIB21	1.23650930469033e-82	0.300930873703315	0.398	0.271	2.03801463599059e-78	CD4+ TCM	MIB2
ORC42	1.40065979735867e-82	0.314667083200734	0.648	0.524	2.30856747800656e-78	CD4+ TCM	ORC4
SGTB3	2.25658169993419e-82	0.276346825829592	0.279	0.163	3.71929795783153e-78	CD4+ TCM	SGTB
OPRM11	4.38423152076142e-82	0.306433407342631	0.442	0.31	7.22609039251898e-78	CD4+ TCM	OPRM1
DTX3L1	1.85160974975118e-81	0.313855080841122	0.465	0.339	3.0518231895399e-77	CD4+ TCM	DTX3L
CRLF31	1.11935195624798e-79	0.263833769415702	0.788	0.693	1.84491589428792e-75	CD4+ TCM	CRLF3
GPHN3	2.75896851927787e-79	0.310392820508323	0.566	0.412	4.54733191347378e-75	CD4+ TCM	GPHN
NTAQ11	4.12965289946212e-79	0.348909429124671	0.397	0.275	6.80649390889346e-75	CD4+ TCM	NTAQ1
TULP41	1.544743468444e-78	0.361438953637667	0.254	0.149	2.54604618468939e-74	CD4+ TCM	TULP4
PRDX44	1.84586851117412e-78	0.271191904183302	0.508	0.35	3.04236048011718e-74	CD4+ TCM	PRDX4
CD691	6.71536570296786e-78	0.291651055189848	0.286	0.17	1.10682657516316e-73	CD4+ TCM	CD69
RFC13	1.93991806432996e-77	0.312557920916148	0.53	0.4	3.19737295362864e-73	CD4+ TCM	RFC1
CASP31	3.19461563568396e-77	0.274246520834662	0.281	0.169	5.2653654907343e-73	CD4+ TCM	CASP3
MDFIC4	5.92104630446204e-77	0.356090215819985	0.617	0.486	9.75906851901433e-73	CD4+ TCM	MDFIC
GSTO14	8.93851532157848e-77	0.367455657291433	0.734	0.628	1.47324609530257e-72	CD4+ TCM	GSTO1
UQCC31	3.83361137110918e-76	0.297475812151319	0.293	0.186	6.31855826186215e-72	CD4+ TCM	UQCC3
SMARCE13	1.13765766873156e-75	0.305377520183498	0.61	0.503	1.87508736960335e-71	CD4+ TCM	SMARCE1
URI11	3.6118061565219e-73	0.29810667981181	0.577	0.459	5.9529789071794e-69	CD4+ TCM	URI1
OGA1	6.59383733558407e-72	0.251198795699368	0.752	0.661	1.08679626965097e-67	CD4+ TCM	OGA
TRMT1122	1.94643221242112e-71	0.26750391291896	0.722	0.622	3.20810957251249e-67	CD4+ TCM	TRMT112
MAN2A12	2.21332293130918e-71	0.284737540956936	0.697	0.581	3.64799885538379e-67	CD4+ TCM	MAN2A1
CEBPZ1	5.18223110858217e-71	0.309186593278403	0.522	0.412	8.54135331316514e-67	CD4+ TCM	CEBPZ
C15H16orf871	3.39840609847899e-69	0.329129193862562	0.408	0.295	5.60125293151308e-65	CD4+ TCM	C15H16orf87
SSBP43	3.45768956948728e-69	0.252594249886431	0.538	0.404	5.69896394842894e-65	CD4+ TCM	SSBP4
LRRC13	8.30231460766949e-69	0.268771934948814	0.337	0.215	1.36838749363609e-64	CD4+ TCM	LRRC1
TRAF3IP31	8.97907623061924e-68	0.255088930009932	0.793	0.695	1.47993134433066e-63	CD4+ TCM	TRAF3IP3
TTC39C4	1.25518344203614e-67	0.287537828369923	0.399	0.285	2.06879334916397e-63	CD4+ TCM	TTC39C
POLR2H	1.00453693478435e-66	0.305442081071959	0.421	0.317	1.65567777591156e-62	CD4+ TCM	POLR2H
ZC3HAV11	4.65646801461796e-65	0.260819263598387	0.658	0.545	7.67479058169332e-61	CD4+ TCM	ZC3HAV1
SLC25A121	1.03063696393412e-64	0.279946496938264	0.498	0.376	1.69869584395622e-60	CD4+ TCM	SLC25A12
STRADA1	4.22123040693825e-62	0.271328394425012	0.377	0.271	6.95743195671562e-58	CD4+ TCM	STRADA
TRA2B1	2.5174627294514e-59	0.250824409525884	0.765	0.689	4.1492820706818e-55	CD4+ TCM	TRA2B
HEG12	1.29759578788814e-57	0.260136721522939	0.281	0.182	2.13869737759723e-53	CD4+ TCM	HEG1
SNRPD1	1.47005081970634e-57	0.265865005454782	0.664	0.574	2.42293776103999e-53	CD4+ TCM	SNRPD1
EIF5B2	7.2206916555258e-57	0.279872114122643	0.663	0.57	1.19011439866376e-52	CD4+ TCM	EIF5B
SGO13	8.32131468163355e-56	0.284177071141519	0.532	0.428	1.37151908582684e-51	CD4+ TCM	SGO1
LNPEP1	1.72566461828896e-55	0.284400595916664	0.555	0.456	2.84424042386387e-51	CD4+ TCM	LNPEP
PUM11	7.72687835405395e-55	0.266239336791935	0.656	0.572	1.27354409031517e-50	CD4+ TCM	PUM1
TRIO	7.57884206538802e-53	0.329159624036127	0.525	0.433	1.24914474921725e-48	CD4+ TCM	TRIO
TOMM7	1.04971819516299e-52	0.268405257670737	0.424	0.332	1.73014552926764e-48	CD4+ TCM	TOMM7
ITPR21	1.48016420471353e-52	0.263739288293474	0.829	0.757	2.43960664220883e-48	CD4+ TCM	ITPR2
TBK11	1.37319272861265e-50	0.263682923398844	0.374	0.281	2.26329625529937e-46	CD4+ TCM	TBK1
KIAA09301	2.63877491557736e-50	0.255008360331834	0.544	0.452	4.3492288158546e-46	CD4+ TCM	KIAA0930
STAT12	1.03327800071928e-49	0.255737557597681	0.624	0.534	1.70304880078553e-45	CD4+ TCM	STAT1
IMPDH21	5.6618867258575e-47	0.253426600792668	0.39	0.301	9.33192170155834e-43	CD4+ TCM	IMPDH2
COL4A5	5.93968028840771e-43	0.284588650023686	0.417	0.343	9.78978105135359e-39	CD4+ TCM	COL4A5
ADK1	5.79452080108216e-42	0.282917614087753	0.545	0.446	9.55052918434361e-38	CD4+ TCM	ADK
ATAD21	5.92985941064373e-42	0.253126436452086	0.306	0.223	9.773594280623e-38	CD4+ TCM	ATAD2
VPS541	5.95836321340441e-41	0.254088956517774	0.479	0.396	9.82057424833315e-37	CD4+ TCM	VPS54
NTRK2	0	1.8963884974082	0.582	0.009	0	CD4+ TEM, Th17-like	NTRK2
RORA3	0	1.88314551795658	0.947	0.349	0	CD4+ TEM, Th17-like	RORA
MAF3	0	1.64585094739884	0.861	0.202	0	CD4+ TEM, Th17-like	MAF
SLC9A93	0	1.64522187811166	0.999	0.641	0	CD4+ TEM, Th17-like	SLC9A9
PTPN132	0	1.59858000629171	0.628	0.087	0	CD4+ TEM, Th17-like	PTPN13
IL7R5	0	1.51565733430759	0.957	0.429	0	CD4+ TEM, Th17-like	IL7R
ADAM12	0	1.50335973925467	0.452	0.015	0	CD4+ TEM, Th17-like	ADAM12
HIPK23	0	1.3271246563701	0.836	0.316	0	CD4+ TEM, Th17-like	HIPK2
NRG2	0	1.31106026271205	0.447	0.028	0	CD4+ TEM, Th17-like	NRG2
CADM1	0	1.28918908764243	0.27	0.012	0	CD4+ TEM, Th17-like	CADM1
DOCK35	0	1.25031461917303	0.933	0.439	0	CD4+ TEM, Th17-like	DOCK3
SFMBT25	0	1.22124560155909	0.793	0.282	0	CD4+ TEM, Th17-like	SFMBT2
ST3GAL63	0	1.2064345681394	0.778	0.272	0	CD4+ TEM, Th17-like	ST3GAL6
ICOS4	0	1.20329748596451	0.735	0.233	0	CD4+ TEM, Th17-like	ICOS
TSHZ2	0	1.15856402523992	0.255	0.029	0	CD4+ TEM, Th17-like	TSHZ2
RGS17	0	1.13845868727584	0.571	0.093	0	CD4+ TEM, Th17-like	RGS17
PLVAP2	0	1.09066844501353	0.786	0.305	0	CD4+ TEM, Th17-like	PLVAP
PLEKHA51	0	1.06956911488606	0.476	0.135	0	CD4+ TEM, Th17-like	PLEKHA5
HMGN33	0	1.0375550103936	0.821	0.409	0	CD4+ TEM, Th17-like	HMGN3
FNBP13	0	1.01923345658924	0.961	0.728	0	CD4+ TEM, Th17-like	FNBP1
RAPGEF53	0	1.0030223959103	0.778	0.321	0	CD4+ TEM, Th17-like	RAPGEF5
SPATS2L2	0	1.00178317588501	0.732	0.241	0	CD4+ TEM, Th17-like	SPATS2L
SEPTIN111	0	0.963987714187695	0.765	0.27	0	CD4+ TEM, Th17-like	SEPTIN11
RBP41	0	0.948712506348069	0.392	0.069	0	CD4+ TEM, Th17-like	RBP4
CD803	0	0.927736981461375	0.714	0.263	0	CD4+ TEM, Th17-like	CD80
ZNF4621	0	0.874604353854462	0.377	0.032	0	CD4+ TEM, Th17-like	ZNF462
MFHAS13	0	0.811709290001156	0.464	0.128	0	CD4+ TEM, Th17-like	MFHAS1
DSTN	0	0.811040350085937	0.356	0.047	0	CD4+ TEM, Th17-like	DSTN
LTBP1	0	0.765507638842161	0.319	0.051	0	CD4+ TEM, Th17-like	LTBP1
CCR6	0	0.740658281589659	0.369	0.025	0	CD4+ TEM, Th17-like	CCR6
DLGAP21	0	0.719849300855869	0.449	0.116	0	CD4+ TEM, Th17-like	DLGAP2
NPAS2	0	0.70716644737114	0.282	0.027	0	CD4+ TEM, Th17-like	NPAS2
DNAH8	0	0.612594854713586	0.262	0.019	0	CD4+ TEM, Th17-like	DNAH8
EPAS11	0	0.607188705416872	0.292	0.043	0	CD4+ TEM, Th17-like	EPAS1
S100A21	0	0.572261296574193	0.325	0.06	0	CD4+ TEM, Th17-like	S100A2
SLAMF11	0	0.539913178963262	0.34	0.072	0	CD4+ TEM, Th17-like	SLAMF1
PPEF11	2.65448811593617e-299	0.709043942183104	0.345	0.078	4.375127312686e-295	CD4+ TEM, Th17-like	PPEF1
INPP4B5	2.40967940859563e-297	0.868011211787492	0.987	0.5	3.97163360124733e-293	CD4+ TEM, Th17-like	INPP4B
RNASEH2B3	2.75889070214576e-286	0.890846994973444	0.796	0.402	4.54720365527664e-282	CD4+ TEM, Th17-like	RNASEH2B
CSGALNACT13	1.36154436339459e-279	0.877633447388671	0.667	0.253	2.24409741974697e-275	CD4+ TEM, Th17-like	CSGALNACT1
ITGB12	2.41818096771282e-277	1.21493995226357	0.805	0.456	3.98564587098427e-273	CD4+ TEM, Th17-like	ITGB1
LRRC14	3.77389119624645e-276	0.799110284324286	0.604	0.214	6.22012746965341e-272	CD4+ TEM, Th17-like	LRRC1
SKAP15	1.69982977165594e-271	0.911537022663777	0.989	0.587	2.80165942964333e-267	CD4+ TEM, Th17-like	SKAP1
CLIC54	4.71756766478429e-268	0.788878925855562	0.697	0.274	7.77549502509747e-264	CD4+ TEM, Th17-like	CLIC5
ETS15	3.02860686902697e-262	0.820329208595973	0.999	0.699	4.99174984153025e-258	CD4+ TEM, Th17-like	ETS1
IKZF2	2.45961616211861e-261	0.922735560158141	0.569	0.198	4.0539393584039e-257	CD4+ TEM, Th17-like	IKZF2
NEDD43	1.10774403839313e-259	0.732380791919741	0.59	0.22	1.82578372407956e-255	CD4+ TEM, Th17-like	NEDD4
CTLA43	1.09389511400975e-251	0.715891364555085	0.49	0.153	1.80295792691087e-247	CD4+ TEM, Th17-like	CTLA4
INTS6L2	5.63398662589222e-248	0.614808092570589	0.43	0.129	9.28593675679556e-244	CD4+ TEM, Th17-like	INTS6L
CD284	4.55182320109538e-247	0.676577422772311	0.54	0.184	7.50231500004541e-243	CD4+ TEM, Th17-like	CD28
CAMK45	5.35252493701246e-242	0.776961773322196	0.94	0.471	8.82203160118393e-238	CD4+ TEM, Th17-like	CAMK4
GATA33	6.10704996396533e-232	0.6106377446725	0.563	0.2	1.00656397506077e-227	CD4+ TEM, Th17-like	GATA3
GPX13	9.79824394874326e-232	0.784351806059026	0.986	0.789	1.61494656763186e-227	CD4+ TEM, Th17-like	GPX1
MDFIC5	8.22795332021973e-227	0.891579084999203	0.834	0.486	1.35613126623862e-222	CD4+ TEM, Th17-like	MDFIC
RCAN22	6.68391831323271e-226	0.647555344690771	0.373	0.105	1.10164341638701e-221	CD4+ TEM, Th17-like	RCAN2
ATXN13	4.53851483697824e-219	0.873572023563987	0.877	0.524	7.48038015430753e-215	CD4+ TEM, Th17-like	ATXN1
ABLIM15	1.31340138682307e-213	0.706578474311243	0.765	0.362	2.16474816576179e-209	CD4+ TEM, Th17-like	ABLIM1
S100A52	8.91226665340412e-211	1.05946795627276	0.865	0.506	1.46891978981407e-206	CD4+ TEM, Th17-like	S100A5
RUNX22	3.92074826724269e-210	0.765581270280521	0.724	0.353	6.4621772940694e-206	CD4+ TEM, Th17-like	RUNX2
CD3E5	3.67642433557681e-209	0.743052742480066	0.992	0.569	6.0594825898977e-205	CD4+ TEM, Th17-like	CD3E
BTBD111	2.68705877945021e-208	0.654789109732246	0.487	0.169	4.42881028028984e-204	CD4+ TEM, Th17-like	BTBD11
BCL11B5	5.32689285240171e-208	0.680507806213301	0.833	0.405	8.77978479932849e-204	CD4+ TEM, Th17-like	BCL11B
GALNT175	1.26086443435446e-207	0.921565628050161	0.648	0.289	2.07815676070302e-203	CD4+ TEM, Th17-like	GALNT17
FAR22	3.91395509978046e-205	0.694238823544835	0.576	0.224	6.45098079545815e-201	CD4+ TEM, Th17-like	FAR2
ST3GAL3	2.75802342262235e-203	0.493214994652514	0.278	0.068	4.54577420516616e-199	CD4+ TEM, Th17-like	ST3GAL3
MAGI33	4.30745751068845e-203	0.81160259246398	0.687	0.315	7.09955146911671e-199	CD4+ TEM, Th17-like	MAGI3
MPZL3	1.23706419888692e-201	0.415797186344723	0.278	0.069	2.03892921260542e-197	CD4+ TEM, Th17-like	MPZL3
LYSMD23	7.12631614721961e-196	0.545803188651354	0.518	0.193	1.17455942738474e-191	CD4+ TEM, Th17-like	LYSMD2
GYPC4	2.00087449060993e-195	0.612120635982725	0.58	0.236	3.29784133542329e-191	CD4+ TEM, Th17-like	GYPC
PLCL15	7.64827425028826e-194	0.64934210801194	0.693	0.304	1.26058856193251e-189	CD4+ TEM, Th17-like	PLCL1
TNIK5	8.09746943053474e-194	0.700210262860908	0.966	0.579	1.33462491154074e-189	CD4+ TEM, Th17-like	TNIK
ARHGAP423	3.12669007826892e-193	0.817078243938305	0.648	0.304	5.15341058700283e-189	CD4+ TEM, Th17-like	ARHGAP42
MSRB31	1.10327632793471e-192	0.611859236405866	0.301	0.082	1.81842004370199e-188	CD4+ TEM, Th17-like	MSRB3
STAT43	3.69119491040905e-191	0.700320027705995	0.902	0.517	6.0838274513362e-187	CD4+ TEM, Th17-like	STAT4
SLC11A2	2.55528114784912e-189	0.38928872954095	0.261	0.065	4.21161438788491e-185	CD4+ TEM, Th17-like	SLC11A2
ARL4C2	7.17833662164634e-187	0.707580000030285	0.714	0.348	1.18313344197975e-182	CD4+ TEM, Th17-like	ARL4C
KRTCAP33	4.37082939756719e-186	0.467637922382654	0.352	0.108	7.20400101307025e-182	CD4+ TEM, Th17-like	KRTCAP3
CD2263	4.94831367646313e-185	0.626459291055871	0.748	0.354	8.15581060154652e-181	CD4+ TEM, Th17-like	CD226
COMMD103	7.29433895175398e-185	0.796268530415327	0.83	0.507	1.20225294602809e-180	CD4+ TEM, Th17-like	COMMD10
ZNRF13	6.02775937847992e-184	0.687168072893501	0.715	0.364	9.93495300761061e-180	CD4+ TEM, Th17-like	ZNRF1
CD23	5.90595010558887e-174	0.590584417476902	0.823	0.444	9.73418696403157e-170	CD4+ TEM, Th17-like	CD2
GCLC	6.86286779964108e-174	0.624150049843239	0.437	0.168	1.13113787073684e-169	CD4+ TEM, Th17-like	GCLC
ESYT33	8.56875295634103e-174	0.689683550845961	0.552	0.228	1.41230186226413e-169	CD4+ TEM, Th17-like	ESYT3
PRKCH2	1.12276026651711e-173	0.570573014613903	0.85	0.463	1.8505334712735e-169	CD4+ TEM, Th17-like	PRKCH
TTC39C5	2.71395355928769e-171	0.636745671495095	0.598	0.285	4.47313825641797e-167	CD4+ TEM, Th17-like	TTC39C
EFHC23	4.29163235917731e-171	0.603447680186799	0.343	0.109	7.07346845439605e-167	CD4+ TEM, Th17-like	EFHC2
PHACTR23	4.92064283734178e-170	0.666042428935498	0.945	0.631	8.11020352450671e-166	CD4+ TEM, Th17-like	PHACTR2
FYN3	3.35841784519551e-169	0.595514927433424	0.951	0.594	5.53534429245124e-165	CD4+ TEM, Th17-like	FYN
GPR1833	3.34368079618959e-166	0.529800849008807	0.6	0.268	5.51105468827968e-162	CD4+ TEM, Th17-like	GPR183
CD40LG3	1.90843360303825e-165	0.409798117368643	0.359	0.115	3.14548026452764e-161	CD4+ TEM, Th17-like	CD40LG
SYTL1	4.70588680411934e-164	0.392034883092376	0.35	0.112	7.75624263054949e-160	CD4+ TEM, Th17-like	SYTL1
PRDX45	1.15455244422223e-162	0.580928687526324	0.71	0.351	1.90293333856708e-158	CD4+ TEM, Th17-like	PRDX4
TRIM372	9.19065615728998e-162	0.692896523776251	0.693	0.37	1.51480394784453e-157	CD4+ TEM, Th17-like	TRIM37
PRDM1	3.92678635777807e-160	0.476309472147001	0.414	0.149	6.47212927488981e-156	CD4+ TEM, Th17-like	PRDM1
ZBTB383	9.16784131307211e-158	0.588617466174863	0.676	0.348	1.51104360522055e-153	CD4+ TEM, Th17-like	ZBTB38
WWOX3	1.29016838033281e-157	0.897767399326016	0.867	0.594	2.12645552446453e-153	CD4+ TEM, Th17-like	WWOX
ELMO1	1.08611998018234e-156	0.584452716345513	0.99	0.903	1.79014295133653e-152	CD4+ TEM, Th17-like	ELMO1
GRAP25	1.6198595571966e-153	0.587668275482083	0.659	0.317	2.66985252217144e-149	CD4+ TEM, Th17-like	GRAP2
JAZF15	1.18410302474792e-151	0.637142861607587	0.85	0.514	1.95163860538953e-147	CD4+ TEM, Th17-like	JAZF1
ARHGAP102	2.5472382090718e-151	0.522070632363499	0.526	0.232	4.19835801619214e-147	CD4+ TEM, Th17-like	ARHGAP10
KRT184	1.46362294392832e-150	0.451066056342821	0.379	0.134	2.41234333618266e-146	CD4+ TEM, Th17-like	KRT18
MLLT35	2.33485790840957e-149	0.629833431273744	0.794	0.43	3.84831280464065e-145	CD4+ TEM, Th17-like	MLLT3
ATAD22	9.71208921876603e-148	0.582817813612128	0.501	0.222	1.60074654503702e-143	CD4+ TEM, Th17-like	ATAD2
MAN2A13	1.99461218489566e-147	0.650149258156873	0.856	0.582	3.28751980314502e-143	CD4+ TEM, Th17-like	MAN2A1
ITPR22	3.14589922032891e-145	0.634436050099966	0.941	0.757	5.18507109494611e-141	CD4+ TEM, Th17-like	ITPR2
SMAD3	1.03109912668097e-144	0.554118964004587	0.59	0.278	1.69945758059557e-140	CD4+ TEM, Th17-like	SMAD3
HOPX3	4.28416463106245e-142	0.542200093290603	0.914	0.597	7.06116014491713e-138	CD4+ TEM, Th17-like	HOPX
PDCD45	5.26138868182027e-142	0.608001480698223	0.902	0.634	8.67182082537617e-138	CD4+ TEM, Th17-like	PDCD4
THY11	2.66587368676034e-140	0.559904877932893	0.644	0.33	4.39389301051838e-136	CD4+ TEM, Th17-like	THY1
IQGAP23	1.90517503486542e-139	0.620519822898912	0.921	0.674	3.14010949246519e-135	CD4+ TEM, Th17-like	IQGAP2
PHTF23	5.11949728217141e-139	0.613694457071574	0.651	0.348	8.43795542047492e-135	CD4+ TEM, Th17-like	PHTF2
B2M3	5.29618205810489e-138	0.325782843083835	0.999	0.994	8.72916726816848e-134	CD4+ TEM, Th17-like	B2M
CALM14	1.13407933027683e-137	0.445311631345264	0.995	0.931	1.86918955216227e-133	CD4+ TEM, Th17-like	CALM1
GAB32	4.82290780840853e-137	0.58057997937136	0.542	0.259	7.94911664981895e-133	CD4+ TEM, Th17-like	GAB3
TNFRSF253	1.50777531563011e-135	0.412270449819095	0.354	0.126	2.48511527522155e-131	CD4+ TEM, Th17-like	TNFRSF25
CARD113	1.81851185784604e-135	0.528085433264843	0.68	0.346	2.99727124410184e-131	CD4+ TEM, Th17-like	CARD11
LTB5	4.03900164146064e-135	0.597221968616504	0.962	0.605	6.65708250545543e-131	CD4+ TEM, Th17-like	LTB
MAP2K11	4.45622354834411e-134	0.635834979777991	0.56	0.297	7.34474765238076e-130	CD4+ TEM, Th17-like	MAP2K1
TESPA13	1.48232334089887e-133	0.496984540815808	0.433	0.178	2.44316533046952e-129	CD4+ TEM, Th17-like	TESPA1
OSBPL62	1.91641833867982e-133	0.389861539122011	0.275	0.086	3.15864070581208e-129	CD4+ TEM, Th17-like	OSBPL6
PAG13	3.0731562429002e-133	0.755891578095467	0.773	0.501	5.06517611954811e-129	CD4+ TEM, Th17-like	PAG1
ZNF2921	9.98390384156794e-133	0.626044677563979	0.838	0.582	1.64554703116723e-128	CD4+ TEM, Th17-like	ZNF292
TCEA32	7.67143684334326e-132	0.592667908753456	0.465	0.214	1.26440622051984e-127	CD4+ TEM, Th17-like	TCEA3
NIPAL2	1.78870029541491e-131	0.460448223122224	0.333	0.118	2.94813582690285e-127	CD4+ TEM, Th17-like	NIPAL2
CD3D5	6.86526448271898e-129	0.505418618402933	0.918	0.544	1.13153289204174e-124	CD4+ TEM, Th17-like	CD3D
CD3G5	1.08991070708053e-127	0.494787886982806	0.811	0.444	1.79639082741014e-123	CD4+ TEM, Th17-like	CD3G
ZAP701	2.09870280646879e-126	0.441591563067025	0.515	0.228	3.45908196562186e-122	CD4+ TEM, Th17-like	ZAP70
AP3M21	4.92016766112622e-126	0.437553295258569	0.451	0.196	8.10942033906824e-122	CD4+ TEM, Th17-like	AP3M2
GBGT12	1.69356902335086e-125	0.405214387397851	0.36	0.141	2.79134046428689e-121	CD4+ TEM, Th17-like	GBGT1
CORO1B3	1.56565187343451e-122	0.512506473576168	0.993	0.813	2.58050741779475e-118	CD4+ TEM, Th17-like	CORO1B
GRK53	1.3435002055883e-120	0.624143701980787	0.755	0.475	2.21435703885063e-116	CD4+ TEM, Th17-like	GRK5
S1PR13	1.81884206610266e-120	0.477742986350763	0.664	0.363	2.9978154933504e-116	CD4+ TEM, Th17-like	S1PR1
NR1D2	1.08745745072356e-119	0.356509350931828	0.257	0.084	1.79234737028257e-115	CD4+ TEM, Th17-like	NR1D2
EVA1B4	1.84969615548083e-119	0.450129403690762	0.56	0.268	3.04866920346351e-115	CD4+ TEM, Th17-like	EVA1B
PRUNE21	1.39541279396241e-117	0.685299312145176	0.332	0.127	2.29991936700884e-113	CD4+ TEM, Th17-like	PRUNE2
PPP3CC4	3.09870034115729e-117	0.527591422845933	0.832	0.529	5.10727790229545e-113	CD4+ TEM, Th17-like	PPP3CC
CAB39L3	3.72903939835695e-117	0.442087876629555	0.388	0.158	6.14620273637193e-113	CD4+ TEM, Th17-like	CAB39L
CD64	1.2410953318075e-116	0.43835984113223	0.414	0.173	2.04557332588512e-112	CD4+ TEM, Th17-like	CD6
CD56	7.54239118505858e-116	0.463162016407649	0.475	0.214	1.24313691512136e-111	CD4+ TEM, Th17-like	CD5
KCNQ23	6.26491558842015e-115	0.37588368163908	0.353	0.136	1.03258338728341e-110	CD4+ TEM, Th17-like	KCNQ2
RASSF71	9.26905244998646e-115	0.341399045722082	0.282	0.098	1.52772522480677e-110	CD4+ TEM, Th17-like	RASSF7
HNRNPLL2	1.89777454727446e-114	0.505512975749939	0.437	0.2	3.12791200881777e-110	CD4+ TEM, Th17-like	HNRNPLL
RFTN15	1.10244829520169e-112	0.483373916139873	0.839	0.518	1.81705528015143e-108	CD4+ TEM, Th17-like	RFTN1
NIBAN1	8.96187012697918e-112	0.308214387264704	0.651	0.357	1.47709543432871e-107	CD4+ TEM, Th17-like	NIBAN1
MACF15	7.6844553825003e-111	0.480634160165438	0.978	0.804	1.2665519361437e-106	CD4+ TEM, Th17-like	MACF1
PHC33	8.57446402711691e-111	0.52108112177325	0.775	0.511	1.41324316094941e-106	CD4+ TEM, Th17-like	PHC3
LY6E5	1.42621465232187e-110	0.483539025853697	0.91	0.591	2.3506869899569e-106	CD4+ TEM, Th17-like	LY6E
SLC4A72	4.10133370689189e-110	0.579595467667077	0.802	0.547	6.75981821569921e-106	CD4+ TEM, Th17-like	SLC4A7
S100A113	1.45464248724157e-109	0.478140895173321	0.976	0.854	2.39754174747155e-105	CD4+ TEM, Th17-like	S100A11
CRIP11	3.4682057227259e-109	0.46280660422387	0.996	0.909	5.71629667219683e-105	CD4+ TEM, Th17-like	CRIP1
CD525	9.20777521116778e-109	0.487255532011448	0.455	0.202	1.51762551030467e-104	CD4+ TEM, Th17-like	CD52
THEMIS5	2.06941071394615e-108	0.565776084670877	0.677	0.376	3.41080273872605e-104	CD4+ TEM, Th17-like	THEMIS
CYFIP24	2.65769704184049e-107	0.432429210844787	0.864	0.547	4.38041626436149e-103	CD4+ TEM, Th17-like	CYFIP2
PPP1R16B1	3.45103048297552e-107	0.410186940966244	0.35	0.14	5.68798844204025e-103	CD4+ TEM, Th17-like	PPP1R16B
FCHSD2	1.4084893604971e-104	0.510165572027361	0.898	0.674	2.32147216397132e-100	CD4+ TEM, Th17-like	FCHSD2
ATP2B42	2.76228943863971e-104	0.459476481038241	0.431	0.207	4.55280545276597e-100	CD4+ TEM, Th17-like	ATP2B4
CISD33	1.49705915202585e-103	0.366113684906438	0.426	0.188	2.467452894369e-99	CD4+ TEM, Th17-like	CISD3
PEX26	1.20126745821101e-101	0.299223888973852	0.259	0.091	1.97992902462339e-97	CD4+ TEM, Th17-like	PEX26
F2R1	6.08017293632899e-101	0.346255351396983	0.313	0.121	1.00213410336574e-96	CD4+ TEM, Th17-like	F2R
CDADC12	2.33411609152864e-100	0.444227451876928	0.819	0.565	3.8470901420575e-96	CD4+ TEM, Th17-like	CDADC1
HSP90AB15	2.33787127935835e-98	0.430985135026891	0.971	0.808	3.85327944263844e-94	CD4+ TEM, Th17-like	HSP90AB1
ZNF8311	4.64369869747056e-98	0.3515513541365	0.301	0.115	7.65374419317098e-94	CD4+ TEM, Th17-like	ZNF831
PTPN42	8.87483550429024e-98	0.480316396114048	0.503	0.253	1.46275038781712e-93	CD4+ TEM, Th17-like	PTPN4
SEC61B2	1.01422130813952e-97	0.447995133353743	0.794	0.54	1.67163956007556e-93	CD4+ TEM, Th17-like	SEC61B
DBP1	6.56829040769774e-97	0.338907809863149	0.338	0.141	1.08258562499674e-92	CD4+ TEM, Th17-like	DBP
NCEH1	9.46395086357697e-97	0.429241219007866	0.416	0.2	1.55984838133476e-92	CD4+ TEM, Th17-like	NCEH1
ANKRD283	3.27977625621481e-96	0.502172439097216	0.694	0.425	5.40572722549325e-92	CD4+ TEM, Th17-like	ANKRD28
CTC1	6.03681938015083e-96	0.317562129031056	0.265	0.1	9.9498857023646e-92	CD4+ TEM, Th17-like	CTC1
IKZF11	6.36487785416577e-96	0.380393378783685	0.986	0.909	1.0490591679236e-91	CD4+ TEM, Th17-like	IKZF1
MYCBP22	1.40757467810982e-95	0.479927951250771	0.985	0.902	2.31996458446061e-91	CD4+ TEM, Th17-like	MYCBP2
SPTAN13	1.24824212694893e-94	0.463593841704494	0.728	0.472	2.05735267363722e-90	CD4+ TEM, Th17-like	SPTAN1
MAN1A13	1.41544313034833e-94	0.392264185881638	0.923	0.693	2.33293336744011e-90	CD4+ TEM, Th17-like	MAN1A1
PRKCQ5	8.39695790851582e-94	0.361077197137654	0.805	0.452	1.38398660248158e-89	CD4+ TEM, Th17-like	PRKCQ
NME11	4.62984768633823e-93	0.411681273102619	0.528	0.276	7.63091495662268e-89	CD4+ TEM, Th17-like	NME1
ANTXR21	2.61039274755869e-92	0.293309378616021	0.937	0.715	4.30244932652623e-88	CD4+ TEM, Th17-like	ANTXR2
C9H17orf993	2.79786881755205e-92	0.318242922056091	0.424	0.193	4.61144738508929e-88	CD4+ TEM, Th17-like	C9H17orf99
IL18R11	1.336445126023e-91	0.427390427846041	0.397	0.182	2.20272885671111e-87	CD4+ TEM, Th17-like	IL18R1
CYTH12	1.33805361857939e-91	0.448232251122834	0.908	0.699	2.20537997414255e-87	CD4+ TEM, Th17-like	CYTH1
NTAN13	1.46145289709546e-91	0.404462211205966	0.608	0.347	2.40876666499274e-87	CD4+ TEM, Th17-like	NTAN1
THADA2	6.16676325535201e-90	0.579178840697929	0.726	0.507	1.01640591974712e-85	CD4+ TEM, Th17-like	THADA
UEVLD2	1.71262311676722e-89	0.414325075578313	0.457	0.231	2.82274542105574e-85	CD4+ TEM, Th17-like	UEVLD
PPP2R3C	2.91959624899135e-89	0.377923185794223	0.375	0.177	4.81207853758754e-85	CD4+ TEM, Th17-like	PPP2R3C
LCP22	3.09546849876573e-89	0.412063896550427	0.747	0.491	5.10195117966568e-85	CD4+ TEM, Th17-like	LCP2
CAMK1D3	1.5264468079794e-88	0.47581200505538	0.833	0.585	2.51588962891165e-84	CD4+ TEM, Th17-like	CAMK1D
FLT3LG4	2.07122254797056e-88	0.385119730743309	0.535	0.281	3.41378900356507e-84	CD4+ TEM, Th17-like	FLT3LG
DCBLD22	4.4630583025948e-88	0.303653186376697	0.27	0.103	7.35601269433675e-84	CD4+ TEM, Th17-like	DCBLD2
FKBP54	7.57699302394869e-88	0.422084696900468	0.793	0.535	1.24883999020722e-83	CD4+ TEM, Th17-like	FKBP5
GPR1711	1.00468824993681e-87	0.311993676086657	0.325	0.135	1.65592717354585e-83	CD4+ TEM, Th17-like	GPR171
SPTY2D12	1.80950463124879e-86	0.392999697701985	0.506	0.276	2.98242553322425e-82	CD4+ TEM, Th17-like	SPTY2D1
RNF19A3	4.04694540524851e-86	0.454993417146971	0.67	0.432	6.6701754169306e-82	CD4+ TEM, Th17-like	RNF19A
HSP90AA14	4.34856385785083e-86	0.439665074662634	0.861	0.665	7.16730295050974e-82	CD4+ TEM, Th17-like	HSP90AA1
RAB11FIP1	1.03025626989668e-85	0.281220090199636	0.346	0.152	1.6980683840437e-81	CD4+ TEM, Th17-like	RAB11FIP1
CD442	1.58027051877173e-85	0.462842932076265	0.887	0.658	2.60460186903956e-81	CD4+ TEM, Th17-like	CD44
DENND1B3	1.10683819072244e-84	0.459334229676683	0.699	0.449	1.82429070594872e-80	CD4+ TEM, Th17-like	DENND1B
DOCK9	2.47657536747064e-84	0.360873671737275	0.568	0.303	4.08189152066511e-80	CD4+ TEM, Th17-like	DOCK9
DCUN1D4	4.30381793616929e-84	0.315230660339395	0.652	0.38	7.09355272239422e-80	CD4+ TEM, Th17-like	DCUN1D4
CDC42SE23	4.39714561695652e-84	0.456060941169572	0.805	0.578	7.24737540586773e-80	CD4+ TEM, Th17-like	CDC42SE2
TRAF53	3.79603795464356e-83	0.360178606037257	0.456	0.226	6.25662975684352e-79	CD4+ TEM, Th17-like	TRAF5
NLRC53	1.52839666243838e-82	0.40634803068667	0.508	0.281	2.51910337903094e-78	CD4+ TEM, Th17-like	NLRC5
ZBTB162	1.95306582285922e-82	0.266491767874072	0.334	0.141	3.21904308923657e-78	CD4+ TEM, Th17-like	ZBTB16
FNIP22	2.61912120903262e-82	0.468762206288952	0.538	0.311	4.31683557672756e-78	CD4+ TEM, Th17-like	FNIP2
NOC3L3	2.92127708413705e-82	0.41029150127496	0.602	0.357	4.81484889007469e-78	CD4+ TEM, Th17-like	NOC3L
RAPGEF11	3.88501168560068e-82	0.429940510047625	0.605	0.368	6.40327626020704e-78	CD4+ TEM, Th17-like	RAPGEF1
ABHD5	4.59276188288598e-82	0.473108086945511	0.524	0.304	7.56979013537266e-78	CD4+ TEM, Th17-like	ABHD5
SGTB4	1.16575874778673e-81	0.328796867993822	0.364	0.165	1.92140356810209e-77	CD4+ TEM, Th17-like	SGTB
RAP1GDS11	2.94464058949956e-81	0.420882808294623	0.702	0.459	4.85335661961317e-77	CD4+ TEM, Th17-like	RAP1GDS1
DENND4C4	1.39900255551341e-80	0.419481426234792	0.491	0.264	2.3058360119972e-76	CD4+ TEM, Th17-like	DENND4C
RCBTB2	1.85637066842605e-80	0.439065934798137	0.433	0.229	3.05967013569981e-76	CD4+ TEM, Th17-like	RCBTB2
FGFR1OP23	6.75493335157205e-80	0.396049778719805	0.584	0.35	1.11334811500611e-75	CD4+ TEM, Th17-like	FGFR1OP2
IL2RG1	7.09984964105243e-80	0.290245193317163	0.321	0.14	1.17019721783826e-75	CD4+ TEM, Th17-like	IL2RG
SP1005	7.76240887307282e-79	0.401551223517317	0.955	0.816	1.27940023045986e-74	CD4+ TEM, Th17-like	SP100
SP1105	1.01425425966081e-78	0.447145457191561	0.836	0.64	1.67169387077295e-74	CD4+ TEM, Th17-like	SP110
NCOR12	1.20489005195488e-78	0.358803333102349	0.918	0.755	1.98589978363203e-74	CD4+ TEM, Th17-like	NCOR1
FYCO1	3.79162249665073e-78	0.325408426907508	0.344	0.161	6.24935219897974e-74	CD4+ TEM, Th17-like	FYCO1
CELF2	4.54786026809285e-78	0.336251222776407	0.992	0.929	7.49578329387063e-74	CD4+ TEM, Th17-like	CELF2
ZEB12	1.19500154990044e-77	0.373052529107005	0.784	0.497	1.9696015545459e-73	CD4+ TEM, Th17-like	ZEB1
EXOC6B2	1.57109388521841e-76	0.477953439466408	0.822	0.623	2.58947694161699e-72	CD4+ TEM, Th17-like	EXOC6B
MED15	4.90421912791805e-76	0.426442140961989	0.644	0.416	8.08313396663452e-72	CD4+ TEM, Th17-like	MED15
PCGF51	5.97495214289022e-76	0.440524583583358	0.601	0.371	9.84791612191165e-72	CD4+ TEM, Th17-like	PCGF5
DHX323	8.32129829161768e-76	0.34770051340794	0.316	0.146	1.37151638442443e-71	CD4+ TEM, Th17-like	DHX32
RALA2	1.24634714933715e-75	0.392343474901476	0.489	0.278	2.05422937153749e-71	CD4+ TEM, Th17-like	RALA
CFAP20	1.81422895784981e-75	0.303622269950205	0.271	0.115	2.99021216832805e-71	CD4+ TEM, Th17-like	CFAP20
KLF124	2.42347693045204e-75	0.384493734422918	0.931	0.647	3.99437467677105e-71	CD4+ TEM, Th17-like	KLF12
RIDA	4.27103496805022e-75	0.339030078151851	0.346	0.167	7.03951983434038e-71	CD4+ TEM, Th17-like	RIDA
ACTN4	8.78766138154501e-75	0.362475114911061	0.684	0.45	1.44838234890625e-70	CD4+ TEM, Th17-like	ACTN4
OPTN4	4.09898998441241e-74	0.362538805901404	0.778	0.522	6.75595529230853e-70	CD4+ TEM, Th17-like	OPTN
LCK2	4.17435406293497e-74	0.321716696508743	0.447	0.225	6.88017036652942e-70	CD4+ TEM, Th17-like	LCK
RASA35	6.43694693227046e-74	0.367006572884538	0.937	0.748	1.06093759337682e-69	CD4+ TEM, Th17-like	RASA3
MDM2	6.58113146783921e-74	0.394040787294291	0.568	0.345	1.08470208852926e-69	CD4+ TEM, Th17-like	MDM2
BHLHE401	1.47638945503721e-73	0.284718505292528	0.332	0.154	2.43338509979232e-69	CD4+ TEM, Th17-like	BHLHE40
MTMR102	1.74382444587515e-73	0.367942586336806	0.489	0.273	2.87417145169143e-69	CD4+ TEM, Th17-like	MTMR10
LGALS31	5.20823697045079e-72	0.260171042771027	0.7	0.398	8.58421617469699e-68	CD4+ TEM, Th17-like	LGALS3
C7H1orf21	7.88441712355746e-71	0.413596770427424	0.284	0.129	1.29950963030474e-66	CD4+ TEM, Th17-like	C7H1orf21
ANO102	9.67922909588995e-71	0.474115987242912	0.786	0.583	1.59533053958458e-66	CD4+ TEM, Th17-like	ANO10
PHIP	3.26426801183781e-70	0.439915313093746	0.881	0.713	5.38016653711108e-66	CD4+ TEM, Th17-like	PHIP
DOCK104	6.5827331755889e-70	0.380103076237129	0.951	0.765	1.08496608200056e-65	CD4+ TEM, Th17-like	DOCK10
TBC1D54	1.60399153725741e-69	0.351631490039422	0.974	0.842	2.64369885170766e-65	CD4+ TEM, Th17-like	TBC1D5
MTHFD1L2	3.53437073436774e-69	0.36821710975591	0.356	0.174	5.82534984438492e-65	CD4+ TEM, Th17-like	MTHFD1L
PLCG1	5.71243513342589e-69	0.280728755041153	0.325	0.15	9.41523558691255e-65	CD4+ TEM, Th17-like	PLCG1
STT3B2	7.91581892640212e-69	0.411374147564453	0.57	0.356	1.3046852754496e-64	CD4+ TEM, Th17-like	STT3B
ANKRD12	8.41679958664043e-69	0.394643899524022	0.929	0.783	1.38725690787008e-64	CD4+ TEM, Th17-like	ANKRD12
RFX71	1.29526065258469e-68	0.49491183157672	0.628	0.418	2.13484860759008e-64	CD4+ TEM, Th17-like	RFX7
RNF14	1.65026712754473e-68	0.33244538411802	0.411	0.223	2.71997027961922e-64	CD4+ TEM, Th17-like	RNF14
SUPT3H2	3.46824277610686e-68	0.522925737521343	0.773	0.58	5.71635774357933e-64	CD4+ TEM, Th17-like	SUPT3H
SCFD2	5.52714402527143e-68	0.533636196526454	0.602	0.398	9.10983878245237e-64	CD4+ TEM, Th17-like	SCFD2
STK41	8.20756191381303e-68	0.329950865962821	0.933	0.802	1.35277035463466e-63	CD4+ TEM, Th17-like	STK4
FAM177A12	1.85589175186667e-67	0.280188430430239	0.394	0.198	3.05888078542665e-63	CD4+ TEM, Th17-like	FAM177A1
PSME23	7.09789913348669e-67	0.385498015474936	0.749	0.528	1.16987573518128e-62	CD4+ TEM, Th17-like	PSME2
RALGAPA14	7.35708660020837e-67	0.360332489618016	0.671	0.426	1.21259501344634e-62	CD4+ TEM, Th17-like	RALGAPA1
DGKA5	3.81231478818383e-66	0.318398950303125	0.577	0.339	6.28345723388459e-62	CD4+ TEM, Th17-like	DGKA
RABAC12	3.86245362279707e-66	0.339142757782432	0.935	0.761	6.36609606109412e-62	CD4+ TEM, Th17-like	RABAC1
SSBP44	5.91584297902663e-66	0.332257972343062	0.65	0.406	9.75049239803169e-62	CD4+ TEM, Th17-like	SSBP4
VCPKMT1	6.85320210684387e-66	0.273784981196925	0.354	0.172	1.12954477125001e-61	CD4+ TEM, Th17-like	VCPKMT
ITK5	1.01540868788587e-65	0.309847596884727	0.758	0.459	1.67359659937348e-61	CD4+ TEM, Th17-like	ITK
HSPA83	2.24785646839053e-65	0.349894546029407	0.959	0.828	3.70491703120127e-61	CD4+ TEM, Th17-like	HSPA8
ANKH4	2.37763401512137e-65	0.358390724737512	0.58	0.341	3.91881638372305e-61	CD4+ TEM, Th17-like	ANKH
TMSB102	2.84682546333476e-65	0.258929442502006	0.995	0.896	4.69213772866835e-61	CD4+ TEM, Th17-like	TMSB10
SMC42	2.32208899796989e-64	0.389325005932039	0.606	0.392	3.82726708645397e-60	CD4+ TEM, Th17-like	SMC4
SELENOT2	7.09521826088176e-64	0.357888500012434	0.836	0.643	1.16943387375853e-59	CD4+ TEM, Th17-like	SELENOT
AHCYL22	8.83421064458293e-64	0.462758955110779	0.555	0.354	1.45605459844016e-59	CD4+ TEM, Th17-like	AHCYL2
HACE12	2.27886636408287e-63	0.426107193231076	0.541	0.344	3.75602754128138e-59	CD4+ TEM, Th17-like	HACE1
NCK22	8.84220020475439e-63	0.36919541098321	0.658	0.434	1.45737143774762e-58	CD4+ TEM, Th17-like	NCK2
KLHL53	9.27072360575497e-63	0.401191689260307	0.52	0.32	1.52800066470053e-58	CD4+ TEM, Th17-like	KLHL5
STARD4	1.57784880038943e-62	0.321040946294572	0.309	0.154	2.60061039280186e-58	CD4+ TEM, Th17-like	STARD4
RECQL	1.69743578474663e-62	0.316541353172099	0.356	0.185	2.79771366041939e-58	CD4+ TEM, Th17-like	RECQL
NUP931	1.73923092236625e-62	0.375264043353669	0.443	0.253	2.86660040624406e-58	CD4+ TEM, Th17-like	NUP93
FAN14	2.37751872030307e-62	0.308787200907733	0.358	0.182	3.91862635480351e-58	CD4+ TEM, Th17-like	FAN1
TAGAP3	3.77014834827613e-62	0.297710342030715	0.527	0.306	6.21395850762872e-58	CD4+ TEM, Th17-like	TAGAP
NHP23	5.54112549396536e-62	0.33426511386409	0.554	0.341	9.13288303915371e-58	CD4+ TEM, Th17-like	NHP2
USP152	6.24819652635514e-62	0.379731565426818	0.863	0.681	1.02982775147385e-57	CD4+ TEM, Th17-like	USP15
TRIB2	1.05659287123571e-61	0.261951942304446	0.317	0.15	1.7414763703707e-57	CD4+ TEM, Th17-like	TRIB2
JAK2	1.43799628728822e-61	0.334723520012139	0.904	0.745	2.37010548070844e-57	CD4+ TEM, Th17-like	JAK2
EIF4E32	2.11167548693199e-61	0.413142227921428	0.495	0.301	3.48046353756131e-57	CD4+ TEM, Th17-like	EIF4E3
SLX42	4.03796147324491e-61	0.319822085668529	0.371	0.19	6.65536810020226e-57	CD4+ TEM, Th17-like	SLX4
TSPO1	4.78240562512217e-61	0.368991607775627	0.735	0.5	7.88236095132636e-57	CD4+ TEM, Th17-like	TSPO
TTC21B	1.95468928970275e-60	0.31035929966769	0.279	0.131	3.22171888728807e-56	CD4+ TEM, Th17-like	TTC21B
FAIM4	3.29620549147189e-60	0.269421821629313	0.541	0.303	5.43280589104398e-56	CD4+ TEM, Th17-like	FAIM
PDE7A1	3.51250980218805e-60	0.324984290911737	0.617	0.386	5.78931865596635e-56	CD4+ TEM, Th17-like	PDE7A
NTAQ12	4.15837978971645e-60	0.344599156002065	0.472	0.277	6.85384156941066e-56	CD4+ TEM, Th17-like	NTAQ1
CRY11	5.35614697469098e-60	0.457679210658922	0.496	0.305	8.82800144368567e-56	CD4+ TEM, Th17-like	CRY1
INTS104	9.30420848966497e-60	0.353743084484148	0.54	0.335	1.53351964326658e-55	CD4+ TEM, Th17-like	INTS10
SND12	9.51483254263135e-60	0.381093023674596	0.73	0.523	1.5682346996765e-55	CD4+ TEM, Th17-like	SND1
STK17A3	8.92287600512731e-59	0.344927074111303	0.627	0.423	1.47066842316508e-54	CD4+ TEM, Th17-like	STK17A
RALGPS11	7.8038285341943e-58	0.309484906215961	0.359	0.184	1.2862270190059e-53	CD4+ TEM, Th17-like	RALGPS1
MPP73	8.37881404382557e-58	0.310199199048594	0.344	0.173	1.38099613070333e-53	CD4+ TEM, Th17-like	MPP7
BIN2	8.90334848043779e-58	0.28528356056751	0.828	0.629	1.46744989654576e-53	CD4+ TEM, Th17-like	BIN2
DPH6	1.08975786955092e-57	0.382772344285872	0.542	0.349	1.79613892059383e-53	CD4+ TEM, Th17-like	DPH6
SPECC11	1.90239174426037e-57	0.427024793335453	0.396	0.224	3.13552207288995e-53	CD4+ TEM, Th17-like	SPECC1
CCSER21	2.4496401812457e-57	0.360237172771655	0.534	0.328	4.03749694672917e-53	CD4+ TEM, Th17-like	CCSER2
RUNX11	4.2352827801651e-57	0.411629246240907	0.949	0.811	6.98059307826812e-53	CD4+ TEM, Th17-like	RUNX1
IFGGB24	1.09134427667561e-56	0.331646820587078	0.414	0.225	1.79875363681674e-52	CD4+ TEM, Th17-like	IFGGB2
DNAJC11	3.08629406760567e-56	0.369509255768453	0.699	0.485	5.08682988222767e-52	CD4+ TEM, Th17-like	DNAJC1
OGT1	3.50995939738532e-56	0.310812835540124	0.905	0.769	5.78511507877049e-52	CD4+ TEM, Th17-like	OGT
PSIP15	5.57129419891912e-56	0.304608075430416	0.913	0.703	9.1826070986585e-52	CD4+ TEM, Th17-like	PSIP1
R3HDM1	4.89720618085548e-55	0.429473786527844	0.476	0.296	8.071575227286e-51	CD4+ TEM, Th17-like	R3HDM1
NGDN1	5.82419581444257e-55	0.293343670244912	0.443	0.26	9.59943954136424e-51	CD4+ TEM, Th17-like	NGDN
PRKAG2	6.02996453438819e-55	0.319217555821508	0.891	0.717	9.93858754557862e-51	CD4+ TEM, Th17-like	PRKAG2
VWA82	6.70901560405133e-55	0.381683727842149	0.655	0.456	1.10577995185974e-50	CD4+ TEM, Th17-like	VWA8
SRSF104	7.00508744397051e-55	0.328406013364911	0.753	0.561	1.15457851251522e-50	CD4+ TEM, Th17-like	SRSF10
MALT15	7.21348111203477e-55	0.391250969623235	0.648	0.447	1.18892595688557e-50	CD4+ TEM, Th17-like	MALT1
SUN11	1.43354268010624e-54	0.31487230618216	0.398	0.229	2.3627650453511e-50	CD4+ TEM, Th17-like	SUN1
MBD21	2.02424473094329e-54	0.364495043656974	0.571	0.379	3.33636016554073e-50	CD4+ TEM, Th17-like	MBD2
NUBP21	2.83979749911542e-54	0.300489207093262	0.526	0.332	4.68055423804204e-50	CD4+ TEM, Th17-like	NUBP2
TOX4	2.92124314685764e-54	0.50480719603274	0.598	0.398	4.81479295465076e-50	CD4+ TEM, Th17-like	TOX
KCNN41	3.63983619724293e-54	0.289912295059854	0.346	0.188	5.9991780202958e-50	CD4+ TEM, Th17-like	KCNN4
GSTA41	5.02029627419984e-54	0.305295871145616	0.413	0.235	8.27445231913617e-50	CD4+ TEM, Th17-like	GSTA4
PLPP1	1.0248286653596e-53	0.304056269431431	0.495	0.297	1.68912260624569e-49	CD4+ TEM, Th17-like	PLPP1
METTL7A	1.96008250501618e-53	0.259405897904436	0.371	0.206	3.23060798476768e-49	CD4+ TEM, Th17-like	METTL7A
CDC14B1	2.02730507611999e-53	0.269578342732904	0.309	0.158	3.34140422646097e-49	CD4+ TEM, Th17-like	CDC14B
SELPLG	2.04977509415166e-53	0.273539883994906	0.535	0.337	3.37843931018076e-49	CD4+ TEM, Th17-like	SELPLG
MORC32	3.06512569911131e-53	0.307765990751622	0.549	0.356	5.05194017727527e-49	CD4+ TEM, Th17-like	MORC3
STK392	4.49589911713869e-53	0.269171961654883	0.522	0.308	7.41014092486799e-49	CD4+ TEM, Th17-like	STK39
PPIE1	7.92963745492906e-53	0.272023948648739	0.476	0.289	1.30696284532141e-48	CD4+ TEM, Th17-like	PPIE
PSMB93	1.78796173631382e-52	0.293345186814536	0.953	0.814	2.94691853379243e-48	CD4+ TEM, Th17-like	PSMB9
ELK3	2.0495751171982e-52	0.263962212838505	0.297	0.153	3.37810970816608e-48	CD4+ TEM, Th17-like	ELK3
SLC2A4RG1	2.60919640219749e-52	0.304599993895772	0.479	0.296	4.30047751010191e-48	CD4+ TEM, Th17-like	SLC2A4RG
APLF	2.94248271397645e-52	0.289807300248286	0.31	0.163	4.84980000917599e-48	CD4+ TEM, Th17-like	APLF
RNF1574	3.19142965460505e-52	0.363948519418617	0.456	0.268	5.26011435672004e-48	CD4+ TEM, Th17-like	RNF157
SPPL3	3.88191090674655e-52	0.362414280222545	0.682	0.492	6.39816555649966e-48	CD4+ TEM, Th17-like	SPPL3
FBXL22	4.97915073113789e-52	0.343142584528756	0.35	0.188	8.20663623506148e-48	CD4+ TEM, Th17-like	FBXL2
MPP51	7.84343137375606e-52	0.31606808121219	0.324	0.176	1.29275435902247e-47	CD4+ TEM, Th17-like	MPP5
MBNL12	8.83574393043121e-52	0.258352611259426	0.997	0.964	1.45630731461367e-47	CD4+ TEM, Th17-like	MBNL1
NUCB25	1.10303990719461e-51	0.26724721294284	0.831	0.62	1.81803037503816e-47	CD4+ TEM, Th17-like	NUCB2
SPATA7	3.24009747454195e-51	0.262203137370981	0.312	0.161	5.34032865754004e-47	CD4+ TEM, Th17-like	SPATA7
KMT2A4	3.26346819196964e-51	0.311001379904811	0.729	0.524	5.37884827400437e-47	CD4+ TEM, Th17-like	KMT2A
ITM2C1	4.10923807314664e-51	0.267559293543621	0.604	0.4	6.77284619216029e-47	CD4+ TEM, Th17-like	ITM2C
CAMTA1	6.42635676226632e-51	0.367605601873496	0.569	0.383	1.05919212155674e-46	CD4+ TEM, Th17-like	CAMTA1
EIF4G3	4.46738285610195e-50	0.289253278506799	0.862	0.679	7.36314042342723e-46	CD4+ TEM, Th17-like	EIF4G3
SELENOW1	4.83510799105463e-50	0.285651950989636	0.943	0.803	7.96922499085623e-46	CD4+ TEM, Th17-like	SELENOW
B4GALT54	5.37012109976867e-50	0.317730636048882	0.687	0.489	8.85103359663872e-46	CD4+ TEM, Th17-like	B4GALT5
NIFK2	1.16296950617733e-49	0.306219313466468	0.719	0.529	1.91680634008147e-45	CD4+ TEM, Th17-like	NIFK
VPS13A3	1.39218018598166e-49	0.32483740972975	0.687	0.497	2.29459138253497e-45	CD4+ TEM, Th17-like	VPS13A
PATJ5	2.4846005955238e-49	0.325224596931284	0.336	0.18	4.09511870154232e-45	CD4+ TEM, Th17-like	PATJ
MVB12A	1.43023648851856e-48	0.288536560857672	0.4	0.241	2.35731578037629e-44	CD4+ TEM, Th17-like	MVB12A
ZNF800	1.43351265588386e-48	0.297950524955038	0.663	0.479	2.36271555942778e-44	CD4+ TEM, Th17-like	ZNF800
NOP583	2.64506298365156e-48	0.292541343716065	0.582	0.383	4.3595928096545e-44	CD4+ TEM, Th17-like	NOP58
TANC2	2.82916270893066e-48	0.319855949365975	0.42	0.247	4.66302597685952e-44	CD4+ TEM, Th17-like	TANC2
CAB391	7.94796277678001e-48	0.34949421877112	0.699	0.517	1.30998322486888e-43	CD4+ TEM, Th17-like	CAB39
SPATA51	1.86751983951482e-47	0.360782974415436	0.566	0.38	3.07804619948832e-43	CD4+ TEM, Th17-like	SPATA5
[truncated: 23,961 more rows]
