# Supplementary material for: A single-cell RNA sequencing atlas of circulating leukocytes from healthy and osteosarcoma affected dogs
Source: Front Immunol. 2023 May 19;14:1162700. doi: 10.3389/fimmu.2023.1162700 (PMC10235626; doi:10.3389/fimmu.2023.1162700)
Supplement: Supplementary Data Sheet 3 — Results of all differential gene expression analysis presented in the manuscript in long data format. The column gs_base indicates the comparison (Y_VS_X) and the log2FoldChange column direction is positive for features up in Y and negative for those up in X. [file DataSheet_3.csv]

	gene	baseMean	log2FoldChange	lfcSE	stat	pvalue	padj	gs_base
1	SLC7A11	140.978591107885	4.4094909530268	0.348142274189233	8.7509879539257	2.11492951768571e-18	1.16244095767687e-14	CD8_GD_T_CELL_VS_OTHER_CYTO_CELLS
2	SOX5	168.921415372423	5.09207045551076	0.401031856702208	8.73506334260581	2.43519630811117e-18	1.16244095767687e-14	CD8_GD_T_CELL_VS_OTHER_CYTO_CELLS
3	GZMB	2716.16340426981	-4.48712432437944	0.463047407339101	-7.2367203830957	4.59664465254615e-13	1.4628055499286e-09	CD8_GD_T_CELL_VS_OTHER_CYTO_CELLS
4	ZEB2	2281.47059828471	-4.4587229268651	0.462056278057533	-7.12017587527557	1.07789430031201e-12	2.57266422126969e-09	CD8_GD_T_CELL_VS_OTHER_CYTO_CELLS
5	CCL5	6601.84363361791	-7.22802514596551	0.601120041228053	-6.90585943694458	4.99003896354099e-12	9.52798039698516e-09	CD8_GD_T_CELL_VS_OTHER_CYTO_CELLS
6	HOPX	1422.07316988972	-5.37384144021969	0.550232604843446	-6.56941946137378	5.05118063943797e-11	6.88908879495918e-08	CD8_GD_T_CELL_VS_OTHER_CYTO_CELLS
7	ENSCAFG00000041010	1256.86727784903	3.13010572515931	0.342310915089447	6.58744525675387	4.47458881132596e-11	6.88908879495918e-08	CD8_GD_T_CELL_VS_OTHER_CYTO_CELLS
8	PLCL1	840.68807638222	3.13907033688943	0.338238905442239	6.50415456949347	7.81315289769435e-11	9.11565253747173e-08	CD8_GD_T_CELL_VS_OTHER_CYTO_CELLS
9	IKZF2	2196.39931303334	2.87898231710273	0.313662477686446	6.48982932568382	8.59336679975339e-11	9.11565253747173e-08	CD8_GD_T_CELL_VS_OTHER_CYTO_CELLS
10	SNTB1	1438.93800123818	-3.7066727372924	0.433291812179323	-6.24561486850418	4.22136163008132e-10	4.03013394823864e-07	CD8_GD_T_CELL_VS_OTHER_CYTO_CELLS
11	CD96	1086.46247002178	-4.12114478289409	0.500970334559588	-6.02933577069055	1.64634920405019e-09	1.42888144100611e-06	CD8_GD_T_CELL_VS_OTHER_CYTO_CELLS
12	ENSCAFG00000011098	334.815136093453	3.05074833752704	0.325267000130383	6.00765221375643	1.88229064967231e-09	1.49751906936846e-06	CD8_GD_T_CELL_VS_OTHER_CYTO_CELLS
13	AKAP12	58.5529974576908	3.79639356649488	0.397636446544032	5.94813276419496	2.71218575208068e-09	1.9917874903934e-06	CD8_GD_T_CELL_VS_OTHER_CYTO_CELLS
14	GZMA	1463.75540161456	-5.93760786248336	0.636130715218689	-5.86393295822723	4.52030050659112e-09	3.08252206688753e-06	CD8_GD_T_CELL_VS_OTHER_CYTO_CELLS
15	NCR3	1378.61265770908	-5.91762632539619	0.636992959684994	-5.8060945274949	6.39468683836988e-09	4.07000501639448e-06	CD8_GD_T_CELL_VS_OTHER_CYTO_CELLS
16	DBX2	29.7951492658886	4.59967076156596	0.481922273169167	5.7889273689744	7.08373176331506e-09	4.22677419652306e-06	CD8_GD_T_CELL_VS_OTHER_CYTO_CELLS
17	TMEM178B	77.6996650771088	4.11503996207766	0.492873262538944	5.76585187040389	8.12463977847462e-09	4.56270211559395e-06	CD8_GD_T_CELL_VS_OTHER_CYTO_CELLS
18	DACH1	83.3202451948733	5.04461247818619	0.464713182791219	5.7478873144598	9.03654275031847e-09	4.79288186873836e-06	CD8_GD_T_CELL_VS_OTHER_CYTO_CELLS
19	MYB	95.3187537170555	3.37074181651395	0.370143637500997	5.70897954802276	1.13655546197972e-08	5.71089210290548e-06	CD8_GD_T_CELL_VS_OTHER_CYTO_CELLS
20	TOX2	46.8586807680574	4.31331890923176	0.469354606469971	5.66783906631859	1.44609692095658e-08	6.90294365218623e-06	CD8_GD_T_CELL_VS_OTHER_CYTO_CELLS
21	KLRK1	1159.54597484586	-5.24649546561119	0.580851903111608	-5.63908159288754	1.70959519670055e-08	7.77214540138101e-06	CD8_GD_T_CELL_VS_OTHER_CYTO_CELLS
22	PTHLH	55.1888048848921	4.6335666867505	0.464254080743579	5.61029242638783	2.01985012839951e-08	8.76523144355914e-06	CD8_GD_T_CELL_VS_OTHER_CYTO_CELLS
23	CCL4	1172.6501535656	-5.65221298826305	0.644902844416845	-5.55491771954098	2.77742558853015e-08	1.10483675390406e-05	CD8_GD_T_CELL_VS_OTHER_CYTO_CELLS
24	SRGAP3	951.641022038873	-3.7402677780905	0.484319314559581	-5.5560950940757	2.75876614474465e-08	1.10483675390406e-05	CD8_GD_T_CELL_VS_OTHER_CYTO_CELLS
25	IGF2BP2	164.734338616715	4.23470270057392	0.41812040515035	5.52078084940508	3.37496491762793e-08	1.28883160274376e-05	CD8_GD_T_CELL_VS_OTHER_CYTO_CELLS
26	ELOVL5	1387.80166434922	2.57240457553686	0.321011392674645	5.49293704004506	3.95303749145946e-08	1.45152495888321e-05	CD8_GD_T_CELL_VS_OTHER_CYTO_CELLS
27	ARL4C	778.084966648948	-3.56925800846222	0.482246256888441	-5.48583418606758	4.11522775287949e-08	1.45511405024965e-05	CD8_GD_T_CELL_VS_OTHER_CYTO_CELLS
28	PRDM16	30.4975934988498	6.07972676680136	0.596514324687025	5.36572701920877	8.0623801469757e-08	2.74898368797061e-05	CD8_GD_T_CELL_VS_OTHER_CYTO_CELLS
29	PI3	723.341305778042	-5.20448536545712	0.659758903573439	-5.28356136195927	1.26696399720395e-07	4.17093285562281e-05	CD8_GD_T_CELL_VS_OTHER_CYTO_CELLS
30	PALM2AKAP2	17.505570212704	5.57073610268708	0.559217708687677	5.27213671334567	1.34844568410845e-07	4.29120364872779e-05	CD8_GD_T_CELL_VS_OTHER_CYTO_CELLS
31	KLRD1	897.912706800389	-3.62027260449364	0.48637263186212	-5.25840565299767	1.45309703432053e-07	4.47507012472841e-05	CD8_GD_T_CELL_VS_OTHER_CYTO_CELLS
32	ELOVL4	25.5023656754589	4.65832283127295	0.489606867914167	5.1472072259189	2.64393199233719e-07	7.76595792666422e-05	CD8_GD_T_CELL_VS_OTHER_CYTO_CELLS
33	SPAG16	366.375580605473	2.6693040470359	0.330848500392276	5.1443582845483	2.68436798554435e-07	7.76595792666422e-05	CD8_GD_T_CELL_VS_OTHER_CYTO_CELLS
34	CFAP46	31.1999530350905	4.33407241766576	0.488465884496418	5.10647992771954	3.28215456663378e-07	9.21609695519197e-05	CD8_GD_T_CELL_VS_OTHER_CYTO_CELLS
35	GZMK	999.461360660075	-5.36454158402893	0.612000390826498	-5.09622275307956	3.46497394636864e-07	9.45145893313755e-05	CD8_GD_T_CELL_VS_OTHER_CYTO_CELLS
36	IL12RB2	1511.35591019479	-5.58678499624825	0.605976741817931	-5.07998035066698	3.77473909321351e-07	0.000100103983674748	CD8_GD_T_CELL_VS_OTHER_CYTO_CELLS
37	CORO2B	61.9016751431748	3.36452445742206	0.427356273224042	5.06140110125492	4.16186609542727e-07	0.000107387393548768	CD8_GD_T_CELL_VS_OTHER_CYTO_CELLS
38	TFDP2	291.42395431794	2.54758417302445	0.330741622448887	5.0479686683063	4.46532353340958e-07	0.000112185378351214	CD8_GD_T_CELL_VS_OTHER_CYTO_CELLS
39	ACOXL	604.038194800188	-5.02580847030663	0.665191029643498	-5.0273430943282	4.97322107505062e-07	0.000121741901547457	CD8_GD_T_CELL_VS_OTHER_CYTO_CELLS
40	ENSCAFG00000030206	53.484695043899	3.77307521904272	0.419532691809959	4.97302067571253	6.5917627618151e-07	0.000157328897717622	CD8_GD_T_CELL_VS_OTHER_CYTO_CELLS
41	ENSCAFG00000044253	447.760381555958	-3.08300762745204	0.471989243729172	-4.85337622628905	1.21377108579877e-06	0.000282631037954167	CD8_GD_T_CELL_VS_OTHER_CYTO_CELLS
42	PPP1R9A	25.3003577441192	4.83524670822646	0.512293485961998	4.84063196499109	1.29426874813483e-06	0.000294199612820077	CD8_GD_T_CELL_VS_OTHER_CYTO_CELLS
43	THY1	511.255597102513	-2.99903090373268	0.458317776364789	-4.82608678843254	1.39241849201783e-06	0.00030212316689305	CD8_GD_T_CELL_VS_OTHER_CYTO_CELLS
44	FAM241A	229.024895981297	-4.56300511556019	0.681448431200883	-4.82755282551079	1.38221031188219e-06	0.00030212316689305	CD8_GD_T_CELL_VS_OTHER_CYTO_CELLS
45	L3MBTL4	41.8387613888526	4.15357006796328	0.482360070910034	4.80121269000851	1.57707655912106e-06	0.000334585553553972	CD8_GD_T_CELL_VS_OTHER_CYTO_CELLS
46	IL2RB	1123.59590071175	-2.57200051974253	0.372026847533271	-4.78140996662038	1.74069960538794e-06	0.000357390791331341	CD8_GD_T_CELL_VS_OTHER_CYTO_CELLS
47	ENSCAFG00000041016	501.066858088851	-3.46617552859013	0.519861104285162	-4.77925728049082	1.75943932047481e-06	0.000357390791331341	CD8_GD_T_CELL_VS_OTHER_CYTO_CELLS
48	BAZ2B	283.528293470268	2.77253197236692	0.352066668906385	4.75018026484343	2.03235397455846e-06	0.000404226737398117	CD8_GD_T_CELL_VS_OTHER_CYTO_CELLS
49	MAGI3	731.616253305472	-2.81373614368287	0.424756417431518	-4.70296163204435	2.56414618717545e-06	0.000499589870387021	CD8_GD_T_CELL_VS_OTHER_CYTO_CELLS
50	CPEB2	405.049671027044	-3.28624711826487	0.514904856286996	-4.69784734240754	2.62917819218215e-06	0.00050201528401526	CD8_GD_T_CELL_VS_OTHER_CYTO_CELLS
51	DENND5A	432.446875761874	-3.52142632555248	0.537337645687394	-4.67804659625682	2.89620741076652e-06	0.000542158669619371	CD8_GD_T_CELL_VS_OTHER_CYTO_CELLS
52	SEPTIN11	578.038094813618	-3.23780927843667	0.492767507206592	-4.658672760085	3.18254652986407e-06	0.000584303302319468	CD8_GD_T_CELL_VS_OTHER_CYTO_CELLS
53	HDAC9	636.280001469114	-3.1830808641745	0.488032993330889	-4.63239445118228	3.61460628058997e-06	0.000651106531335707	CD8_GD_T_CELL_VS_OTHER_CYTO_CELLS
54	SOX4	37.4005189796187	4.19045463365773	0.455444189484832	4.58482329543582	4.54370537066251e-06	0.000803310280994722	CD8_GD_T_CELL_VS_OTHER_CYTO_CELLS
55	MAML3	555.824511736402	2.49659594892421	0.320694442855125	4.56533671753767	4.98693230896022e-06	0.000865640777338968	CD8_GD_T_CELL_VS_OTHER_CYTO_CELLS
56	AGO4	328.662309083379	-3.36886704710469	0.54004961705154	-4.52957217274288	5.91032427928811e-06	0.00100760474811364	CD8_GD_T_CELL_VS_OTHER_CYTO_CELLS
57	CDH1	25.1230705403582	3.86667054718524	0.504568053850143	4.49822597868245	6.85228418267499e-06	0.00114769749284207	CD8_GD_T_CELL_VS_OTHER_CYTO_CELLS
58	TRPM3	895.672094043623	-4.85187848666636	0.625357778547115	-4.45424838227288	8.41875946334402e-06	0.00138575683787147	CD8_GD_T_CELL_VS_OTHER_CYTO_CELLS
59	KLF6	1566.64967831752	-2.24191016453748	0.340019385569577	-4.44584083414357	8.75487533817502e-06	0.0014166575398908	CD8_GD_T_CELL_VS_OTHER_CYTO_CELLS
60	CLNK	1071.46127498452	-2.47796988499071	0.377718339074885	-4.37332180603981	1.22370133918044e-05	0.00194711278085928	CD8_GD_T_CELL_VS_OTHER_CYTO_CELLS
61	KLRB1	1626.52633076749	-3.72009911520048	0.653634298664927	-4.34879452653868	1.36887889299399e-05	0.00214240767072355	CD8_GD_T_CELL_VS_OTHER_CYTO_CELLS
62	ALPK2	340.733442502153	-3.18058035589205	0.528813425766324	-4.3305962567155	1.48706122904344e-05	0.00228983444414157	CD8_GD_T_CELL_VS_OTHER_CYTO_CELLS
63	CSTA	235.575614216774	-2.89295734034638	0.522184170109067	-4.32177956860943	1.54775777938956e-05	0.00234546722537018	CD8_GD_T_CELL_VS_OTHER_CYTO_CELLS
64	ENSCAFG00000028587	295.267320631773	-4.19987573437598	0.694175199212129	-4.31828415205613	1.57246901494423e-05	0.00234568151338634	CD8_GD_T_CELL_VS_OTHER_CYTO_CELLS
65	ESYT3	555.461089227204	-3.776461161287	0.58199483111758	-4.29346225359757	1.75908232288369e-05	0.00258368599024162	CD8_GD_T_CELL_VS_OTHER_CYTO_CELLS
66	ZBTB16	453.58423432479	-4.34607089159297	0.688877891856147	-4.28640205446642	1.81590210668708e-05	0.00262672991099114	CD8_GD_T_CELL_VS_OTHER_CYTO_CELLS
67	SWAP70	28.2691135377516	3.75551810820114	0.46922034152149	4.28235860400679	1.84922640914952e-05	0.00263500963106724	CD8_GD_T_CELL_VS_OTHER_CYTO_CELLS
68	PPP3CA	1400.3464897626	-2.40770542844527	0.36535986495364	-4.2485543999734	2.15154403073767e-05	0.0030207045384489	CD8_GD_T_CELL_VS_OTHER_CYTO_CELLS
69	GABRB1	97.2712137714257	2.78151579897219	0.37180112675313	4.21406717727035	2.50812631915173e-05	0.00347030173462922	CD8_GD_T_CELL_VS_OTHER_CYTO_CELLS
70	CLIC5	330.15775542288	-3.90007921745556	0.610569344078008	-4.17287348439014	3.00781978532349e-05	0.00410223649864048	CD8_GD_T_CELL_VS_OTHER_CYTO_CELLS
71	AFF2	47.3409892459933	3.8407525376183	0.491885449678329	4.16507702247074	3.11247468811802e-05	0.00418518251372714	CD8_GD_T_CELL_VS_OTHER_CYTO_CELLS
72	ENSCAFG00000004331	196.379346082015	2.07431773479543	0.349514484878411	4.14393005550377	3.41403912696791e-05	0.00452692104793926	CD8_GD_T_CELL_VS_OTHER_CYTO_CELLS
73	ASPH	157.588698455329	2.34787658747634	0.352845770990523	4.12187063715943	3.7580822972792e-05	0.00491485091672939	CD8_GD_T_CELL_VS_OTHER_CYTO_CELLS
74	ANO6	627.378537024719	-2.51895034214618	0.426750684025024	-4.0787753100095	4.5273566447845e-05	0.005840901876724	CD8_GD_T_CELL_VS_OTHER_CYTO_CELLS
75	VIM	4265.61356235994	-1.91648258348487	0.325155892225753	-4.06677137998662	4.7668966487941e-05	0.00602571954715013	CD8_GD_T_CELL_VS_OTHER_CYTO_CELLS
76	PTPN12	534.866143913373	-2.99181384395773	0.499730415831509	-4.06531107233636	4.79684388376883e-05	0.00602571954715013	CD8_GD_T_CELL_VS_OTHER_CYTO_CELLS
77	FCER1G	444.550168806074	-3.88534357398109	0.613731498597813	-4.05760648302113	4.95782143189987e-05	0.00614705470264261	CD8_GD_T_CELL_VS_OTHER_CYTO_CELLS
78	NCEH1	187.431883961022	-3.91916733027662	0.704722795265097	-4.03234067048563	5.52240547059187e-05	0.00675928269586418	CD8_GD_T_CELL_VS_OTHER_CYTO_CELLS
79	AOX2	22.8702295096143	3.69463692795642	0.491938839731736	3.99665365673486	6.42441870936938e-05	0.00776378802763918	CD8_GD_T_CELL_VS_OTHER_CYTO_CELLS
80	ARHGEF3	1514.87546132438	-2.16915361444748	0.346474961175382	-3.9928432147049	6.52857377767049e-05	0.00779103673192752	CD8_GD_T_CELL_VS_OTHER_CYTO_CELLS
81	UST	426.168200036399	1.93584338176996	0.319686021168238	3.94762744196186	7.89295043927698e-05	0.00930296269676264	CD8_GD_T_CELL_VS_OTHER_CYTO_CELLS
82	AKT3	1097.3046570028	-2.12501784745566	0.353997531606677	-3.9406190033089	8.12716200869326e-05	0.00946219703621885	CD8_GD_T_CELL_VS_OTHER_CYTO_CELLS
83	ZMIZ1	263.072641520095	2.18045388615978	0.333892167124262	3.92388935320913	8.71307652494078e-05	0.0100221375401939	CD8_GD_T_CELL_VS_OTHER_CYTO_CELLS
84	PIK3AP1	200.840002728108	-3.8611472068101	0.7070032068177	-3.90972000263374	9.24031652826279e-05	0.0103785061053323	CD8_GD_T_CELL_VS_OTHER_CYTO_CELLS
85	PTPN13	124.301943051026	-3.65891352824016	0.714607652948545	-3.90984853200626	9.23540134129611e-05	0.0103785061053323	CD8_GD_T_CELL_VS_OTHER_CYTO_CELLS
86	CX3CR1	160.266497258318	-3.76212248959073	0.710699132630329	-3.90151979584575	9.55906427321767e-05	0.0106116728623732	CD8_GD_T_CELL_VS_OTHER_CYTO_CELLS
87	ENSCAFG00000028940	416.234991800203	-4.28326104262996	0.639775298276801	-3.89470637302201	9.83177547639555e-05	0.0107889609739251	CD8_GD_T_CELL_VS_OTHER_CYTO_CELLS
88	IGFBP4	18.6075104808	4.51509532443645	0.569054286047523	3.88435115436998	0.00010260352659001	0.0110070769355286	CD8_GD_T_CELL_VS_OTHER_CYTO_CELLS
89	SLAMF7	294.959462140792	-3.69040143041001	0.616002485178122	-3.88433280407912	0.000102611275506656	0.0110070769355286	CD8_GD_T_CELL_VS_OTHER_CYTO_CELLS
90	FASLG	275.614516971118	-3.93781691312786	0.704104854463867	-3.87361002126646	0.000107234961959721	0.0113570330262008	CD8_GD_T_CELL_VS_OTHER_CYTO_CELLS
91	OCIAD2	73.033567037666	2.21660839382455	0.406893188987066	3.87130811564189	0.000108252854863755	0.0113570330262008	CD8_GD_T_CELL_VS_OTHER_CYTO_CELLS
92	SPATS2L	305.774749101566	-2.8020113146606	0.512284986273739	-3.85681549764196	0.000114873802005612	0.0119206542146476	CD8_GD_T_CELL_VS_OTHER_CYTO_CELLS
93	KHDRBS3	14.5412957142882	3.81110197855987	0.547131554960786	3.8521814381949	0.000117070225515223	0.0120179509999337	CD8_GD_T_CELL_VS_OTHER_CYTO_CELLS
94	KCNN3	49.1777365896335	2.28629066576264	0.452643925877328	3.84186111257545	0.000122104926470894	0.0124014439682726	CD8_GD_T_CELL_VS_OTHER_CYTO_CELLS
95	PLVAP	615.955178580232	-2.46465482320735	0.426372172537628	-3.83805381046977	0.000124013309696054	0.0124626849228234	CD8_GD_T_CELL_VS_OTHER_CYTO_CELLS
96	CABLES1	22.6934454411777	3.9719717019943	0.567122407090722	3.81089291631717	0.000138465741639264	0.0136440428876385	CD8_GD_T_CELL_VS_OTHER_CYTO_CELLS
97	NFATC2	516.594180152542	-2.29247076900202	0.410382382517106	-3.81060517205958	0.000138627020016857	0.0136440428876385	CD8_GD_T_CELL_VS_OTHER_CYTO_CELLS
98	IDH2	79.2244530618919	2.30985411651503	0.404241075804825	3.80614301340907	0.000141150783329135	0.0137506788616659	CD8_GD_T_CELL_VS_OTHER_CYTO_CELLS
99	TCF12	2110.4089789002	1.85742817138296	0.300935970169451	3.77440314309812	0.000160391207957978	0.0154672208320688	CD8_GD_T_CELL_VS_OTHER_CYTO_CELLS
100	HK1	286.818471722429	-3.31343945360985	0.591118348326862	-3.76257102625116	0.000168175525046111	0.0160557173761523	CD8_GD_T_CELL_VS_OTHER_CYTO_CELLS
101	TMEM132D	106.577709313833	-3.49700508910261	0.720906767904488	-3.75779214365702	0.000171419178829387	0.016203355448358	CD8_GD_T_CELL_VS_OTHER_CYTO_CELLS
102	SYTL2	310.214257221831	-3.91899600386278	0.653561051401766	-3.75332466120751	0.000174504606899556	0.0163332890399025	CD8_GD_T_CELL_VS_OTHER_CYTO_CELLS
103	GAB3	318.597145702287	-2.89978983637716	0.533186490320486	-3.73685102263331	0.000186339251080279	0.0169300695959777	CD8_GD_T_CELL_VS_OTHER_CYTO_CELLS
104	JADE2	219.270005490487	-3.02289650903338	0.569763295627521	-3.73465330556392	0.000187973958015464	0.0169300695959777	CD8_GD_T_CELL_VS_OTHER_CYTO_CELLS
105	EPHB6	31.7192410113669	2.65392634461341	0.468661793875918	3.73976580189401	0.000184191786849661	0.0169300695959777	CD8_GD_T_CELL_VS_OTHER_CYTO_CELLS
106	FAS	133.809335351324	-3.57817312204318	0.71769078742019	-3.73623914021343	0.000186793034345861	0.0169300695959777	CD8_GD_T_CELL_VS_OTHER_CYTO_CELLS
107	RDX	1388.31915513698	-2.18209129179695	0.359475212882387	-3.72870563601456	0.000192465816856051	0.0170136217918956	CD8_GD_T_CELL_VS_OTHER_CYTO_CELLS
108	IGSF3	171.173145277806	-3.63154571788087	0.71573206094052	-3.73060179527721	0.000191022941582268	0.0170136217918956	CD8_GD_T_CELL_VS_OTHER_CYTO_CELLS
109	EMB	550.374632266206	-2.10753246061075	0.396146822532834	-3.72213164741064	0.000197547974126258	0.017302665220031	CD8_GD_T_CELL_VS_OTHER_CYTO_CELLS
110	PDE4B	1022.57789129593	-1.97867317902926	0.348482230033531	-3.7186324328513	0.000200304270120141	0.017384589698518	CD8_GD_T_CELL_VS_OTHER_CYTO_CELLS
111	FMN1	341.652450024012	-2.53117199708014	0.47924072634982	-3.70062297329163	0.000215070822958841	0.0184980283494419	CD8_GD_T_CELL_VS_OTHER_CYTO_CELLS
112	ALCAM	1055.38515297817	-2.03833864521638	0.358815367828623	-3.6948547710919	0.000220012504009891	0.018754101569486	CD8_GD_T_CELL_VS_OTHER_CYTO_CELLS
113	GLRX	383.710998654336	1.94977749747236	0.321181951246408	3.67764927378711	0.000235393322016332	0.0198876110202648	CD8_GD_T_CELL_VS_OTHER_CYTO_CELLS
114	FGL2	87.7619747107295	-3.37720698963777	0.725307602329113	-3.65021062345341	0.000262025359685499	0.0219434746396269	CD8_GD_T_CELL_VS_OTHER_CYTO_CELLS
115	MYO6	113.262573984272	-3.48138885415065	0.721434235784322	-3.64003785587436	0.000272597960741652	0.022630371575657	CD8_GD_T_CELL_VS_OTHER_CYTO_CELLS
116	RPS6KA2	425.186250511003	-2.6155134542665	0.487080140493327	-3.63084210018419	0.000282497983856227	0.0230708173952911	CD8_GD_T_CELL_VS_OTHER_CYTO_CELLS
117	ENSCAFG00000047685	679.416157811291	1.83221470050599	0.309301455402207	3.63062427273412	0.00028273652825485	0.0230708173952911	CD8_GD_T_CELL_VS_OTHER_CYTO_CELLS
118	PRDM1	157.148586680894	-3.5381012491134	0.719317945298763	-3.62352082295105	0.000290619795163134	0.0235131117323935	CD8_GD_T_CELL_VS_OTHER_CYTO_CELLS
119	ADGRE5	859.856842313808	-2.06761674376789	0.368462945961022	-3.60673525653284	0.000310073735025672	0.0248762516663033	CD8_GD_T_CELL_VS_OTHER_CYTO_CELLS
120	CASP12	87.5765232523398	-3.38271014634505	0.725148544426421	-3.60183401112797	0.00031598010487796	0.0251388505105823	CD8_GD_T_CELL_VS_OTHER_CYTO_CELLS
121	DOCK5	930.104104815521	-2.2445068747884	0.387211033989478	-3.59881412467557	0.000319671561051021	0.0252223503582983	CD8_GD_T_CELL_VS_OTHER_CYTO_CELLS
122	JAZF1	923.148916887797	1.91706835816623	0.30881858886684	3.5925553646661	0.000327451053426554	0.0256243869431419	CD8_GD_T_CELL_VS_OTHER_CYTO_CELLS
123	CCND2	275.196215807477	-2.51177391540675	0.493963499268393	-3.58757478229996	0.000333768021914718	0.0259063683351205	CD8_GD_T_CELL_VS_OTHER_CYTO_CELLS
124	BCL2A1	1637.80247183795	-2.11217491030982	0.350739010126406	-3.58401058680057	0.000338358361369373	0.026050865128979	CD8_GD_T_CELL_VS_OTHER_CYTO_CELLS
125	IGF1R	103.724042600357	-3.37226066757937	0.72569229934894	-3.53455588940262	0.000408461043525764	0.0311966206603237	CD8_GD_T_CELL_VS_OTHER_CYTO_CELLS
126	ABTB2	55.4113254548359	2.91667847034357	0.456653636172359	3.53098038947466	0.000414022442465699	0.031370414747778	CD8_GD_T_CELL_VS_OTHER_CYTO_CELLS
127	ADAM9	98.3971468396622	2.09365206675956	0.377683059006551	3.52581401896094	0.000422183335946389	0.0317368843171668	CD8_GD_T_CELL_VS_OTHER_CYTO_CELLS
128	PLCB1	1732.81460416517	-3.06880162464906	0.693330524535364	-3.52060764299344	0.000430559194269686	0.0321136611538491	CD8_GD_T_CELL_VS_OTHER_CYTO_CELLS
129	HS3ST3B1	99.0701910823345	-3.32979730293541	0.727246254536624	-3.51104719458745	0.000446345149013374	0.0330330010669045	CD8_GD_T_CELL_VS_OTHER_CYTO_CELLS
130	CYRIA	284.510701056778	-3.78766984831536	0.656932233828022	-3.4921225260472	0.000479198376209952	0.0351915915205878	CD8_GD_T_CELL_VS_OTHER_CYTO_CELLS
131	TRAF5	250.316961873992	-2.59129922612864	0.516462907382214	-3.48493429118092	0.000492257909514822	0.0356029262283182	CD8_GD_T_CELL_VS_OTHER_CYTO_CELLS
132	MVB12B	104.034154461861	2.19764595752949	0.367831529085358	3.48651419920677	0.000489359404873432	0.0356029262283182	CD8_GD_T_CELL_VS_OTHER_CYTO_CELLS
133	CTNNA3	18.9302314389473	2.59660314961589	0.536591183406479	3.48050026550788	0.000500478328047273	0.0359253127659197	CD8_GD_T_CELL_VS_OTHER_CYTO_CELLS
134	STBD1	109.297836496109	-3.47201651283551	0.667563419537282	-3.4724603308688	0.000515711221097782	0.0367425002076159	CD8_GD_T_CELL_VS_OTHER_CYTO_CELLS
135	MEIS1	30.5030048017854	3.2012766235024	0.498799649620447	3.467620468741	0.000525088322992272	0.0371334682933868	CD8_GD_T_CELL_VS_OTHER_CYTO_CELLS
136	ZDHHC15	52.5349258485531	2.28305967206406	0.42166046106422	3.45948508311233	0.000541209253794827	0.0379920937204354	CD8_GD_T_CELL_VS_OTHER_CYTO_CELLS
137	ENSCAFG00000001675	112.459082687064	-3.34157696324728	0.726841234812769	-3.45024768839353	0.000560072432881091	0.0390292811439108	CD8_GD_T_CELL_VS_OTHER_CYTO_CELLS
138	NREP	17.3323263212989	3.92345494762263	0.552839116946035	3.44373557216086	0.000573736533243696	0.0391773036677693	CD8_GD_T_CELL_VS_OTHER_CYTO_CELLS
139	CNTNAP2	22.145981011474	-2.63835404709952	0.75092736821037	-3.44144734969315	0.000578611062863253	0.0391773036677693	CD8_GD_T_CELL_VS_OTHER_CYTO_CELLS
140	MGLL	56.3061002631644	2.28387625094972	0.422724800096677	3.44204365640551	0.000577337067513653	0.0391773036677693	CD8_GD_T_CELL_VS_OTHER_CYTO_CELLS
141	SHTN1	86.8963443316748	-3.25950487857882	0.729937763193663	-3.44546997461322	0.000570067294913064	0.0391773036677693	CD8_GD_T_CELL_VS_OTHER_CYTO_CELLS
142	HHAT	73.5233316995251	2.36804245850062	0.393712574820972	3.41476009273307	0.000638382122023859	0.0429199585842379	CD8_GD_T_CELL_VS_OTHER_CYTO_CELLS
143	FBXL2	178.553660643025	-2.6669521398817	0.561917241139555	-3.40514114142788	0.000661298653280003	0.0441497779221272	CD8_GD_T_CELL_VS_OTHER_CYTO_CELLS
144	ENSCAFG00000017486	1176.35621688577	1.70925583118273	0.307017925125381	3.38180516186057	0.000720112002310495	0.0472201746103782	CD8_GD_T_CELL_VS_OTHER_CYTO_CELLS
145	ANKRD50	386.145597286029	-2.71586205937226	0.518366151356829	-3.3821036963462	0.000719329856219111	0.0472201746103782	CD8_GD_T_CELL_VS_OTHER_CYTO_CELLS
146	AIFM3	59.6159076148163	-3.06817174117532	0.73697907432794	-3.38103748913398	0.000722126897781001	0.0472201746103782	CD8_GD_T_CELL_VS_OTHER_CYTO_CELLS
147	ACTR1B	214.677654280581	-2.39490263426099	0.504808479957589	-3.37598153399618	0.000735528557281313	0.0477693274582632	CD8_GD_T_CELL_VS_OTHER_CYTO_CELLS
148	DCK	14.1314974541068	3.694977174014	0.56452513971454	3.37210046215686	0.000745972325710142	0.0480351398114579	CD8_GD_T_CELL_VS_OTHER_CYTO_CELLS
149	BACE2	69.7014825859715	-3.12207037998293	0.735058836946581	-3.37073318706821	0.000749684281125718	0.0480351398114579	CD8_GD_T_CELL_VS_OTHER_CYTO_CELLS
150	MXI1	253.383291961866	-3.7973673223899	0.655133050201699	-3.36872050611285	0.00075517963950998	0.0480646667893452	CD8_GD_T_CELL_VS_OTHER_CYTO_CELLS
151	WIPF3	19.50128877455	3.09899842523037	0.528662572075835	3.36646119251318	0.00076139294544928	0.0481391950344654	CD8_GD_T_CELL_VS_OTHER_CYTO_CELLS
152	CHN2	366.788966058173	1.70785635494582	0.350534280966227	3.36269116386843	0.000771866633458755	0.0481634689518349	CD8_GD_T_CELL_VS_OTHER_CYTO_CELLS
153	ADA2	92.4537802493435	-3.22510412546453	0.731283187558854	-3.36319896915107	0.000770448123394612	0.0481634689518349	CD8_GD_T_CELL_VS_OTHER_CYTO_CELLS
154	NMB	185.44744769717	5.35847463013722	0.196367515007569	22.4036767687015	3.6240058459722e-111	3.46599919108781e-107	DN_T_CELL_VS_OTHER_CYTO_CELLS
155	SESN3	377.947890853152	2.55183508548349	0.100213004838	19.2194526832318	2.5443965795183e-82	1.21673044432565e-78	DN_T_CELL_VS_OTHER_CYTO_CELLS
156	BICDL1	156.01810721536	2.73007843015297	0.111023566688947	18.9773831941554	2.62340751884276e-80	8.36342317007073e-77	DN_T_CELL_VS_OTHER_CYTO_CELLS
157	KANK1	201.54341555166	4.20814274301761	0.18902742890985	17.9402548279577	5.71922551541329e-72	1.36746682073532e-68	DN_T_CELL_VS_OTHER_CYTO_CELLS
158	POU2F2	102.786249277007	3.076097931814	0.136789098057124	17.5783519879707	3.60914941658501e-69	6.9035810040438e-66	DN_T_CELL_VS_OTHER_CYTO_CELLS
159	SNX9	144.105211403477	4.36845611581743	0.20780375123218	17.1996075751838	2.6733586112209e-66	4.26133362628612e-63	DN_T_CELL_VS_OTHER_CYTO_CELLS
160	SYNJ2	99.4129984668277	4.04757261163328	0.199454021236724	16.2123577019915	4.12437779393423e-59	5.63507846016957e-56	DN_T_CELL_VS_OTHER_CYTO_CELLS
161	IL2RB	332.979269001342	-2.91246434592473	0.151536433333104	-15.3159970049916	5.97880174923856e-53	7.1476574912147e-50	DN_T_CELL_VS_OTHER_CYTO_CELLS
162	RAP1GAP2	495.093490057797	-3.30107362806612	0.17885099019994	-14.6412412777001	1.53244732330352e-48	1.6284806888972e-45	DN_T_CELL_VS_OTHER_CYTO_CELLS
163	TBC1D4	103.756673854958	2.8362546113813	0.150049096122916	14.1289588980563	2.51839917783875e-45	2.40859697368498e-42	DN_T_CELL_VS_OTHER_CYTO_CELLS
164	KIAA0825	259.36775125585	3.05430025510395	0.176962883347016	13.462645847643	2.59456436348169e-41	2.25585577930354e-38	DN_T_CELL_VS_OTHER_CYTO_CELLS
165	RORA	285.842571196658	-2.5604986890975	0.147095667611698	-13.2771418513545	3.14158097823126e-40	2.50384003965032e-37	DN_T_CELL_VS_OTHER_CYTO_CELLS
166	PHACTR2	363.889660038921	2.79718441781192	0.162390709131367	13.2057323906768	8.13050561246036e-40	5.98155043673623e-37	DN_T_CELL_VS_OTHER_CYTO_CELLS
167	TMEM132D	215.563596825773	4.37906223732935	0.286172211784533	13.1660832620667	1.37550519043825e-39	8.77022109423428e-37	DN_T_CELL_VS_OTHER_CYTO_CELLS
168	ATXN1	428.656588568666	1.5527852027011	0.0746913195256892	13.1685440180123	1.3314049552415e-39	8.77022109423428e-37	DN_T_CELL_VS_OTHER_CYTO_CELLS
169	EFHC2	85.2236399445586	2.55449934824888	0.144717491038837	13.1363060011885	2.03942192419706e-39	1.21906445518879e-36	DN_T_CELL_VS_OTHER_CYTO_CELLS
170	PDGFD	19.9413175242758	4.46402086859186	0.270258639882835	13.0393775874252	7.30509544728616e-39	4.10976075634381e-36	DN_T_CELL_VS_OTHER_CYTO_CELLS
171	GZMB	752.989603053788	-4.90182829939725	0.331512260569045	-12.5198313639233	5.81585818199395e-36	3.09015931403278e-33	DN_T_CELL_VS_OTHER_CYTO_CELLS
172	CTLA4	257.763932903881	3.78006367374707	0.241135985115677	12.4744161946244	1.02958024958658e-35	5.18258184581372e-33	DN_T_CELL_VS_OTHER_CYTO_CELLS
173	ENSCAFG00000025297	23.9475015040337	3.94650398396433	0.250363173235153	12.3351267800531	5.85966212228442e-35	2.80209042687641e-32	DN_T_CELL_VS_OTHER_CYTO_CELLS
174	PLCL1	783.864061922202	3.88950811928987	0.254435175344135	12.2619956004756	1.44887200565525e-34	6.59857707718418e-32	DN_T_CELL_VS_OTHER_CYTO_CELLS
175	CD96	317.384088847739	-3.13563595139633	0.201248306458536	-12.2521446029583	1.63611255276359e-34	7.11262747937773e-32	DN_T_CELL_VS_OTHER_CYTO_CELLS
176	IL12RB2	418.958131669495	-5.90167619213932	0.368308492276401	-12.2151459388294	2.58038026253889e-34	1.07298942743139e-31	DN_T_CELL_VS_OTHER_CYTO_CELLS
177	VGLL4	78.2345601366108	2.38418740680499	0.147641312300688	12.0049468186019	3.34678964706509e-33	1.33369567435544e-30	DN_T_CELL_VS_OTHER_CYTO_CELLS
178	SLF1	139.06083707623	2.16716644367832	0.130626323911685	11.9263070738229	8.63184978894996e-33	3.3022004552607e-30	DN_T_CELL_VS_OTHER_CYTO_CELLS
179	CAVIN3	37.3485990279696	2.95493851056321	0.195067278649176	11.8093359210362	3.49309266833098e-32	1.28492070307375e-29	DN_T_CELL_VS_OTHER_CYTO_CELLS
180	PRKCA	125.579788879154	1.85613664136351	0.10771323168027	11.5858347564137	4.8620682365214e-31	1.72225261533669e-28	DN_T_CELL_VS_OTHER_CYTO_CELLS
181	SYNE1	557.779938220825	-2.24137162359228	0.140546720227682	-11.4997094721793	1.32360194196925e-30	4.52104606178355e-28	DN_T_CELL_VS_OTHER_CYTO_CELLS
182	ID3	60.2327480983784	3.68307794177256	0.252287010711585	11.4804841885868	1.65351926063945e-30	5.45319248577781e-28	DN_T_CELL_VS_OTHER_CYTO_CELLS
183	ME3	18.4036377096391	4.72980078953885	0.326553165133664	11.1873332246732	4.7036813649299e-29	1.49953361913965e-26	DN_T_CELL_VS_OTHER_CYTO_CELLS
184	ANTXR2	588.052415237019	-4.29366252343819	0.33210773896214	-11.1270855154294	9.26142769108822e-29	2.8572998205667e-26	DN_T_CELL_VS_OTHER_CYTO_CELLS
185	PLCB1	481.231082567509	-4.89594167625499	0.369326817154804	-11.0428786109325	2.37306595872487e-28	7.09250088413896e-26	DN_T_CELL_VS_OTHER_CYTO_CELLS
186	MGAT5	155.946817304593	1.88386299879429	0.115288730556422	10.9949941319857	4.0393979462737e-28	1.17069096842914e-25	DN_T_CELL_VS_OTHER_CYTO_CELLS
187	CCL5	1818.60227753927	-4.7614616996032	0.439792736247863	-10.961329592732	5.86315599581401e-28	1.64927129246957e-25	DN_T_CELL_VS_OTHER_CYTO_CELLS
188	ZNF462	11.6399252712532	4.32609907199258	0.311227923581551	10.9145985126527	9.81620578712009e-28	2.68234834708619e-25	DN_T_CELL_VS_OTHER_CYTO_CELLS
189	BCL2A1	494.417270216135	-2.38030541172319	0.158775282352644	-10.8641469311322	1.70812063935221e-27	4.53790716521238e-25	DN_T_CELL_VS_OTHER_CYTO_CELLS
190	TRAT1	261.780435145365	-3.8340867630606	0.290269847370503	-10.7904706694025	3.81828980430212e-27	9.86976315901229e-25	DN_T_CELL_VS_OTHER_CYTO_CELLS
191	SYTL2	85.2407770581075	-5.50472568462257	0.418487495412762	-10.7531572041782	5.7267205639872e-27	1.44132514405194e-24	DN_T_CELL_VS_OTHER_CYTO_CELLS
192	ENSCAFG00000028587	81.5983588643922	-5.37237787365724	0.414391312099289	-10.7425720219087	6.42296373474095e-27	1.57510833741186e-24	DN_T_CELL_VS_OTHER_CYTO_CELLS
193	MYB	77.0587941109529	4.07767294061001	0.31224580933283	10.7181052642518	8.37003785481717e-27	2.00127605108678e-24	DN_T_CELL_VS_OTHER_CYTO_CELLS
194	ZEB2	637.649422164738	-4.41625971737823	0.363036236283419	-10.6635759996114	1.50689611006962e-26	3.51511082846485e-24	DN_T_CELL_VS_OTHER_CYTO_CELLS
195	DOCK5	254.502677638351	-5.35415570752221	0.385533239900263	-10.650994210343	1.7251264407141e-26	3.92835935214039e-24	DN_T_CELL_VS_OTHER_CYTO_CELLS
196	CCL4	328.885929073833	-4.46234336619764	0.359093517636668	-10.3483943735093	4.25562701361077e-25	9.46530622283102e-23	DN_T_CELL_VS_OTHER_CYTO_CELLS
197	ENSCAFG00000009113	2255.85691998463	-2.32529995191921	0.162671271412663	-10.3315895584883	5.07131380638937e-25	1.10231921009791e-22	DN_T_CELL_VS_OTHER_CYTO_CELLS
198	NCR3	382.903416470258	-4.91002451941702	0.438008790560366	-10.2702001740919	9.60052484037872e-25	2.04043154607516e-22	DN_T_CELL_VS_OTHER_CYTO_CELLS
199	CHST11	320.769591399407	-2.48511074056634	0.180903773972398	-10.2027109510998	1.92814023827062e-24	4.00885505191743e-22	DN_T_CELL_VS_OTHER_CYTO_CELLS
200	GZMA	404.088705189807	-4.98980705593261	0.455114860284915	-10.1784316257235	2.47518424714033e-24	5.03673662545747e-22	DN_T_CELL_VS_OTHER_CYTO_CELLS
201	KLRK1	322.835039835869	-5.01698959539871	0.409341039074398	-10.140217203464	3.66284246414223e-24	7.29821360980338e-22	DN_T_CELL_VS_OTHER_CYTO_CELLS
202	SRGAP3	267.409682004256	-4.09206223378228	0.33023733032158	-10.0472071556996	9.45078907416687e-24	1.84463972868024e-21	DN_T_CELL_VS_OTHER_CYTO_CELLS
203	ITGB1	217.55809518742	-2.95599071211217	0.229004727969965	-9.97122299197222	2.03704848458691e-23	3.89646634131785e-21	DN_T_CELL_VS_OTHER_CYTO_CELLS
204	ARHGEF3	465.461719008195	-2.13943431712594	0.151971332267778	-9.90118287628939	4.1138021195606e-23	7.71458891597599e-21	DN_T_CELL_VS_OTHER_CYTO_CELLS
205	ENSCAFG00000014011	18.5753251435515	3.36752528796668	0.258525409477879	9.87933874309882	5.116944620543e-23	9.41124199055256e-21	DN_T_CELL_VS_OTHER_CYTO_CELLS
206	SYTL3	312.683197872798	-2.34010571035986	0.174421734538225	-9.85894149338419	6.2706949302871e-23	1.13156464742011e-20	DN_T_CELL_VS_OTHER_CYTO_CELLS
207	YAP1	29.1538714225182	3.36873709410578	0.269668440689432	9.72787080470717	2.29343057371895e-22	4.06192037167556e-20	DN_T_CELL_VS_OTHER_CYTO_CELLS
208	MCTP2	132.474331552093	-3.93292182884272	0.325101649232217	-9.67657917136042	3.79191642408171e-22	6.59379794180318e-20	DN_T_CELL_VS_OTHER_CYTO_CELLS
209	ENSCAFG00000004223	159.736741855462	1.56424329128175	0.100658194980377	9.58352136114848	9.3791420795849e-22	1.60182347944911e-19	DN_T_CELL_VS_OTHER_CYTO_CELLS
210	SNTB1	407.875416657469	-3.83047904269098	0.329138575211783	-9.51253206879628	1.86077122723807e-21	3.12217824864999e-19	DN_T_CELL_VS_OTHER_CYTO_CELLS
211	FCER1G	124.025514350126	-4.72211254465561	0.393162518154048	-9.44521531231343	3.54674373392586e-21	5.84845811573568e-19	DN_T_CELL_VS_OTHER_CYTO_CELLS
212	KLRD1	248.494439188856	-4.80628385184336	0.427181645542061	-9.43544498396306	3.89338120736744e-21	6.3112369266546e-19	DN_T_CELL_VS_OTHER_CYTO_CELLS
213	CLNK	295.393734499893	-4.43118683655543	0.407893081002948	-9.34439461623265	9.24166335147686e-21	1.47312113822541e-18	DN_T_CELL_VS_OTHER_CYTO_CELLS
214	HOPX	449.450562688389	-2.06710067736015	0.157206717823857	-9.26823935687881	1.89243827963763e-20	2.96709503384496e-18	DN_T_CELL_VS_OTHER_CYTO_CELLS
215	KLRB1	456.930232468578	-3.85072702800555	0.452201317967354	-9.24813297643914	2.28448016420006e-20	3.52399488554989e-18	DN_T_CELL_VS_OTHER_CYTO_CELLS
216	SEPTIN11	162.083394935976	-4.15405507454724	0.368212936713138	-9.1910713335107	3.88948048261065e-20	5.90460179931559e-18	DN_T_CELL_VS_OTHER_CYTO_CELLS
217	PRUNE2	117.541589877464	-3.17018766104874	0.265820667305984	-9.06901574816644	1.20096932764151e-19	1.79469853899427e-17	DN_T_CELL_VS_OTHER_CYTO_CELLS
218	TMSB10	2456.98958909014	-1.34822763973895	0.0843579138061557	-9.06534172943446	1.24214271195437e-19	1.82766967648178e-17	DN_T_CELL_VS_OTHER_CYTO_CELLS
219	WIPF3	20.1865387801842	4.20990764533743	0.377828100120099	9.0546707994335	1.36980348722248e-19	1.98496978057512e-17	DN_T_CELL_VS_OTHER_CYTO_CELLS
220	SOBP	51.2056031770323	2.50118869144144	0.191851643399195	9.04937553916464	1.43788259497035e-19	2.05252375198455e-17	DN_T_CELL_VS_OTHER_CYTO_CELLS
221	PTPN12	153.372025798813	-3.4636220569787	0.301335402904731	-9.00646094882766	2.12813178953958e-19	2.99315476987596e-17	DN_T_CELL_VS_OTHER_CYTO_CELLS
222	SMAD3	92.4821496577442	-3.016420134702	0.25929845411301	-8.99485226212254	2.36550144399425e-19	3.27879069715378e-17	DN_T_CELL_VS_OTHER_CYTO_CELLS
223	ADGRG1	108.998580533989	-2.89975588182337	0.249937864709929	-8.95256940175647	3.47302404843935e-19	4.74514314275343e-17	DN_T_CELL_VS_OTHER_CYTO_CELLS
224	FASLG	77.9995762841875	-3.91464958502599	0.339560655619388	-8.94537602384925	3.70685547958587e-19	4.99329095869849e-17	DN_T_CELL_VS_OTHER_CYTO_CELLS
225	DENND5A	122.336118255355	-3.78629141293147	0.349035847629415	-8.8122916233701	1.22613156172979e-18	1.62871142449774e-16	DN_T_CELL_VS_OTHER_CYTO_CELLS
226	ENSCAFG00000028940	116.007685540561	-4.43577060263941	0.388829743678346	-8.77788907078677	1.66571441872974e-18	2.18231406859332e-16	DN_T_CELL_VS_OTHER_CYTO_CELLS
227	RPS6KA2	117.837363921574	-4.3283165923287	0.382535117091846	-8.77426889466996	1.72017751572819e-18	2.22321321086816e-16	DN_T_CELL_VS_OTHER_CYTO_CELLS
228	STK32A	14.7913313477183	5.34547388962788	0.469705435333125	8.76551350186703	1.85927246486436e-18	2.37094424719504e-16	DN_T_CELL_VS_OTHER_CYTO_CELLS
229	GPM6B	10.4320240853295	4.00488569442818	0.346705838716586	8.73404649407879	2.45720036673526e-18	3.09219267203369e-16	DN_T_CELL_VS_OTHER_CYTO_CELLS
230	TRPM3	249.465144789432	-4.27906037788135	0.446739894098607	-8.72915425926631	2.56584062063068e-18	3.18697398645608e-16	DN_T_CELL_VS_OTHER_CYTO_CELLS
231	ITGAM	178.252054083673	-4.48544925164906	0.425748324980104	-8.71326651259103	2.95241430363356e-18	3.62011415383992e-16	DN_T_CELL_VS_OTHER_CYTO_CELLS
232	SNX3	489.840877296555	1.29328589976507	0.0813562211552063	8.69750878690671	3.39249477921663e-18	4.10706583144656e-16	DN_T_CELL_VS_OTHER_CYTO_CELLS
233	BACH2	1055.02594024885	2.08776169457261	0.160418705193629	8.67711796468002	4.05924011240686e-18	4.8528215543824e-16	DN_T_CELL_VS_OTHER_CYTO_CELLS
234	HDAC9	176.189398869148	-4.49000467079584	0.409832385747172	-8.65194968991769	5.06269639890738e-18	5.97773189619138e-16	DN_T_CELL_VS_OTHER_CYTO_CELLS
235	ITGAL	217.564038876085	-1.79647629970721	0.138300570623903	-8.63903133297218	5.66916276660241e-18	6.61217959753481e-16	DN_T_CELL_VS_OTHER_CYTO_CELLS
236	XKRX	11.5484015772608	3.26863205046118	0.297512333746342	8.59723444227136	8.16600583155696e-18	9.4095999726519e-16	DN_T_CELL_VS_OTHER_CYTO_CELLS
237	ZBTB16	127.290560996788	-4.22928071078707	0.396008396685953	-8.56791820838593	1.05372594983598e-17	1.19974226002753e-15	DN_T_CELL_VS_OTHER_CYTO_CELLS
238	STYK1	56.1168411086741	-4.45833522673383	0.404905019561666	-8.52603067287663	1.51455119409797e-17	1.70413736710035e-15	DN_T_CELL_VS_OTHER_CYTO_CELLS
239	ENSCAFG00000029170	68.7144585568255	1.77724441894075	0.136891233368708	8.51467648988425	1.67056015176025e-17	1.85781828970175e-15	DN_T_CELL_VS_OTHER_CYTO_CELLS
240	FOXP1	904.024121444924	1.40987521620655	0.0957448348454773	8.42082639329957	3.73837886866328e-17	4.10963856320639e-15	DN_T_CELL_VS_OTHER_CYTO_CELLS
241	PIK3R1	323.886125598379	-1.59686666893987	0.122876001005367	-8.41246152505673	4.01494546594873e-17	4.36351573140156e-15	DN_T_CELL_VS_OTHER_CYTO_CELLS
242	IL18RAP	40.3429164138105	-4.31531153307988	0.406745141662791	-8.30554837703217	9.935947831908e-17	1.06772365240863e-14	DN_T_CELL_VS_OTHER_CYTO_CELLS
243	TESC	184.82762348844	-3.63143566733956	0.365357022444057	-8.27771387939133	1.25562478358279e-16	1.33431060335398e-14	DN_T_CELL_VS_OTHER_CYTO_CELLS
244	ACOXL	171.324507750896	-3.78336939119298	0.379584435394141	-8.26156907884979	1.43769908173004e-16	1.51100593600726e-14	DN_T_CELL_VS_OTHER_CYTO_CELLS
245	ERRFI1	89.5981382708006	1.8461445368862	0.14575000415324	8.22799272864578	1.90376635980982e-16	1.97908928969794e-14	DN_T_CELL_VS_OTHER_CYTO_CELLS
246	RUNX2	244.410388383157	-1.65815705941923	0.128496129260976	-8.21313405846159	2.15488733719379e-16	2.2160583325722e-14	DN_T_CELL_VS_OTHER_CYTO_CELLS
247	PRKCE	970.1678112042	1.37095679451446	0.0934137222966903	8.20388380409068	2.32743066827387e-16	2.36803690546503e-14	DN_T_CELL_VS_OTHER_CYTO_CELLS
248	DCUN1D4	303.914655143213	-1.89093049837753	0.1573875948704	-8.20185331300127	2.36709026314047e-16	2.38303697649215e-14	DN_T_CELL_VS_OTHER_CYTO_CELLS
249	PI3	202.716688590294	-4.07853632878905	0.464388882130905	-8.15429952596984	3.5120946394657e-16	3.49892428456771e-14	DN_T_CELL_VS_OTHER_CYTO_CELLS
250	DPP4	37.7300682560178	2.44288756776959	0.238385513317339	8.02676704819441	1.00074852767509e-15	9.86717414297377e-14	DN_T_CELL_VS_OTHER_CYTO_CELLS
251	S100A5	1312.75508719187	-2.63361927904783	0.240240290289461	-8.02193358345522	1.04093423124503e-15	1.01586683547219e-13	DN_T_CELL_VS_OTHER_CYTO_CELLS
252	CD226	259.178541239397	-2.2799810432475	0.205220574637251	-8.01712559905727	1.08248419063221e-15	1.04574533325318e-13	DN_T_CELL_VS_OTHER_CYTO_CELLS
253	GPRC5C	70.8144751518973	-3.07975755922774	0.301494976661828	-7.993010318602	1.31683102749973e-15	1.25941719470075e-13	DN_T_CELL_VS_OTHER_CYTO_CELLS
254	ABHD15	72.2793346242676	-2.41001258997411	0.230316881182752	-7.87759225808511	3.33749743799209e-15	3.16037876207488e-13	DN_T_CELL_VS_OTHER_CYTO_CELLS
255	RAB31	47.8416254604477	-3.5821678210722	0.361929556851268	-7.86505926693871	3.68922742356483e-15	3.45919324303667e-13	DN_T_CELL_VS_OTHER_CYTO_CELLS
256	ENSCAFG00000030466	23.712989106792	-4.04298951675281	0.443796068709824	-7.86335387812225	3.73982547353881e-15	3.47259134261409e-13	DN_T_CELL_VS_OTHER_CYTO_CELLS
257	IKZF2	388.537022775819	-2.67014895513637	0.287022422231008	-7.83464027324876	4.70186891967109e-15	4.32391099497445e-13	DN_T_CELL_VS_OTHER_CYTO_CELLS
258	GPR55	121.563078406685	-3.78906838270956	0.415675534447687	-7.83282758581455	4.77018260942808e-15	4.3449549025305e-13	DN_T_CELL_VS_OTHER_CYTO_CELLS
259	FAR2	107.26038167874	-3.5621048169665	0.37809261420606	-7.79797507458081	6.29084308700397e-15	5.67600219661377e-13	DN_T_CELL_VS_OTHER_CYTO_CELLS
260	ENSCAFG00000041016	154.509796887815	-2.11821930110754	0.191645382362124	-7.76395368661647	8.23219696306671e-15	7.35819922941776e-13	DN_T_CELL_VS_OTHER_CYTO_CELLS
261	GAB3	94.7531390866639	-2.63507090178904	0.254556008278403	-7.69652253437087	1.3981915269688e-14	1.23817627443792e-12	DN_T_CELL_VS_OTHER_CYTO_CELLS
262	CD28	101.48698119719	2.15468557374276	0.201119480748024	7.6440084938372	2.10561508009333e-14	1.84753235101033e-12	DN_T_CELL_VS_OTHER_CYTO_CELLS
263	DIPK1A	85.2852971145329	-2.87390421619943	0.287592173422155	-7.60347868484982	2.88274752091916e-14	2.50641793546098e-12	DN_T_CELL_VS_OTHER_CYTO_CELLS
264	IL18R1	70.0278980971008	-4.00886098487778	0.407108526261946	-7.57546751660517	3.57836640283605e-14	3.05566931042178e-12	DN_T_CELL_VS_OTHER_CYTO_CELLS
265	TTC7A	141.728562589147	-2.0724067009545	0.193056596032345	-7.57588232434182	3.5669501851108e-14	3.05566931042178e-12	DN_T_CELL_VS_OTHER_CYTO_CELLS
266	ARL4C	240.583418410298	-2.05396574561264	0.184999212783222	-7.55167391762422	4.29699238980477e-14	3.63685267399051e-12	DN_T_CELL_VS_OTHER_CYTO_CELLS
267	IGSF3	47.3332379051097	-4.17861802856545	0.446762436038133	-7.46968154246194	8.03891316568421e-14	6.74422504531612e-12	DN_T_CELL_VS_OTHER_CYTO_CELLS
268	KRT18	74.2393358682476	2.28268482697817	0.214406588165108	7.4450626531983	9.68984209491784e-14	8.0539817711445e-12	DN_T_CELL_VS_OTHER_CYTO_CELLS
269	ELOVL6	26.1058379048311	-3.93309786634272	0.430973233724067	-7.44399490889924	9.76852661493896e-14	8.0539817711445e-12	DN_T_CELL_VS_OTHER_CYTO_CELLS
270	CCR5	30.2611489380101	-3.88976682725627	0.429761608930421	-7.36984327214249	1.70828748222342e-13	1.39641551110981e-11	DN_T_CELL_VS_OTHER_CYTO_CELLS
271	PPP3CA	426.339054657905	-2.34055852878432	0.227870707351159	-7.32863709099184	2.32505047155607e-13	1.88447311101375e-11	DN_T_CELL_VS_OTHER_CYTO_CELLS
272	PLCG2	67.6370176902008	-2.6805741173344	0.277591382431626	-7.3249579182817	2.38973691514262e-13	1.92062553415328e-11	DN_T_CELL_VS_OTHER_CYTO_CELLS
273	GPR183	166.928840610351	2.05288586406808	0.19889116408194	7.31593772705973	2.55590178802579e-13	2.03705372505655e-11	DN_T_CELL_VS_OTHER_CYTO_CELLS
274	MIB2	156.063654999165	1.37234151823805	0.107206027997545	7.20838193943821	5.66206311767295e-13	4.4753695584648e-11	DN_T_CELL_VS_OTHER_CYTO_CELLS
275	ITM2C	259.243280878238	-1.76508536185093	0.162016631399081	-7.20647741678829	5.7417840885064e-13	4.50118221495698e-11	DN_T_CELL_VS_OTHER_CYTO_CELLS
276	NAA16	386.450279264668	1.22691156974599	0.0874418571291392	7.20344054876498	5.87118872048176e-13	4.56520722948679e-11	DN_T_CELL_VS_OTHER_CYTO_CELLS
277	EMB	177.406635365555	-1.67412501427463	0.150866915957047	-7.1957294166261	6.21277279921773e-13	4.7918515364289e-11	DN_T_CELL_VS_OTHER_CYTO_CELLS
278	MBOAT2	20.3837155056032	2.94345773398681	0.292963390385543	7.1722734578213	7.37624139691455e-13	5.64370981760726e-11	DN_T_CELL_VS_OTHER_CYTO_CELLS
279	CMA1	91.2150984672978	-3.58179508463508	0.460906774342013	-7.14234692502737	9.1750669397334e-13	6.96431271520716e-11	DN_T_CELL_VS_OTHER_CYTO_CELLS
280	FOSL2	87.8980998740884	-3.01527081722557	0.324660538749161	-7.13143479573804	9.93280061041737e-13	7.48010275890013e-11	DN_T_CELL_VS_OTHER_CYTO_CELLS
281	CX3CR1	44.6648206460695	-3.87381295700959	0.440443559763841	-7.11354921717339	1.13096128482728e-12	8.45040135006882e-11	DN_T_CELL_VS_OTHER_CYTO_CELLS
282	ANO6	200.687025172484	-1.74617308675416	0.15999028786708	-7.06439779285779	1.61314023399127e-12	1.1959746665033e-10	DN_T_CELL_VS_OTHER_CYTO_CELLS
283	SLAMF7	88.9798311491867	-2.42101321569126	0.251964024612986	-7.04581821893575	1.84374828211248e-12	1.35643142847106e-10	DN_T_CELL_VS_OTHER_CYTO_CELLS
284	APP	101.152587789058	2.58341708267719	0.274258143315965	7.01226186601997	2.34495770246767e-12	1.71199812720617e-10	DN_T_CELL_VS_OTHER_CYTO_CELLS
285	PARP8	822.976986358872	-1.35416884132464	0.108944813649101	-6.9549820971231	3.52606812157139e-12	2.55479662990218e-10	DN_T_CELL_VS_OTHER_CYTO_CELLS
286	APOBR	54.7573498822022	-3.8113751056056	0.415662390925198	-6.95062410226735	3.63673712669135e-12	2.6151694646373e-10	DN_T_CELL_VS_OTHER_CYTO_CELLS
287	CASP3	129.509269203433	1.52306300267357	0.129305113636053	6.9401130680019	3.91786240640922e-12	2.77558785591835e-10	DN_T_CELL_VS_OTHER_CYTO_CELLS
288	INPP5D	514.720390526852	-1.1669092341222	0.0836495095374052	-6.9409792938019	3.89391090699137e-12	2.77558785591835e-10	DN_T_CELL_VS_OTHER_CYTO_CELLS
289	CD8A	128.734015110455	-3.09446267726123	0.391301156009717	-6.90938645553518	4.86754282401425e-12	3.4230279094759e-10	DN_T_CELL_VS_OTHER_CYTO_CELLS
290	AOAH	351.879840162658	-1.6714554416021	0.150136857742404	-6.86977461432761	6.43034182632533e-12	4.48903570999821e-10	DN_T_CELL_VS_OTHER_CYTO_CELLS
291	OPRM1	264.624751609273	1.32350800337578	0.102860925927196	6.86852161445378	6.48706458121748e-12	4.49581780106985e-10	DN_T_CELL_VS_OTHER_CYTO_CELLS
292	XYLT1	91.6912084071789	-2.27683407854602	0.241349742596765	-6.82964721765927	8.5123701995964e-12	5.85700061790935e-10	DN_T_CELL_VS_OTHER_CYTO_CELLS
293	PSTPIP2	45.5591020049042	-3.13749343009433	0.358936422210287	-6.82093414000005	9.0450404707391e-12	6.17905479015348e-10	DN_T_CELL_VS_OTHER_CYTO_CELLS
294	CERS6	214.448614767029	1.52938001359449	0.13204046878002	6.79836211685902	1.05815216766443e-11	7.17742363939195e-10	DN_T_CELL_VS_OTHER_CYTO_CELLS
295	ENSCAFG00000013453	19.956742776256	-3.3928437958218	0.414823777389909	-6.7872539186969	1.14287962961262e-11	7.69753575888387e-10	DN_T_CELL_VS_OTHER_CYTO_CELLS
296	SORCS2	9.24467164569261	3.37027934940008	0.424439336852785	6.78327542012261	1.17481360694868e-11	7.85728485094908e-10	DN_T_CELL_VS_OTHER_CYTO_CELLS
297	TCEA3	25.7974909217823	-3.66703065321863	0.434514916944498	-6.76531138155863	1.33022792326924e-11	8.83493045704653e-10	DN_T_CELL_VS_OTHER_CYTO_CELLS
298	PTPRN2	70.0061408595255	-3.11111194859609	0.360440301589284	-6.73526103000322	1.6363589845401e-11	1.07192721425627e-09	DN_T_CELL_VS_OTHER_CYTO_CELLS
299	RRAS2	309.071829262527	-1.45570353750752	0.126629994532554	-6.73612451017519	1.6266690937242e-11	1.07192721425627e-09	DN_T_CELL_VS_OTHER_CYTO_CELLS
300	ADGRE5	278.625493134803	-1.50737340761582	0.134356446571575	-6.73337284520479	1.65774537787023e-11	1.07854944176537e-09	DN_T_CELL_VS_OTHER_CYTO_CELLS
301	ABCA1	64.7858845929196	-2.64697663420634	0.289934002104069	-6.68177504610504	2.3606520788199e-11	1.52549165417794e-09	DN_T_CELL_VS_OTHER_CYTO_CELLS
302	SLA2	52.6074513649428	-3.04079575875033	0.338162737210425	-6.66467993454781	2.65242757726556e-11	1.70253807711193e-09	DN_T_CELL_VS_OTHER_CYTO_CELLS
303	SYNGR1	23.6606649454899	2.23589290172114	0.232233582101429	6.6280340813784	3.40186938926254e-11	2.1690319225938e-09	DN_T_CELL_VS_OTHER_CYTO_CELLS
304	CCDC50	124.286260761259	-1.93607849833398	0.200296619156496	-6.61112804318537	3.814024048288e-11	2.41571695349844e-09	DN_T_CELL_VS_OTHER_CYTO_CELLS
305	VSTM1	14.1080247322463	-3.52380815137209	0.451789997718485	-6.56236119382934	5.29623346854697e-11	3.33244584823574e-09	DN_T_CELL_VS_OTHER_CYTO_CELLS
306	FGR	14.7301618634417	-3.52246574319939	0.451055226240284	-6.52756983799818	6.68453427146391e-11	4.17848926616215e-09	DN_T_CELL_VS_OTHER_CYTO_CELLS
307	TBX21	39.8830346094051	-3.54531880037869	0.461503338277141	-6.5240040601664	6.84548547975122e-11	4.25131319015199e-09	DN_T_CELL_VS_OTHER_CYTO_CELLS
308	SASH1	7.63416949785311	4.01577966967292	0.441775688533576	6.50568474953937	7.73402668409856e-11	4.77214394882056e-09	DN_T_CELL_VS_OTHER_CYTO_CELLS
309	EPS8	26.7289126676117	-3.53826589551965	0.415795110681339	-6.49519815688372	8.29241895226963e-11	5.08389069612223e-09	DN_T_CELL_VS_OTHER_CYTO_CELLS
310	PLEK	43.1495906024254	-2.78621235180747	0.322274472942297	-6.46996316516828	9.80268104223173e-11	5.97151856610855e-09	DN_T_CELL_VS_OTHER_CYTO_CELLS
311	EML4	449.137783951829	-1.19678461385965	0.0950977825376041	-6.45882172604243	1.0552132980136e-10	6.38737973557093e-09	DN_T_CELL_VS_OTHER_CYTO_CELLS
312	ENSCAFG00000029652	11.8434237247533	2.37798906692415	0.286262825942961	6.45251418410512	1.10009583024927e-10	6.61718020157485e-09	DN_T_CELL_VS_OTHER_CYTO_CELLS
313	PLEKHG3	20.4035835640777	-3.57807542403298	0.452497929759029	-6.42647568977358	1.30596295815097e-10	7.80639358234742e-09	DN_T_CELL_VS_OTHER_CYTO_CELLS
314	CYRIA	87.3575316127191	-2.32582450872191	0.26613032651433	-6.40814126664465	1.47304393548973e-10	8.75042993728183e-09	DN_T_CELL_VS_OTHER_CYTO_CELLS
315	FABP3	56.0804106869677	-2.77444450482758	0.322384907936991	-6.39892560584594	1.56474052636034e-10	9.23776444080881e-09	DN_T_CELL_VS_OTHER_CYTO_CELLS
316	PTPN22	209.726321759889	-1.82391673666355	0.189380307343795	-6.39012442431579	1.65750829071958e-10	9.72540447389084e-09	DN_T_CELL_VS_OTHER_CYTO_CELLS
317	SPTBN1	309.785080131129	1.77784525189565	0.173151247611369	6.37714717917677	1.80417062772898e-10	1.05213950509756e-08	DN_T_CELL_VS_OTHER_CYTO_CELLS
318	GSAP	31.5443928774511	-3.24591524528372	0.404098819053906	-6.37531003240576	1.8259319293565e-10	1.05837654377973e-08	DN_T_CELL_VS_OTHER_CYTO_CELLS
319	ADD3	654.790854022778	1.02272275209745	0.0690709671121473	6.35323150421249	2.10838040424827e-10	1.21473193892955e-08	DN_T_CELL_VS_OTHER_CYTO_CELLS
320	CPEB3	41.0103987083062	-2.52309701389969	0.292317133628414	-6.3439482228066	2.23950122111816e-10	1.28255028016611e-08	DN_T_CELL_VS_OTHER_CYTO_CELLS
321	SKAP2	68.8204643327828	-2.98536750592763	0.364468404814352	-6.33625899578776	2.35410943883462e-10	1.34016087339371e-08	DN_T_CELL_VS_OTHER_CYTO_CELLS
322	ANKRD50	122.833788220074	-1.8076596103564	0.193942990206905	-6.28574185133408	3.26291757385222e-10	1.84654104593625e-08	DN_T_CELL_VS_OTHER_CYTO_CELLS
323	RAB27A	208.711018916566	-1.47468987675351	0.139113966844443	-6.27349321154469	3.53036327069501e-10	1.98614084240747e-08	DN_T_CELL_VS_OTHER_CYTO_CELLS
324	PRKX	192.37085103426	-2.42811344094064	0.29405862398046	-6.25882538985643	3.87887868942554e-10	2.16945004594537e-08	DN_T_CELL_VS_OTHER_CYTO_CELLS
325	NEO1	33.3773593149659	-3.4708951080949	0.454380739450789	-6.23684186020706	4.46492942105089e-10	2.48270842924016e-08	DN_T_CELL_VS_OTHER_CYTO_CELLS
326	ACTN4	192.042638798569	-1.51259501872445	0.146152059491554	-6.22471515530087	4.82431683332504e-10	2.66703850831911e-08	DN_T_CELL_VS_OTHER_CYTO_CELLS
327	DGKA	182.759235312446	1.2297428112808	0.1032179448558	6.22114458449086	4.93541086866235e-10	2.69831574803614e-08	DN_T_CELL_VS_OTHER_CYTO_CELLS
328	ITGA4	515.275205509365	-1.27608002831085	0.111203251783349	-6.22018997382159	4.96553295330783e-10	2.69831574803614e-08	DN_T_CELL_VS_OTHER_CYTO_CELLS
329	DCAF17	34.1253325248636	1.79033107214095	0.188740437219711	6.22027750500524	4.96276351218739e-10	2.69831574803614e-08	DN_T_CELL_VS_OTHER_CYTO_CELLS
330	MOV10L1	24.1189916442401	-3.17423062864493	0.39891831760757	-6.21236605716072	5.21926649856912e-10	2.82017315210819e-08	DN_T_CELL_VS_OTHER_CYTO_CELLS
331	AKAP11	114.318945733744	1.32875116563291	0.115484519591411	6.18542427945114	6.19356595702961e-10	3.32782386590063e-08	DN_T_CELL_VS_OTHER_CYTO_CELLS
332	CD160	51.3929455734835	-3.25541798316595	0.389381462739136	-6.1523541041468	7.63411896131092e-10	4.07892255564121e-08	DN_T_CELL_VS_OTHER_CYTO_CELLS
333	CDCP1	9.05840464004876	2.25838207561753	0.321088587708806	6.12763947471662	8.9192403558726e-10	4.73908970908697e-08	DN_T_CELL_VS_OTHER_CYTO_CELLS
334	FLI1	230.231089118046	-1.4034558391014	0.133164201026687	-6.08160122567001	1.1898820663094e-09	6.28731054264262e-08	DN_T_CELL_VS_OTHER_CYTO_CELLS
335	VTCN1	26.0891967237107	-3.2223455100027	0.423202618228781	-6.06761728470218	1.29821809552886e-09	6.82206476133959e-08	DN_T_CELL_VS_OTHER_CYTO_CELLS
336	DAAM1	101.888048336741	-2.38055958275442	0.295396251924168	-6.04717758906231	1.47405251010539e-09	7.70373672494423e-08	DN_T_CELL_VS_OTHER_CYTO_CELLS
337	STON2	24.1392124456066	-3.19346150422569	0.429592297332257	-6.03705564265409	1.56951614935685e-09	8.1580719850266e-08	DN_T_CELL_VS_OTHER_CYTO_CELLS
338	ANXA5	70.0049324166307	-2.29942169468602	0.285261550363651	-6.02647609644782	1.67573082290283e-09	8.66307545418524e-08	DN_T_CELL_VS_OTHER_CYTO_CELLS
339	MYO16	40.9204217715711	-3.35431409301813	0.483458827372264	-6.00849472576416	1.87253706624055e-09	9.62846478576591e-08	DN_T_CELL_VS_OTHER_CYTO_CELLS
340	ADORA2A	13.5476799512311	-3.26939139561432	0.446672121581056	-6.00172717014716	1.95229550919443e-09	9.98489532082115e-08	DN_T_CELL_VS_OTHER_CYTO_CELLS
341	TNS3	12.293656878925	-3.16491275072377	0.451584531902318	-5.96311010293393	2.4748153941349e-09	1.25899651220777e-07	DN_T_CELL_VS_OTHER_CYTO_CELLS
342	HK1	91.9847189559675	-1.79544283718034	0.202356130253512	-5.95775969853335	2.55719152417062e-09	1.29402009191364e-07	DN_T_CELL_VS_OTHER_CYTO_CELLS
343	TNFSF14	13.0923198615912	-3.21527019405626	0.443037694526623	-5.94748386292824	2.72295601081756e-09	1.37065006776101e-07	DN_T_CELL_VS_OTHER_CYTO_CELLS
344	RUNX3	70.9147162240009	-1.87134628405479	0.217818366247019	-5.94397088809392	2.78199029398929e-09	1.39303430218395e-07	DN_T_CELL_VS_OTHER_CYTO_CELLS
345	CHN2	87.4236326415079	-2.66684643923576	0.372153437160905	-5.94183832694936	2.81843320932605e-09	1.40393204239554e-07	DN_T_CELL_VS_OTHER_CYTO_CELLS
346	RANBP9	256.630488824813	1.30147929575086	0.119736463533772	5.93393400344552	2.95760756433022e-09	1.46562480545359e-07	DN_T_CELL_VS_OTHER_CYTO_CELLS
347	ENSCAFG00000045258	31.236409362293	-3.02576087956773	0.391932072357103	-5.92335762875744	3.15433825562411e-09	1.54708159368149e-07	DN_T_CELL_VS_OTHER_CYTO_CELLS
348	PDGFRL	12.6451059623614	-3.269201594057	0.450274411372753	-5.9239140445778	3.14367818786183e-09	1.54708159368149e-07	DN_T_CELL_VS_OTHER_CYTO_CELLS
349	SPATS2L	96.7503963349258	-1.79756612231453	0.199622037712621	-5.92217596374987	3.17709400135081e-09	1.55029219535302e-07	DN_T_CELL_VS_OTHER_CYTO_CELLS
350	CD9	24.90168474719	-3.18135394419481	0.413732232805863	-5.92025646702213	3.21439954762704e-09	1.56053387175152e-07	DN_T_CELL_VS_OTHER_CYTO_CELLS
351	FAT4	21.7255566361192	-3.33805778127357	0.435448159009696	-5.90199781001004	3.5912593363371e-09	1.72597006496121e-07	DN_T_CELL_VS_OTHER_CYTO_CELLS
352	YBX3	70.0930852222571	-2.65479665863861	0.35326743337067	-5.90201486878029	3.59088792895509e-09	1.72597006496121e-07	DN_T_CELL_VS_OTHER_CYTO_CELLS
353	SORL1	261.254498721634	-1.4257345826437	0.143085532217103	-5.89165613104787	3.82344168523988e-09	1.82836981388171e-07	DN_T_CELL_VS_OTHER_CYTO_CELLS
354	FAM184A	32.9174672510464	-3.35362723979291	0.456925114098193	-5.88745034541499	3.92198948904458e-09	1.86616455090659e-07	DN_T_CELL_VS_OTHER_CYTO_CELLS
355	ATP1B1	40.0386052689889	-3.2467317827396	0.424055855393921	-5.88392993299117	4.0063750068972e-09	1.89687973098836e-07	DN_T_CELL_VS_OTHER_CYTO_CELLS
356	KLRG1	43.5015068118641	-2.89065116316943	0.45013328577197	-5.86672893721427	4.4447641480708e-09	2.09407508926843e-07	DN_T_CELL_VS_OTHER_CYTO_CELLS
357	BHLHE40	29.1419312244556	-2.97343440079304	0.378531638546823	-5.86454243773392	4.50372902638229e-09	2.11145413766276e-07	DN_T_CELL_VS_OTHER_CYTO_CELLS
358	ENSCAFG00000016301	108.318385563943	-1.75783352388687	0.197543355384497	-5.85201535102017	4.8565178951168e-09	2.26574327555596e-07	DN_T_CELL_VS_OTHER_CYTO_CELLS
359	ICOS	145.960932146924	1.3816916661874	0.131320150048615	5.8460400582476	5.03412866010671e-09	2.33720419928449e-07	DN_T_CELL_VS_OTHER_CYTO_CELLS
360	METTL8	221.801773350546	1.08569105945407	0.0853231507124595	5.84412786728739	5.09229029571616e-09	2.35278571923814e-07	DN_T_CELL_VS_OTHER_CYTO_CELLS
361	PIK3AP1	62.1387673333347	-2.22109407874069	0.283435867356906	-5.82252976981814	5.79634707872584e-09	2.66520497408336e-07	DN_T_CELL_VS_OTHER_CYTO_CELLS
362	KLRA1	46.7480650544195	-3.38398292153515	0.438735612588579	-5.79852114374339	6.69022690119344e-09	3.06149904703417e-07	DN_T_CELL_VS_OTHER_CYTO_CELLS
363	ENSCAFG00000023111	800.494259519332	-1.05384243631601	0.0809729168171901	-5.78226758452494	7.37003529063439e-09	3.35652464379178e-07	DN_T_CELL_VS_OTHER_CYTO_CELLS
364	AHNAK	70.1626546458926	-2.10116833594199	0.266389560435564	-5.77554724285923	7.6703373984028e-09	3.47673492314334e-07	DN_T_CELL_VS_OTHER_CYTO_CELLS
365	IL17RD	11.9794195670418	-3.23358715166193	0.456123405673884	-5.7692711932222	7.96150940542776e-09	3.59169226195807e-07	DN_T_CELL_VS_OTHER_CYTO_CELLS
366	ZNF683	15.9646637925132	-3.25982234035382	0.446568246628836	-5.76659045092613	8.0891304004127e-09	3.63213348119939e-07	DN_T_CELL_VS_OTHER_CYTO_CELLS
367	FREM1	27.4833350636697	-3.38500772073623	0.461470317867038	-5.74224116815096	9.34316258958302e-09	4.17560780405477e-07	DN_T_CELL_VS_OTHER_CYTO_CELLS
368	PDE7A	315.422274091294	-1.31634507071783	0.128372750727777	-5.72694268676336	1.02256695568523e-08	4.54875830891792e-07	DN_T_CELL_VS_OTHER_CYTO_CELLS
369	SYK	22.1461607295774	-2.67690752986353	0.379884688972644	-5.7224985470218	1.04968742541237e-08	4.64778265585364e-07	DN_T_CELL_VS_OTHER_CYTO_CELLS
370	GIMAP4	692.660333290938	-1.19986601032732	0.108525874913485	-5.70277754646194	1.17870766889204e-08	5.19500467524584e-07	DN_T_CELL_VS_OTHER_CYTO_CELLS
371	VAV3	218.106882461583	-2.1997999319774	0.321959227326241	-5.68423297676277	1.3140104966748e-08	5.76476898632928e-07	DN_T_CELL_VS_OTHER_CYTO_CELLS
372	PTPN13	34.3875301174288	-3.42631028958181	0.450967317248699	-5.67613930458948	1.37768600298317e-08	6.0165246267265e-07	DN_T_CELL_VS_OTHER_CYTO_CELLS
373	CRYBG2	18.8735373707243	-3.35681591532866	0.463216999746271	-5.67018628376597	1.42642337780283e-08	6.20105144786649e-07	DN_T_CELL_VS_OTHER_CYTO_CELLS
374	GCNT2	75.2294475033438	1.65402554010282	0.194352557128895	5.64607277830404	1.6415437712597e-08	7.10394779562343e-07	DN_T_CELL_VS_OTHER_CYTO_CELLS
375	NAV1	22.0249244720657	-2.93860689745031	0.411464732590605	-5.6387039151309	1.71334843827381e-08	7.38129029894176e-07	DN_T_CELL_VS_OTHER_CYTO_CELLS
376	SLC16A7	44.0839198024886	-2.85161745859666	0.445742825514645	-5.63620317269764	1.73840269752595e-08	7.45564277988259e-07	DN_T_CELL_VS_OTHER_CYTO_CELLS
377	PRDM1	45.4169861028266	-2.99313176739569	0.402973782375351	-5.63375588090765	1.76326572733029e-08	7.52851491794056e-07	DN_T_CELL_VS_OTHER_CYTO_CELLS
378	ENSCAFG00000001593	12.6766710563832	-3.14456259180642	0.450050477904863	-5.61380404817633	1.97926343232686e-08	8.41318909634402e-07	DN_T_CELL_VS_OTHER_CYTO_CELLS
379	ATAD5	61.5363920110828	1.40222206773741	0.141668157446571	5.60139531086117	2.12633193355795e-08	8.99833566926915e-07	DN_T_CELL_VS_OTHER_CYTO_CELLS
380	CCR7	208.802462234717	1.75795233359461	0.182751977899114	5.59584591967002	2.19548622785386e-08	9.25005739347768e-07	DN_T_CELL_VS_OTHER_CYTO_CELLS
381	REM1	11.1855927970078	-2.98418442601396	0.441685388495762	-5.56060840491649	2.68835801932475e-08	1.12769544284307e-06	DN_T_CELL_VS_OTHER_CYTO_CELLS
382	RHOQ	56.6565670834389	-1.99377715665094	0.244263972229158	-5.55626781306241	2.75603908531549e-08	1.15103745903744e-06	DN_T_CELL_VS_OTHER_CYTO_CELLS
383	FGL2	25.3221861236735	-2.88692111875411	0.384106258893462	-5.53681067138507	3.08029213994102e-08	1.28086582723461e-06	DN_T_CELL_VS_OTHER_CYTO_CELLS
384	UBE2E3	66.9165009994045	-2.50481207133524	0.360586216830863	-5.52137094303371	3.36364825474401e-08	1.39263774495116e-06	DN_T_CELL_VS_OTHER_CYTO_CELLS
385	STMN2	9.4632375805186	-2.97583114445762	0.45200629057291	-5.51276623680261	3.53237264954061e-08	1.45619017328476e-06	DN_T_CELL_VS_OTHER_CYTO_CELLS
386	RYR2	47.9184090033494	-3.04768265785476	0.416303420923743	-5.50593885294902	3.67205979282027e-08	1.50727810551644e-06	DN_T_CELL_VS_OTHER_CYTO_CELLS
387	ENSCAFG00000025115	546.493143203789	1.07043864372457	0.0869932341745448	5.50311339565341	3.73142245446496e-08	1.52509933138901e-06	DN_T_CELL_VS_OTHER_CYTO_CELLS
388	SETBP1	100.39859308754	-2.21564243534708	0.310053408640668	-5.49319342461786	3.94730052876115e-08	1.60646733008815e-06	DN_T_CELL_VS_OTHER_CYTO_CELLS
389	KIAA1549	85.3674439419108	1.50788015788738	0.157463248882605	5.48439476611028	4.14887367014955e-08	1.68134863480128e-06	DN_T_CELL_VS_OTHER_CYTO_CELLS
390	TCF7	210.035537997085	1.52155809200743	0.157592147111711	5.47978170050322	4.2585092636482e-08	1.71849715601398e-06	DN_T_CELL_VS_OTHER_CYTO_CELLS
391	CPEB2	130.946294577858	-1.56233308599844	0.173374743362374	-5.47564634393429	4.35917526916728e-08	1.75172908715613e-06	DN_T_CELL_VS_OTHER_CYTO_CELLS
392	PSD2	108.037318483082	-1.48939976753101	0.164134651657055	-5.46620407237837	4.59774988798243e-08	1.83986945308217e-06	DN_T_CELL_VS_OTHER_CYTO_CELLS
393	CIT	6.90292715023208	2.48359441352777	0.339652234982999	5.45493067463403	4.89919553821667e-08	1.95232942197934e-06	DN_T_CELL_VS_OTHER_CYTO_CELLS
394	CRACR2A	72.7839156197816	-1.82125077582304	0.222916716510862	-5.45248474462949	4.96708345656159e-08	1.97116955097739e-06	DN_T_CELL_VS_OTHER_CYTO_CELLS
395	ZC3H12D	8.39885528999913	2.32865691618012	0.30211884618498	5.45031618592365	5.02803470007931e-08	1.98711255667597e-06	DN_T_CELL_VS_OTHER_CYTO_CELLS
396	NEDD9	141.171681116249	-1.42288835046061	0.153498888426008	-5.44028864892492	5.31943130024889e-08	2.09362308459179e-06	DN_T_CELL_VS_OTHER_CYTO_CELLS
397	FRMD4A	10.5885164486332	2.20001810151559	0.326271446406354	5.42915989706976	5.66199399751918e-08	2.21931600788006e-06	DN_T_CELL_VS_OTHER_CYTO_CELLS
398	MOB2	150.399311318911	-1.26928871802211	0.125719669560517	-5.42397399697079	5.82883650134483e-08	2.27538744076988e-06	DN_T_CELL_VS_OTHER_CYTO_CELLS
399	TIMP1	95.8298733970878	-1.85816796564952	0.245237597181096	-5.42208021214398	5.89094355256629e-08	2.28894843627894e-06	DN_T_CELL_VS_OTHER_CYTO_CELLS
400	PRKCB	573.117948221262	-1.33619945773057	0.138631950688678	-5.42145942794506	5.91144148641674e-08	2.28894843627894e-06	DN_T_CELL_VS_OTHER_CYTO_CELLS
401	ADIRF	205.74587437638	2.12452287432956	0.290263374060199	5.41036917720281	6.28949551770099e-08	2.42551351335856e-06	DN_T_CELL_VS_OTHER_CYTO_CELLS
402	DZIP1	12.2947335382572	-3.05595261892985	0.448862487363367	-5.38532738925566	7.2312902481472e-08	2.77751244711967e-06	DN_T_CELL_VS_OTHER_CYTO_CELLS
403	RGS3	54.5821823050821	-2.00972120032788	0.263378994631377	-5.38301912369247	7.32467529002776e-08	2.80212777895302e-06	DN_T_CELL_VS_OTHER_CYTO_CELLS
404	NTAQ1	164.595669168011	1.19146137491014	0.1129025861582	5.380183067005	7.44101310820421e-08	2.83529280346076e-06	DN_T_CELL_VS_OTHER_CYTO_CELLS
405	GALNT12	34.3953171890723	-2.27517287860677	0.303741057497146	-5.36376201293536	8.15062782969263e-08	3.09335732393573e-06	DN_T_CELL_VS_OTHER_CYTO_CELLS
406	MTA3	9.18918065543147	2.56779312307327	0.325678204205375	5.34835141117326	8.87590021938919e-08	3.35530077858649e-06	DN_T_CELL_VS_OTHER_CYTO_CELLS
407	ITPRID2	31.7090848875629	1.84102048991341	0.231208985033286	5.34456868984801	9.06326023430838e-08	3.41263861735927e-06	DN_T_CELL_VS_OTHER_CYTO_CELLS
408	PLEKHA5	32.7136739669932	-2.99748202187889	0.401596121040598	-5.32509220623721	1.0090184215498e-07	3.78441262105971e-06	DN_T_CELL_VS_OTHER_CYTO_CELLS
409	ASAP2	31.311263435237	-2.52683991175567	0.365086880693677	-5.29302632642494	1.20308592835569e-07	4.49465383546633e-06	DN_T_CELL_VS_OTHER_CYTO_CELLS
410	ENSCAFG00000046843	14.872222734485	-2.92150411221092	0.453466890859598	-5.29146522941701	1.21340262006787e-07	4.51555745460275e-06	DN_T_CELL_VS_OTHER_CYTO_CELLS
411	PPT1	141.595208393679	-1.37125960190473	0.146894679810091	-5.28370886351556	1.26594380834267e-07	4.6928242569726e-06	DN_T_CELL_VS_OTHER_CYTO_CELLS
412	PATJ	89.9235298059239	1.24789828226786	0.122226908733835	5.26660621771912	1.38968854487729e-07	5.13165298965497e-06	DN_T_CELL_VS_OTHER_CYTO_CELLS
413	CLIC5	190.529173774916	1.14399644282023	0.112725975323626	5.26180857568988	1.42645238335199e-07	5.24715022860709e-06	DN_T_CELL_VS_OTHER_CYTO_CELLS
414	TTYH1	19.1157416408875	-2.83923451687916	0.420581946813887	-5.23825801635454	1.62099336184727e-07	5.93991590525183e-06	DN_T_CELL_VS_OTHER_CYTO_CELLS
415	LDLRAD4	78.5533361807521	-2.59797977999183	0.387059281240927	-5.22937979066787	1.7007964775668e-07	6.20855630207971e-06	DN_T_CELL_VS_OTHER_CYTO_CELLS
416	ENSCAFG00000011098	48.5240651103273	-2.75179053379446	0.428000204970648	-5.20726126549267	1.91648166219542e-07	6.95182901114142e-06	DN_T_CELL_VS_OTHER_CYTO_CELLS
417	CCND2	90.011830686187	-1.56834355820939	0.188610842453821	-5.20702243148842	1.91894903695246e-07	6.95182901114142e-06	DN_T_CELL_VS_OTHER_CYTO_CELLS
418	RFLNB	15.8127046302784	2.2670019611726	0.301245126541015	5.19658020412591	2.02988045136113e-07	7.29841226948039e-06	DN_T_CELL_VS_OTHER_CYTO_CELLS
419	CST7	10.6191191201037	-2.93647170940763	0.454429962917324	-5.19682472451467	2.02721335726066e-07	7.29841226948039e-06	DN_T_CELL_VS_OTHER_CYTO_CELLS
420	ENSCAFG00000013015	18.8034708640366	-2.93646229646155	0.419228282533692	-5.19450265520549	2.05267844182616e-07	7.35274030622674e-06	DN_T_CELL_VS_OTHER_CYTO_CELLS
421	NEK6	21.9558715822401	-2.85251790842515	0.406441885165055	-5.19041802486077	2.09822483278479e-07	7.48784414207229e-06	DN_T_CELL_VS_OTHER_CYTO_CELLS
422	FES	10.4176744913256	-2.8383573265659	0.447319284083587	-5.18472314685296	2.16335984300011e-07	7.68154378526839e-06	DN_T_CELL_VS_OTHER_CYTO_CELLS
423	RAB11FIP4	57.9664930522151	-1.82549792940932	0.237238353170405	-5.1842751131248	2.16856631328154e-07	7.68154378526839e-06	DN_T_CELL_VS_OTHER_CYTO_CELLS
424	SH3BGRL3	672.155139070503	-0.939527140912949	0.0688940039275924	-5.17925554423936	2.22773127637119e-07	7.86200071114909e-06	DN_T_CELL_VS_OTHER_CYTO_CELLS
425	LTBP1	20.539987258416	-3.12949164079568	0.44686773381162	-5.17069287614682	2.33227609350548e-07	8.2006943228994e-06	DN_T_CELL_VS_OTHER_CYTO_CELLS
426	C9H17orf64	42.864463626122	-2.80200457431082	0.407651519818772	-5.16831255412981	2.36217036849279e-07	8.27538366456594e-06	DN_T_CELL_VS_OTHER_CYTO_CELLS
427	OSBPL6	23.8187012284098	-2.5924562800475	0.372482338961786	-5.16130754364102	2.45230919959647e-07	8.5598121112922e-06	DN_T_CELL_VS_OTHER_CYTO_CELLS
428	ENSCAFG00000043167	14.3080750021862	-2.92020855694184	0.439179243882563	-5.14906782983546	2.61784207070539e-07	9.10437875062776e-06	DN_T_CELL_VS_OTHER_CYTO_CELLS
429	PRF1	26.4681639531842	-2.61786159939565	0.372080404773872	-5.14668279229444	2.65133100611285e-07	9.18743831248669e-06	DN_T_CELL_VS_OTHER_CYTO_CELLS
430	VCL	78.1735190062619	-1.85997379971739	0.241946053070073	-5.12196298576619	3.02371254278974e-07	1.04399952199426e-05	DN_T_CELL_VS_OTHER_CYTO_CELLS
431	PPARGC1B	7.98355293422897	2.3430110640947	0.321493787785816	5.12104665681279	3.03844450604551e-07	1.04531234733163e-05	DN_T_CELL_VS_OTHER_CYTO_CELLS
432	CDKL5	27.1075680525845	-2.56815482222014	0.365715584683515	-5.11890016976126	3.07322573483726e-07	1.05348856372701e-05	DN_T_CELL_VS_OTHER_CYTO_CELLS
433	CEP57L1	21.1557046494197	-2.92356393433466	0.425291171737388	-5.11281516782466	3.17392820550685e-07	1.08412319133813e-05	DN_T_CELL_VS_OTHER_CYTO_CELLS
434	LYSMD2	63.4994690053218	-1.69707453505998	0.223203303067348	-5.08935050252322	3.59291980496115e-07	1.22287135283446e-05	DN_T_CELL_VS_OTHER_CYTO_CELLS
435	EPAS1	9.38664513457189	-2.9130418267717	0.455316131225438	-5.08032317764897	3.76793309671501e-07	1.27789050131143e-05	DN_T_CELL_VS_OTHER_CYTO_CELLS
436	WWC2	10.0777780985306	-2.80610473552708	0.464091844452457	-5.07275139193936	3.92104621789835e-07	1.3251196476318e-05	DN_T_CELL_VS_OTHER_CYTO_CELLS
437	PRKAR1B	13.8491939540666	-2.94417413758182	0.457157486669424	-5.03829076169661	4.69707524866884e-07	1.58178970698129e-05	DN_T_CELL_VS_OTHER_CYTO_CELLS
438	MCTP1	113.206950977175	1.81540544957553	0.279322125911744	5.03584498310451	4.75745461998434e-07	1.59650161352738e-05	DN_T_CELL_VS_OTHER_CYTO_CELLS
439	ARHGAP10	90.3269430486158	-1.52482615723014	0.182583516650872	-5.03122199898441	4.87363415114342e-07	1.62977052522852e-05	DN_T_CELL_VS_OTHER_CYTO_CELLS
440	SCMH1	170.453047788711	1.09231489937238	0.0986049929512662	5.01465122126687	5.31297528031589e-07	1.77049810386555e-05	DN_T_CELL_VS_OTHER_CYTO_CELLS
441	TNFAIP3	75.5951447344433	-1.68108675983717	0.22350634013636	-5.01242611586579	5.37480156376214e-07	1.78488201929935e-05	DN_T_CELL_VS_OTHER_CYTO_CELLS
442	DOK2	60.0769711987156	-1.63071637188388	0.208988327175045	-5.00257919209783	5.65683319860928e-07	1.87203988621104e-05	DN_T_CELL_VS_OTHER_CYTO_CELLS
443	CISD3	72.2012761921437	-1.68914634690988	0.218133998515846	-4.97554889950956	6.50630065800039e-07	2.14573308596951e-05	DN_T_CELL_VS_OTHER_CYTO_CELLS
444	MSRB3	21.963727654593	-2.53002391133795	0.451000122274641	-4.93652610800568	7.95263955830308e-07	2.61371287751239e-05	DN_T_CELL_VS_OTHER_CYTO_CELLS
445	ABI3	109.382793948795	-1.70060678318176	0.216192303172665	-4.92830648052053	8.29454342628911e-07	2.71674703181606e-05	DN_T_CELL_VS_OTHER_CYTO_CELLS
446	NEDD4	30.5210747495032	-2.83130583162529	0.426937817528988	-4.92330322107894	8.50954415918096e-07	2.77765461905825e-05	DN_T_CELL_VS_OTHER_CYTO_CELLS
447	DNAJC6	26.5998081175268	-2.83319046572785	0.410875888607387	-4.9192498287901	8.6876526758652e-07	2.82614660516921e-05	DN_T_CELL_VS_OTHER_CYTO_CELLS
448	BACE2	20.329173752317	-2.48786947140073	0.39954533497097	-4.90246676017292	9.46406330848364e-07	3.06828140618093e-05	DN_T_CELL_VS_OTHER_CYTO_CELLS
449	TSPO	89.3285596471003	-1.37653813485216	0.17578009266529	-4.87573959249528	1.08401534279687e-06	3.5025414657126e-05	DN_T_CELL_VS_OTHER_CYTO_CELLS
450	WDR17	9.47295799139514	-2.78024479223864	0.452382185464263	-4.87102952366841	1.1101824776845e-06	3.57501185743253e-05	DN_T_CELL_VS_OTHER_CYTO_CELLS
451	ARSG	18.806156222681	-2.46696106360859	0.375458637290045	-4.85523951345668	1.20241320048473e-06	3.85902008370335e-05	DN_T_CELL_VS_OTHER_CYTO_CELLS
452	CORO2B	8.54996434719342	-2.687213023969	0.453726789793859	-4.85332132948482	1.21410727603011e-06	3.88351905951572e-05	DN_T_CELL_VS_OTHER_CYTO_CELLS
453	VEGFC	18.719735312411	-2.51749419854104	0.424277966833757	-4.8121871926858	1.49287422772155e-06	4.7592830379763e-05	DN_T_CELL_VS_OTHER_CYTO_CELLS
454	C24H20orf194	51.0708296420321	-1.87450485959073	0.286056343140699	-4.80980683040145	1.51076224400956e-06	4.80030900388951e-05	DN_T_CELL_VS_OTHER_CYTO_CELLS
455	ENSCAFG00000041010	211.459368410204	-2.13105617715071	0.457339284285452	-4.79611984932321	1.61768515610895e-06	5.12302676590264e-05	DN_T_CELL_VS_OTHER_CYTO_CELLS
456	AFF3	1341.86990991515	1.3020633197102	0.140742264220554	4.78558292895998	1.70491770729086e-06	5.38146302063689e-05	DN_T_CELL_VS_OTHER_CYTO_CELLS
457	ADRB2	10.3901904975977	-2.79824352445738	0.452371004140387	-4.77776880249439	1.77251013565576e-06	5.57641017678017e-05	DN_T_CELL_VS_OTHER_CYTO_CELLS
458	DIS3L2	264.522018862857	1.030207652003	0.092958342056117	4.77431340951049	1.80321379753647e-06	5.64536249127046e-05	DN_T_CELL_VS_OTHER_CYTO_CELLS
459	RRBP1	48.61801829082	-1.73861716148805	0.250036272521051	-4.77397672416317	1.80623266659218e-06	5.64536249127046e-05	DN_T_CELL_VS_OTHER_CYTO_CELLS
460	MAN1A1	629.175821114112	-1.13045277059007	0.116296380700837	-4.75471952624201	1.98722104868366e-06	6.19080850475914e-05	DN_T_CELL_VS_OTHER_CYTO_CELLS
461	FAM241A	75.9102865835145	-1.52583346918151	0.226236853970306	-4.75356902359382	1.99856829881741e-06	6.20594389931483e-05	DN_T_CELL_VS_OTHER_CYTO_CELLS
462	ENSCAFG00000025131	17.9581341808306	2.0150148049086	0.292373392821141	4.75005355552944	2.03362783780216e-06	6.29437431739154e-05	DN_T_CELL_VS_OTHER_CYTO_CELLS
463	ATAD3A	12.2460087906479	1.8669443485173	0.256718643136877	4.74054652575487	2.13142499439881e-06	6.57578988594523e-05	DN_T_CELL_VS_OTHER_CYTO_CELLS
464	PADI2	10.8203857167654	-2.67398555231061	0.445158417686272	-4.73592635707372	2.18056764041311e-06	6.70577135463375e-05	DN_T_CELL_VS_OTHER_CYTO_CELLS
465	CD244	15.244906221063	-2.84724661542641	0.451703033342807	-4.73275715839305	2.21490421158866e-06	6.78953329475446e-05	DN_T_CELL_VS_OTHER_CYTO_CELLS
466	ZDHHC14	42.6205308936314	1.77919324831637	0.225942854060912	4.69753777238221	2.63316499913543e-06	8.04587541588857e-05	DN_T_CELL_VS_OTHER_CYTO_CELLS
467	CMIP	147.449058027734	-1.13920515138132	0.119602479274376	-4.67467576992172	2.94418385020526e-06	8.96757144693092e-05	DN_T_CELL_VS_OTHER_CYTO_CELLS
468	IL23R	6.87340576508911	-2.6647496067693	0.460064978171547	-4.658770534912	3.18103550612879e-06	9.65822970813199e-05	DN_T_CELL_VS_OTHER_CYTO_CELLS
469	SERAC1	74.3504748186705	1.35616861291883	0.16066267756271	4.65067814630385	3.308453145948e-06	0.00010013305660711	DN_T_CELL_VS_OTHER_CYTO_CELLS
470	DPF3	12.950209517161	-2.69927737417495	0.443922893805099	-4.64345552998744	3.42629766603709e-06	0.000103372589520438	DN_T_CELL_VS_OTHER_CYTO_CELLS
471	CAT	120.047569290455	-1.47634104332501	0.186950631997985	-4.62841395444929	3.68476904703982e-06	0.00011082116718833	DN_T_CELL_VS_OTHER_CYTO_CELLS
472	TRMT9B	8.24366719010286	-2.63573090758969	0.464152930724241	-4.62439412238165	3.75694925693137e-06	0.000112637814085554	DN_T_CELL_VS_OTHER_CYTO_CELLS
473	SPECC1	25.7488529732999	-2.44725637758863	0.437412760854662	-4.610694551455	4.0132585200675e-06	0.000119946264018517	DN_T_CELL_VS_OTHER_CYTO_CELLS
474	APLP1	117.595401892317	-1.26523392664241	0.150919009929393	-4.60212845067189	4.18195147173826e-06	0.000124211751166785	DN_T_CELL_VS_OTHER_CYTO_CELLS
475	NFIL3	8.28270199415045	-2.66799232547539	0.455506403173335	-4.60246596372674	4.17517810394885e-06	0.000124211751166785	DN_T_CELL_VS_OTHER_CYTO_CELLS
476	IL12RB1	20.2078448886793	-2.52311700772751	0.387641784974232	-4.60090149715283	4.20666336722621e-06	0.0001245589115918	DN_T_CELL_VS_OTHER_CYTO_CELLS
477	CLTA	454.226262682164	-1.02551843004674	0.0948270755903853	-4.58413415771076	4.55871486366119e-06	0.000134152458326325	DN_T_CELL_VS_OTHER_CYTO_CELLS
478	ENSCAFG00000007461	331.607775587685	-1.40895254895439	0.192653163406737	-4.58463585217474	4.54778321098362e-06	0.000134152458326325	DN_T_CELL_VS_OTHER_CYTO_CELLS
479	DNAJC16	56.6453935224716	-1.92383090669288	0.288130313144656	-4.58298080113743	4.58394141794742e-06	0.000134481029819783	DN_T_CELL_VS_OTHER_CYTO_CELLS
480	MAP3K8	14.7019338402045	-2.60666885005641	0.442052825545022	-4.57629591597095	4.7328096669109e-06	0.0001384238276891	DN_T_CELL_VS_OTHER_CYTO_CELLS
481	PVRIG	40.1322976640759	1.52919185983031	0.203016553236427	4.57036827579851	4.86867868492619e-06	0.000141963545556811	DN_T_CELL_VS_OTHER_CYTO_CELLS
482	SIPA1L1	90.9463434338346	-1.52438336636736	0.213412397151423	-4.55163467272368	5.32307074706355e-06	0.000154741181230747	DN_T_CELL_VS_OTHER_CYTO_CELLS
483	PRKAA2	7.54421878123245	2.0641449579114	0.338865724462219	4.50605530374458	6.6043881212987e-06	0.000191407175733639	DN_T_CELL_VS_OTHER_CYTO_CELLS
484	NHSL2	25.2463970316345	-2.36669533948427	0.387329299974699	-4.48779946220706	7.1962618326659e-06	0.000207930659116667	DN_T_CELL_VS_OTHER_CYTO_CELLS
485	ADAM9	19.5603056309723	-2.52913405823619	0.406487026534679	-4.46888515328136	7.862833085972e-06	0.000226506432633242	DN_T_CELL_VS_OTHER_CYTO_CELLS
486	DGKH	20.837114433596	1.79074013824985	0.260934781577338	4.46428782268162	8.03355129505673e-06	0.000230729383140909	DN_T_CELL_VS_OTHER_CYTO_CELLS
487	PARP4	194.258720224751	-1.22643510382742	0.14411068043608	-4.45591978321577	8.35342651553008e-06	0.000239198117348891	DN_T_CELL_VS_OTHER_CYTO_CELLS
488	BCL11B	383.29162037624	1.02029310517011	0.0996051325367848	4.45246510931101	8.48900374932276e-06	0.00024235472196574	DN_T_CELL_VS_OTHER_CYTO_CELLS
489	ANLN	4.75085950390757	2.37811459352151	0.399017852526118	4.4439605566714	8.83178028711364e-06	0.000251390317458199	DN_T_CELL_VS_OTHER_CYTO_CELLS
490	DPP6	10.7485439346638	-2.60378936945673	0.451808806267666	-4.43565486411164	9.17928139975365e-06	0.000260506371831584	DN_T_CELL_VS_OTHER_CYTO_CELLS
491	GOLIM4	49.861127386504	-1.89629116403473	0.30022922803135	-4.43149822057778	9.35805855072545e-06	0.000264794295796267	DN_T_CELL_VS_OTHER_CYTO_CELLS
492	TNS1	24.97928903559	-2.53554334315307	0.44856069710101	-4.43019820130337	9.41465191130138e-06	0.000265609825603795	DN_T_CELL_VS_OTHER_CYTO_CELLS
493	MYBL1	9.93507168715161	-2.47832482437778	0.432772365106863	-4.42877669696059	9.4769080378669e-06	0.000266579848453409	DN_T_CELL_VS_OTHER_CYTO_CELLS
494	ENSCAFG00000049972	6.38794686710256	-2.58435920788812	0.461460321652437	-4.4205212219133	9.84631147575951e-06	0.000276158718340657	DN_T_CELL_VS_OTHER_CYTO_CELLS
495	AFAP1	9.79215269959497	1.94728154975879	0.36905375805496	4.40909922210691	1.0380146245374e-05	0.000290279879212739	DN_T_CELL_VS_OTHER_CYTO_CELLS
496	MED12L	101.524409410107	-1.29690634032778	0.167771820831224	-4.40367102180071	1.06434305718318e-05	0.000296774839618074	DN_T_CELL_VS_OTHER_CYTO_CELLS
497	FAM53B	286.328574487	-1.14997811020953	0.13022337109928	-4.38112273974308	1.18069333777841e-05	0.000328260205886997	DN_T_CELL_VS_OTHER_CYTO_CELLS
498	LRRC66	5.81713911304174	-2.47598164493822	0.462587935992238	-4.38049009750222	1.18412674037472e-05	0.000328260525940402	DN_T_CELL_VS_OTHER_CYTO_CELLS
499	GNG2	432.30559004875	-1.05675905878066	0.108042439073834	-4.37416234239979	1.21899641474234e-05	0.000336950338456523	DN_T_CELL_VS_OTHER_CYTO_CELLS
500	PLAC8	816.282311991373	1.00717521611712	0.0954147729852415	4.37278107449328	1.22673725321292e-05	0.000338112826793326	DN_T_CELL_VS_OTHER_CYTO_CELLS
501	WDR73	22.076290900141	1.42759897507826	0.199325361480703	4.366211806657	1.26419896747999e-05	0.000347436750717778	DN_T_CELL_VS_OTHER_CYTO_CELLS
502	BRICD5	12.1985320304914	-2.51122909942632	0.428024428925453	-4.3640615180163	1.27669649260604e-05	0.000349866053160004	DN_T_CELL_VS_OTHER_CYTO_CELLS
503	PMFBP1	8.66517443228031	-2.58971302242901	0.468431827936281	-4.3599195408311	1.30110275034045e-05	0.000355535620121601	DN_T_CELL_VS_OTHER_CYTO_CELLS
504	MPP7	42.5934903817337	-1.70994138953522	0.259554535128907	-4.35881014462195	1.30771497416871e-05	0.00035632438783332	DN_T_CELL_VS_OTHER_CYTO_CELLS
505	KCNN3	10.1538383824599	-2.56037600630249	0.472748330029469	-4.3410671268245	1.41792393334114e-05	0.000385256377797575	DN_T_CELL_VS_OTHER_CYTO_CELLS
506	RGS2	24.4841549545532	1.7506008708936	0.249656233366697	4.33568907184544	1.45304215404226e-05	0.00039367974961077	DN_T_CELL_VS_OTHER_CYTO_CELLS
507	LRIG1	4.99902155064961	2.36247855081512	0.383225098978337	4.29711803281303	1.73033069509831e-05	0.000467482564065543	DN_T_CELL_VS_OTHER_CYTO_CELLS
508	PCBD1	137.329296608683	-1.36234100653058	0.185351883555215	-4.29183161295414	1.77205311625996e-05	0.000477406084617191	DN_T_CELL_VS_OTHER_CYTO_CELLS
509	KIF13A	9.93061426373292	-2.48786703608259	0.449163021363156	-4.28659338184456	1.81433953419199e-05	0.000487425373736296	DN_T_CELL_VS_OTHER_CYTO_CELLS
510	DCXR	5.79360551802565	-2.48889946663646	0.464672511950276	-4.27682721325081	1.89575829203522e-05	0.00050787205336204	DN_T_CELL_VS_OTHER_CYTO_CELLS
511	TXNDC11	139.459603898116	1.12724053490661	0.125003436104192	4.27457754066193	1.915000516169e-05	0.000511593992643585	DN_T_CELL_VS_OTHER_CYTO_CELLS
512	GLUL	29.0347429413958	-1.7385682516845	0.279806636676041	-4.27355322473319	1.9238233438962e-05	0.000512519400028504	DN_T_CELL_VS_OTHER_CYTO_CELLS
513	NAPEPLD	396.300952868133	1.50917449073896	0.179967949188737	4.26839169325464	1.96887382718642e-05	0.000523064146755858	DN_T_CELL_VS_OTHER_CYTO_CELLS
514	IFNGR1	48.0086685334895	-1.54797084370293	0.224216880054276	-4.26747355416788	1.97699199010901e-05	0.00052376596657625	DN_T_CELL_VS_OTHER_CYTO_CELLS
515	ARHGAP26	94.8664704819521	-1.41108141080382	0.19594225244097	-4.25536607959847	2.08707255293486e-05	0.000551402262327874	DN_T_CELL_VS_OTHER_CYTO_CELLS
516	TNP2	7.3013301437341	2.0104711377862	0.30944290031329	4.25263381265768	2.11270895520888e-05	0.000556637698281479	DN_T_CELL_VS_OTHER_CYTO_CELLS
517	PTPN4	138.294842784288	-1.31260050714381	0.173333923735279	-4.2501481904757	2.13629131077534e-05	0.000561304672974048	DN_T_CELL_VS_OTHER_CYTO_CELLS
518	RBPMS	10.6387621392737	-2.38996592645038	0.455799119880853	-4.24394356664123	2.19625606065867e-05	0.000575014036221792	DN_T_CELL_VS_OTHER_CYTO_CELLS
519	GPATCH2	217.874349733006	-1.30469140059279	0.172255904456401	-4.24351130082047	2.20049286132555e-05	0.000575014036221792	DN_T_CELL_VS_OTHER_CYTO_CELLS
520	ENSCAFG00000016209	71.260490558735	1.16729660816733	0.139792519383243	4.23869068710348	2.24827170720501e-05	0.000585898381681437	DN_T_CELL_VS_OTHER_CYTO_CELLS
521	RGS10	293.130791711443	1.45832089660406	0.178456030320946	4.22242120774809	2.41691901106278e-05	0.000628136234288164	DN_T_CELL_VS_OTHER_CYTO_CELLS
522	ESYT2	402.413688538601	1.05687036257314	0.112258888512452	4.2177746292809	2.46725232427408e-05	0.000639479708112664	DN_T_CELL_VS_OTHER_CYTO_CELLS
523	ENSCAFG00000001000	133.76753872828	1.27011771820102	0.152234579580468	4.20387279943733	2.62386428102567e-05	0.000678233459019716	DN_T_CELL_VS_OTHER_CYTO_CELLS
524	SPNS3	11.3496112954121	-2.46011005599913	0.443937852795008	-4.20317356897328	2.63198611498815e-05	0.000678499062095597	DN_T_CELL_VS_OTHER_CYTO_CELLS
525	INPP4A	42.9756049058542	-1.81592391754083	0.279536215434837	-4.19930385284434	2.67736842132798e-05	0.000688342784451097	DN_T_CELL_VS_OTHER_CYTO_CELLS
526	CSF1	22.4627445291233	-2.77739299228341	0.474437541570114	-4.19496458664642	2.72914223915094e-05	0.000699772556976932	DN_T_CELL_VS_OTHER_CYTO_CELLS
527	CD2	377.570147413875	-0.999811705360579	0.0988099749155519	-4.19162749238759	2.76960477137852e-05	0.000708248663996368	DN_T_CELL_VS_OTHER_CYTO_CELLS
528	MFHAS1	19.4232578416005	-2.47317842867762	0.412271505470674	-4.19010788801423	2.78821850598466e-05	0.000711107247766328	DN_T_CELL_VS_OTHER_CYTO_CELLS
529	IL17RA	115.903154100578	-1.17689065835185	0.141963917876549	-4.15004744191473	3.32406371112441e-05	0.000845514503542389	DN_T_CELL_VS_OTHER_CYTO_CELLS
530	CDC14B	59.8785062476887	-1.42920609447261	0.202211654732577	-4.12222643046959	3.75228096941806e-05	0.000949386645278155	DN_T_CELL_VS_OTHER_CYTO_CELLS
531	CKM	27.5178888617254	-1.71731330153253	0.287894648484422	-4.12230808676682	3.75095073643357e-05	0.000949386645278155	DN_T_CELL_VS_OTHER_CYTO_CELLS
532	NRP1	9.30512549319019	-2.50598081211253	0.456139208550807	-4.11595748963014	3.85575372896543e-05	0.00097299284073418	DN_T_CELL_VS_OTHER_CYTO_CELLS
533	HHAT	31.0659706425571	1.55383060974381	0.224859040040182	4.11056750795275	3.94687863649674e-05	0.000993367033669864	DN_T_CELL_VS_OTHER_CYTO_CELLS
534	ABTB2	27.6512696427539	1.87538264751861	0.250380030826541	4.10010488314554	4.12962937636642e-05	0.00103447219661282	DN_T_CELL_VS_OTHER_CYTO_CELLS
535	WDR48	90.5082091198864	1.05392607181694	0.115230509236248	4.09998150067885	4.13183165104661e-05	0.00103447219661282	DN_T_CELL_VS_OTHER_CYTO_CELLS
536	CASP4	8.77601241949343	-2.41946711803413	0.458327387129276	-4.09260592482689	4.26552286519375e-05	0.00106515563140243	DN_T_CELL_VS_OTHER_CYTO_CELLS
537	RNF217	40.276990869503	-1.75929724971972	0.279258193711195	-4.07148146831357	4.67150793890059e-05	0.00116349744603243	DN_T_CELL_VS_OTHER_CYTO_CELLS
538	ZCWPW2	91.9775485905433	1.11543257343323	0.129587445587579	4.05976387898628	4.91223654032617e-05	0.00122027611095271	DN_T_CELL_VS_OTHER_CYTO_CELLS
539	ITM2B	124.024108769537	-1.11094363044806	0.132479331972721	-4.05898599941806	4.92862682056295e-05	0.00122117582673223	DN_T_CELL_VS_OTHER_CYTO_CELLS
540	ENSCAFG00000024259	15.3278593932101	-2.06258177481107	0.401425759315291	-4.05662139312394	4.97876906388804e-05	0.00123041207563373	DN_T_CELL_VS_OTHER_CYTO_CELLS
541	FLT1	20.0785906874228	-2.08381210862312	0.44595310878169	-4.0514794478966	5.08947972786774e-05	0.00125453051848781	DN_T_CELL_VS_OTHER_CYTO_CELLS
542	ASIC2	25.4727797167385	-2.63201142541664	0.48188230974469	-4.04727044075393	5.18183599294491e-05	0.00127074562657757	DN_T_CELL_VS_OTHER_CYTO_CELLS
543	GNB4	9.40895940284435	-2.31909855665051	0.462560058192604	-4.04727340355181	5.18177042655888e-05	0.00127074562657757	DN_T_CELL_VS_OTHER_CYTO_CELLS
544	CCL3	17.658298511698	-2.2535322517533	0.417646300989687	-4.03576131892558	5.44255242780744e-05	0.0013312678112417	DN_T_CELL_VS_OTHER_CYTO_CELLS
545	SPATA46	5.90729713199673	-2.14994735131601	0.448324778638211	-4.01034742715181	6.06294683081186e-05	0.0014792352931093	DN_T_CELL_VS_OTHER_CYTO_CELLS
546	CD6	124.395543556881	1.1993234144261	0.166600030206132	4.00902979829327	6.09687235372923e-05	0.00148372740944189	DN_T_CELL_VS_OTHER_CYTO_CELLS
547	MLLT3	614.139948723478	0.930186414105843	0.0883052084231068	4.00784046256747	6.12764892848094e-05	0.00148459778595336	DN_T_CELL_VS_OTHER_CYTO_CELLS
548	ENSCAFG00000029046	61.5310683775805	1.21609813924833	0.153501391674126	4.00769225470145	6.13149441082786e-05	0.00148459778595336	DN_T_CELL_VS_OTHER_CYTO_CELLS
549	DSTN	12.0930973541235	-2.25491620439157	0.428672750454301	-3.99212417270797	6.54840655320419e-05	0.00158153940087992	DN_T_CELL_VS_OTHER_CYTO_CELLS
550	ADGRL1	38.8410045900096	-1.56280678004376	0.25702349295081	-3.98293307584576	6.8069928763823e-05	0.00163985087833049	DN_T_CELL_VS_OTHER_CYTO_CELLS
551	LGALS3	26.6322834226888	-1.97179703186531	0.342410885484317	-3.9765471903756	6.9923128134055e-05	0.00168026331023644	DN_T_CELL_VS_OTHER_CYTO_CELLS
552	RBP4	9.79424163682989	-2.45079829546716	0.444505199058054	-3.97502033207431	7.03732438121012e-05	0.00168684136295473	DN_T_CELL_VS_OTHER_CYTO_CELLS
553	ADGRL2	13.4842780232168	-2.5925178760743	0.505900174569585	-3.96763657052681	7.25889160509242e-05	0.0017356009827776	DN_T_CELL_VS_OTHER_CYTO_CELLS
554	ENSCAFG00000001854	34.6739462933998	1.89887195156423	0.248853080313888	3.96039182127611	7.48268851352537e-05	0.00178464920058246	DN_T_CELL_VS_OTHER_CYTO_CELLS
555	CUX1	260.638974845299	0.981400791911206	0.098246009490415	3.94743882421267	7.89916933536079e-05	0.00187929491351718	DN_T_CELL_VS_OTHER_CYTO_CELLS
556	SP140	461.172794796103	0.936799321545103	0.0924272115537427	3.93266564283568	8.40090521728391e-05	0.00199370366000256	DN_T_CELL_VS_OTHER_CYTO_CELLS
557	INPP5B	76.344645038558	-1.25803296625149	0.174193587818975	-3.9209382185973	8.82048768514327e-05	0.0020880976292255	DN_T_CELL_VS_OTHER_CYTO_CELLS
558	LYN	26.1953707906239	-1.70398904609785	0.317763914635964	-3.90886080131226	9.27323739851988e-05	0.00218985783899862	DN_T_CELL_VS_OTHER_CYTO_CELLS
559	ARHGEF9	7.78787293052925	-2.18705166978611	0.441558509734274	-3.90813694826681	9.30105825058419e-05	0.00219101776129525	DN_T_CELL_VS_OTHER_CYTO_CELLS
560	COBLL1	6.39322408759566	-2.33451783752781	0.459785635816906	-3.90036534888479	9.60476342937953e-05	0.00225700141126746	DN_T_CELL_VS_OTHER_CYTO_CELLS
561	HIVEP1	448.478522123857	0.963195075397044	0.0988592681180337	3.89186640746104	9.94760173962303e-05	0.00233183487837634	DN_T_CELL_VS_OTHER_CYTO_CELLS
562	MAST2	32.0859347157261	1.32378656668503	0.189070745933298	3.88776444985315	0.000101171735182136	0.00236578600313435	DN_T_CELL_VS_OTHER_CYTO_CELLS
563	CHD3	97.6244217902602	1.2859944009097	0.177337129188959	3.88412090600341	0.000102700795340336	0.00239568391862188	DN_T_CELL_VS_OTHER_CYTO_CELLS
564	PARD3	6.73596735837201	1.96715622644985	0.326589009485371	3.88077456599445	0.000104124322198566	0.00242298057787613	DN_T_CELL_VS_OTHER_CYTO_CELLS
565	SMCHD1	788.658492048506	0.822059914211446	0.0624724419016976	3.86941627271861	0.000109096237690079	0.00253251557589301	DN_T_CELL_VS_OTHER_CYTO_CELLS
566	GPR171	55.5917442042417	-1.31411854321254	0.190333863102706	-3.8662102556227	0.000110539649420278	0.00255980921805215	DN_T_CELL_VS_OTHER_CYTO_CELLS
567	NCEH1	63.3076491887586	-1.44495351551529	0.220080026573327	-3.86556598542779	0.000110831878169329	0.00256037701162189	DN_T_CELL_VS_OTHER_CYTO_CELLS
568	EPB41L1	9.51957826093744	1.99367606124079	0.351883247298296	3.861219947692	0.000112822280597651	0.00260007781117092	DN_T_CELL_VS_OTHER_CYTO_CELLS
569	EVA1B	135.472286148476	1.05856655100343	0.123629432523192	3.8603772840988	0.000113212086598171	0.00260278941400219	DN_T_CELL_VS_OTHER_CYTO_CELLS
570	SAMD4A	48.0470186703337	1.33516723375767	0.188401233965133	3.85413473634711	0.000116139627796694	0.00266369160730835	DN_T_CELL_VS_OTHER_CYTO_CELLS
571	OTUD7A	6.40959286428499	-2.22198780289379	0.461685128519846	-3.8386178827688	0.000123728809055313	0.00283096251149526	DN_T_CELL_VS_OTHER_CYTO_CELLS
572	RGS22	38.2367942683525	-1.77880978458599	0.330006586422712	-3.83663538922735	0.000124731445015795	0.00284285841527642	DN_T_CELL_VS_OTHER_CYTO_CELLS
573	ABCC5	6.72589459046867	-2.29674012888137	0.455034874022188	-3.83641531454607	0.000124843217734849	0.00284285841527642	DN_T_CELL_VS_OTHER_CYTO_CELLS
574	KCNQ2	41.4138943840549	-1.63385753909984	0.26711840427782	-3.83297083570278	0.000126604968072715	0.00287612806329559	DN_T_CELL_VS_OTHER_CYTO_CELLS
575	NR3C2	164.477148663841	1.36314759370006	0.181591993593512	3.83008735105367	0.000128097778564663	0.00290314491514796	DN_T_CELL_VS_OTHER_CYTO_CELLS
576	TMEM240	15.2179650718001	1.64894440966844	0.240146966769878	3.82947071192127	0.00012841916505098	0.00290354821406045	DN_T_CELL_VS_OTHER_CYTO_CELLS
577	TXLNB	15.8853459505953	-2.13824099123092	0.389416883018857	-3.81116812677679	0.00013831165373236	0.00311984117051013	DN_T_CELL_VS_OTHER_CYTO_CELLS
578	TBCB	70.475379277988	-1.28421052430391	0.184989975856815	-3.80145750388765	0.000143847412961113	0.00323707448837667	DN_T_CELL_VS_OTHER_CYTO_CELLS
579	ENSCAFG00000032474	36.3051281497048	1.35800268405539	0.191638904910942	3.79518449898928	0.000147533701797646	0.00331223550233025	DN_T_CELL_VS_OTHER_CYTO_CELLS
580	ENSCAFG00000019401	50.9021916059529	-1.507653911604	0.255515291875241	-3.79160790874661	0.000149675088441731	0.00335244155938342	DN_T_CELL_VS_OTHER_CYTO_CELLS
581	ECE1	8.14801520297985	-2.29409113576375	0.475075440436272	-3.78823017840431	0.000151724250767729	0.00339039891201533	DN_T_CELL_VS_OTHER_CYTO_CELLS
582	SIDT1	80.3915907554634	-1.38508803066266	0.21815495496347	-3.78343333825988	0.000154679766177978	0.003448385276751	DN_T_CELL_VS_OTHER_CYTO_CELLS
583	EPSTI1	21.7320873061749	-1.9604413556462	0.353062413223309	-3.78032095382732	0.000156626321001146	0.003483660776872	DN_T_CELL_VS_OTHER_CYTO_CELLS
584	UBE2E2	728.171472183334	0.924422482893325	0.0904482555082829	3.76785326767292	0.000164657434060069	0.00365379048573201	DN_T_CELL_VS_OTHER_CYTO_CELLS
585	FGFR1	6.0013186209649	-2.11409040447039	0.45416390223313	-3.76387313654147	0.000167301782146859	0.00370387556586241	DN_T_CELL_VS_OTHER_CYTO_CELLS
586	ENSCAFG00000029542	6.04173103640792	-2.12885104202325	0.450948586225087	-3.75772956660775	0.000171462040552486	0.00378721236915468	DN_T_CELL_VS_OTHER_CYTO_CELLS
587	LCP2	208.942110182279	-1.05839405417942	0.127219500276165	-3.75616320270013	0.000172538200552267	0.00380220126746978	DN_T_CELL_VS_OTHER_CYTO_CELLS
588	ANKS4B	33.2630947141532	-1.46030202914206	0.237091301155175	-3.74563553748324	0.000179937666374266	0.0039470730302832	DN_T_CELL_VS_OTHER_CYTO_CELLS
589	TES	32.1611491521398	-1.64007439345435	0.287291853760752	-3.74604563298897	0.000179643926896036	0.0039470730302832	DN_T_CELL_VS_OTHER_CYTO_CELLS
590	DYRK3	116.9127604088	-1.13264898865702	0.152287033161927	-3.7408942724636	0.000183366650422624	0.00401308614334548	DN_T_CELL_VS_OTHER_CYTO_CELLS
591	PLVAP	202.16056631493	-1.56697936403518	0.255548316137089	-3.73589093811116	0.000187051730977352	0.00408438985175205	DN_T_CELL_VS_OTHER_CYTO_CELLS
592	CYBRD1	7.08972289080565	2.04872336662335	0.352174785746436	3.730455827592	0.000191133652957795	0.00416401425259306	DN_T_CELL_VS_OTHER_CYTO_CELLS
593	MYO6	37.6579963419584	-1.46296858206997	0.24763569959514	-3.71782827886514	0.000200942779622838	0.00436776532798369	DN_T_CELL_VS_OTHER_CYTO_CELLS
594	SHANK2	5.93088091880436	-2.31223902362341	0.469777735442056	-3.71514422912234	0.000203087822381255	0.00440438080103021	DN_T_CELL_VS_OTHER_CYTO_CELLS
595	KLF3	397.540263508842	-1.03107682797535	0.119003274957299	-3.71107089577456	0.000206384286945479	0.00446574506865739	DN_T_CELL_VS_OTHER_CYTO_CELLS
596	UBE2Q2	158.697150679135	1.08130735230609	0.130602701091606	3.70560830731152	0.000210883989230138	0.00455280919412425	DN_T_CELL_VS_OTHER_CYTO_CELLS
597	EDA	7.30235994422881	-2.165207288316	0.475793393437406	-3.68468678341874	0.000228984053418458	0.00491252899460222	DN_T_CELL_VS_OTHER_CYTO_CELLS
598	DPP10	30.2520904526886	-2.76584845552198	0.487750654438911	-3.68457230856429	0.00022908698573741	0.00491252899460222	DN_T_CELL_VS_OTHER_CYTO_CELLS
599	MT1E	21.0070505617724	-1.99334574731521	0.385084521675669	-3.68561219902969	0.000228153540125709	0.00491252899460222	DN_T_CELL_VS_OTHER_CYTO_CELLS
600	L3MBTL3	106.115110090773	0.954460628482939	0.101202743705303	3.68301080996712	0.000230495381186056	0.00493167298806138	DN_T_CELL_VS_OTHER_CYTO_CELLS
601	HNRNPLL	31.253137817273	-1.86564859512751	0.330328232950947	-3.68035403935077	0.000232910349609686	0.00497222005282821	DN_T_CELL_VS_OTHER_CYTO_CELLS
602	RCAN1	83.4377099130076	-1.37785570640139	0.217789125495107	-3.67446789220987	0.000238345612816153	0.00507692080395032	DN_T_CELL_VS_OTHER_CYTO_CELLS
603	ZNF711	13.523641541705	-2.02404248670503	0.402606546002512	-3.67301835048618	0.000239702262528146	0.00508317613928866	DN_T_CELL_VS_OTHER_CYTO_CELLS
604	TNFRSF25	43.4240690043583	-1.64339798050548	0.272770983676985	-3.6731618315381	0.000239567653900596	0.00508317613928866	DN_T_CELL_VS_OTHER_CYTO_CELLS
605	TMEM178B	8.35054959702145	-2.09304999980076	0.457503946416636	-3.67051112651975	0.000242065931828252	0.00512194374337477	DN_T_CELL_VS_OTHER_CYTO_CELLS
606	MOCS1	6.10968247371729	-2.19279515748214	0.45399449905199	-3.66884760452148	0.000243646254551498	0.00513409084611725	DN_T_CELL_VS_OTHER_CYTO_CELLS
607	CLDND1	79.1903152570857	1.04858060229678	0.125596952893476	3.6687768976228	0.000243713639077502	0.00513409084611725	DN_T_CELL_VS_OTHER_CYTO_CELLS
608	ADAM17	89.3051727767557	-1.2297233583057	0.174563711027449	-3.66211158138348	0.000250144854919489	0.00525798987351648	DN_T_CELL_VS_OTHER_CYTO_CELLS
609	STK39	219.632003771098	-1.18298685794032	0.159422452791585	-3.65830573954743	0.000253888070042427	0.00532496820588985	DN_T_CELL_VS_OTHER_CYTO_CELLS
610	ARMC12	21.4982371699511	1.52041397320898	0.242717887628754	3.65595079363277	0.000256230504998031	0.00536233818337237	DN_T_CELL_VS_OTHER_CYTO_CELLS
611	PPP2R3A	54.194888366276	-1.60272412332607	0.258654052523622	-3.65312956072022	0.000259063430894101	0.00540978745212049	DN_T_CELL_VS_OTHER_CYTO_CELLS
612	NKAIN2	10.6546485810237	-2.11244276699055	0.44384184648062	-3.6476197886216	0.000264680922015808	0.00551505084566272	DN_T_CELL_VS_OTHER_CYTO_CELLS
613	ENSCAFG00000017274	6.68528329688967	-2.0610423651987	0.461108286062462	-3.64684674680612	0.00026547815113961	0.0055196370380418	DN_T_CELL_VS_OTHER_CYTO_CELLS
614	LGALS1	375.130598213713	-1.03983959209207	0.120130712461852	-3.64127698531603	0.000271289069297461	0.00562821834872216	DN_T_CELL_VS_OTHER_CYTO_CELLS
615	ADGRE3	6.00968108826733	-2.14472223109698	0.459815376131995	-3.63506462561255	0.000277910960479864	0.00574069206485836	DN_T_CELL_VS_OTHER_CYTO_CELLS
616	DYNLL1.1	19.6783263060268	1.41304289790302	0.219245584236619	3.63509627336345	0.000277876845858401	0.00574069206485836	DN_T_CELL_VS_OTHER_CYTO_CELLS
617	MAP7	14.8313179672242	1.58865238514513	0.258323754389319	3.60897019382015	0.000307414924233311	0.00633645761932626	DN_T_CELL_VS_OTHER_CYTO_CELLS
618	CSGALNACT1	147.274533530999	-1.17478641798184	0.170811550608934	-3.60686602324731	0.000309917576225847	0.00637430472908386	DN_T_CELL_VS_OTHER_CYTO_CELLS
619	RELL1	20.038888855927	-1.75970328829106	0.336661280001097	-3.60385203997632	0.000313535586201492	0.00643488057174049	DN_T_CELL_VS_OTHER_CYTO_CELLS
620	NT5C	234.983578004363	0.872390622873003	0.0794436908589715	3.59401097581394	0.000325626110246216	0.00666871117429296	DN_T_CELL_VS_OTHER_CYTO_CELLS
621	ALAS1	46.0733902756101	1.29756681881962	0.190242251673196	3.59240560074253	0.000327639359019887	0.00669560433689359	DN_T_CELL_VS_OTHER_CYTO_CELLS
622	NR4A3	11.1729899025093	1.90149929234545	0.309216267173612	3.58842139148811	0.000332686268726701	0.00678424621343745	DN_T_CELL_VS_OTHER_CYTO_CELLS
623	TBC1D12	68.8512872969198	-1.17220149711561	0.168481232778791	-3.56917952846789	0.000358100974676955	0.00728697387619234	DN_T_CELL_VS_OTHER_CYTO_CELLS
624	THEM5	21.943737112879	-2.3620988259282	0.431428072102675	-3.55918690292107	0.000372004730350738	0.00755382853731308	DN_T_CELL_VS_OTHER_CYTO_CELLS
625	KLRF1	4.89992771368159	-2.08186339754678	0.469862320497576	-3.55586468985365	0.000376737949433134	0.00761759354836892	DN_T_CELL_VS_OTHER_CYTO_CELLS
626	BANK1	15.2654376974964	-1.88809929744949	0.415006282835277	-3.55623215533452	0.000376211659015798	0.00761759354836892	DN_T_CELL_VS_OTHER_CYTO_CELLS
627	METTL27	17.745996292876	-1.85987707075481	0.353444923177366	-3.55391557742467	0.0003795410269917	0.00765671553220672	DN_T_CELL_VS_OTHER_CYTO_CELLS
628	DDX31	48.6324195114136	1.21834647295402	0.171584765524856	3.5534081735456	0.000380273931179234	0.00765671553220672	DN_T_CELL_VS_OTHER_CYTO_CELLS
629	TIAM2	14.4225340209089	1.68320412777571	0.292262203053954	3.55109841721344	0.000383626935670003	0.00770800002678131	DN_T_CELL_VS_OTHER_CYTO_CELLS
630	PDE1C	8.32066698888882	-2.3826908522239	0.480755418117901	-3.54961648209899	0.000385792746311419	0.00773526588201764	DN_T_CELL_VS_OTHER_CYTO_CELLS
631	NKD1	18.9601329429584	-1.79937311030438	0.347022362279248	-3.53982584261946	0.000400391159417145	0.00801012731524043	DN_T_CELL_VS_OTHER_CYTO_CELLS
632	PIK3CG	48.8194913367812	-1.4548280951537	0.235940692336829	-3.53930871985644	0.000401176388958612	0.00801012731524043	DN_T_CELL_VS_OTHER_CYTO_CELLS
633	PGM2	16.6850986508711	-1.67319491171974	0.332976007151526	-3.53673513160053	0.000405105717925853	0.00807173142967263	DN_T_CELL_VS_OTHER_CYTO_CELLS
634	MAML3	219.557816666813	1.51233995243522	0.226538072211177	3.51238450358342	0.000444104982831951	0.00883039512641327	DN_T_CELL_VS_OTHER_CYTO_CELLS
635	ANKRD6	17.793743201533	-1.91976926194869	0.380725163009624	-3.51179700318546	0.000445087826707179	0.00883157671084536	DN_T_CELL_VS_OTHER_CYTO_CELLS
636	ATP2B4	54.2380604781071	-1.48810931612067	0.249506270539876	-3.5109090167955	0.000446577214942706	0.00884278361016985	DN_T_CELL_VS_OTHER_CYTO_CELLS
637	ENSCAFG00000030215	20.1971740019579	-1.66341992535405	0.342546691162276	-3.49703172120954	0.000470465886153664	0.00927739326839927	DN_T_CELL_VS_OTHER_CYTO_CELLS
638	RNF157	104.635382671375	-1.13691859932369	0.166935452946395	-3.49708049108004	0.000470379883690512	0.00927739326839927	DN_T_CELL_VS_OTHER_CYTO_CELLS
639	RAPGEF1	117.841599461065	-1.25872526174017	0.181337146725611	-3.48875443372077	0.000485276738686387	0.00954976693168025	DN_T_CELL_VS_OTHER_CYTO_CELLS
640	TARS3	72.7657472601874	1.07179371816703	0.140025233265987	3.48803239109884	0.000486589127187574	0.00955593103166726	DN_T_CELL_VS_OTHER_CYTO_CELLS
641	HTRA1	5.96009673161968	-2.20804755953434	0.461022713559052	-3.48597142969859	0.00049035337219846	0.00959527158027427	DN_T_CELL_VS_OTHER_CYTO_CELLS
642	SPG11	97.6105985647652	-1.1405056404765	0.159243723269755	-3.48583751828001	0.00049059889196509	0.00959527158027427	DN_T_CELL_VS_OTHER_CYTO_CELLS
643	TTLL7	8.98314046107015	-2.09351546272067	0.428819027925148	-3.47931994567587	0.000502688041495243	0.00981164985481736	DN_T_CELL_VS_OTHER_CYTO_CELLS
644	PAK3	6.40630667218714	-2.04630004381826	0.454835516864979	-3.47718360963865	0.000506710690137678	0.00985590620750203	DN_T_CELL_VS_OTHER_CYTO_CELLS
645	ARHGAP31	5.07062829363744	-2.11503873759156	0.461431585507215	-3.47702184575924	0.000507016505028335	0.00985590620750203	DN_T_CELL_VS_OTHER_CYTO_CELLS
646	PRR5L	24.4494562184922	-2.00979944026236	0.37278106490567	-3.46468040345803	0.000530861948707115	0.0102985064451011	DN_T_CELL_VS_OTHER_CYTO_CELLS
647	RCAN2	69.2223922696493	-1.76584753628275	0.342206308245386	-3.46017478883433	0.000539824860085746	0.01045118413332	DN_T_CELL_VS_OTHER_CYTO_CELLS
648	ACTN1	80.8851372493334	1.24965823044135	0.165958668848267	3.45915078245165	0.000541881459543387	0.0104698066243898	DN_T_CELL_VS_OTHER_CYTO_CELLS
649	CSRP1	9.0353252803066	-1.98097564956552	0.412606343803771	-3.45398397020155	0.000552370206905345	0.010650944876699	DN_T_CELL_VS_OTHER_CYTO_CELLS
650	MAN2A1	219.414333735448	0.906399942203829	0.0957959486631203	3.44988764111871	0.000560819919109311	0.0107921161093792	DN_T_CELL_VS_OTHER_CYTO_CELLS
651	ENSCAFG00000004331	50.3526525369831	-1.4201733835026	0.263632864531726	-3.44490440082639	0.000571261394217125	0.0109709718359289	DN_T_CELL_VS_OTHER_CYTO_CELLS
652	MT2A	16.1883644816923	-1.92597836389418	0.390677176060284	-3.43943260182075	0.000582934912858589	0.0111727244620833	DN_T_CELL_VS_OTHER_CYTO_CELLS
653	ENSCAFG00000024198	5.21269543861148	-2.10993480663792	0.468205413332154	-3.43706053573254	0.000588064155792724	0.0112484911720032	DN_T_CELL_VS_OTHER_CYTO_CELLS
654	TXNDC16	43.0784073221289	1.15558091537728	0.167630974331332	3.43473993530815	0.000593122742272601	0.0113226066009883	DN_T_CELL_VS_OTHER_CYTO_CELLS
655	IGF1R	35.5622724775697	-1.41789923207308	0.296718584448905	-3.42396246902628	0.000617151435525066	0.0117578412935493	DN_T_CELL_VS_OTHER_CYTO_CELLS
656	IFFO2	14.0041288774085	-1.97802136841325	0.399520119858343	-3.42324030408463	0.000618793475272007	0.0117656874701819	DN_T_CELL_VS_OTHER_CYTO_CELLS
657	INSR	14.3085618956252	-1.67306129694344	0.37719567512575	-3.41734029098348	0.000632361842646011	0.0119998187759255	DN_T_CELL_VS_OTHER_CYTO_CELLS
658	JAML	34.6499243829102	1.3493644574998	0.191863873102405	3.40316106517611	0.000666110007773534	0.0126152002264279	DN_T_CELL_VS_OTHER_CYTO_CELLS
659	TMEM241	37.4992075206015	-1.3415353871845	0.229352480275302	-3.39342273223301	0.000690250283563779	0.0130465488379525	DN_T_CELL_VS_OTHER_CYTO_CELLS
660	GSTA4	82.078747703495	-1.098239509951	0.162681504888786	-3.39182768144726	0.000694280893525397	0.0130968490447276	DN_T_CELL_VS_OTHER_CYTO_CELLS
661	ERN1	103.686470185831	-1.12738139528014	0.168367022442689	-3.36708532107934	0.000759671810174777	0.0143021677017944	DN_T_CELL_VS_OTHER_CYTO_CELLS
662	CTSB	10.5789059288915	1.57331503453376	0.295293370141342	3.36305225892511	0.000770857696895702	0.0144842495345982	DN_T_CELL_VS_OTHER_CYTO_CELLS
663	TRAF3IP2	18.1763143616386	1.42553530577361	0.261091290610353	3.3577481436754	0.000785801761675279	0.0147153684651006	DN_T_CELL_VS_OTHER_CYTO_CELLS
664	SOX5	14.4291453519761	-1.97322203249776	0.44824434085321	-3.35759571060097	0.00078623518252472	0.0147153684651006	DN_T_CELL_VS_OTHER_CYTO_CELLS
665	PRICKLE1	18.1461708711701	-2.08084413481194	0.467639570626494	-3.35678251431094	0.000788551137413656	0.0147298888246567	DN_T_CELL_VS_OTHER_CYTO_CELLS
666	GAS7	7.46568627712542	-2.07706716978402	0.447267695273714	-3.35014500142086	0.000807692670380115	0.0150580364512971	DN_T_CELL_VS_OTHER_CYTO_CELLS
667	NBEAL2	33.085933515729	-1.33352835933063	0.228903509347426	-3.33851798153621	0.000842265787576796	0.0156720427867402	DN_T_CELL_VS_OTHER_CYTO_CELLS
668	EPB41L2	44.3984581709288	1.31693667787836	0.197996692681365	3.33307164586909	0.000858928208698798	0.0159510473553307	DN_T_CELL_VS_OTHER_CYTO_CELLS
669	SELPLG	80.227345962591	-1.20477416732588	0.179063431941876	-3.32822633893364	0.000874008264133219	0.0161996415468413	DN_T_CELL_VS_OTHER_CYTO_CELLS
670	HMGCR	75.0808768481477	1.06483738461291	0.142159185103208	3.32662778240759	0.000879037060313564	0.0162613354832474	DN_T_CELL_VS_OTHER_CYTO_CELLS
671	OSBPL1A	71.2551099611525	-1.25903638548077	0.19895672808872	-3.31951158654076	0.000901750625854622	0.0166493107831537	DN_T_CELL_VS_OTHER_CYTO_CELLS
672	DST	30.7567518165294	-1.78949658773571	0.399813732225639	-3.31112139509996	0.000929228877781978	0.0171106728302768	DN_T_CELL_VS_OTHER_CYTO_CELLS
673	ST3GAL3	37.5904090726115	-1.23108521994868	0.209527074398799	-3.31079396290114	0.000930316799638637	0.0171106728302768	DN_T_CELL_VS_OTHER_CYTO_CELLS
674	LEF1	1103.46690514935	1.2007331877617	0.160290225449631	3.3069515188702	0.000943172139383794	0.0173138163936019	DN_T_CELL_VS_OTHER_CYTO_CELLS
675	SPTAN1	232.854321343223	0.817325867453251	0.0712390051984709	3.30291384459248	0.000956857812169557	0.0175313948574514	DN_T_CELL_VS_OTHER_CYTO_CELLS
676	PRDM8	5.35459951207985	-2.04759443861909	0.456887325843221	-3.30214970975731	0.000959468451324143	0.0175456142800461	DN_T_CELL_VS_OTHER_CYTO_CELLS
677	MAP2K1	71.7477189707799	-1.1985013016774	0.192550937781624	-3.2929273293345	0.000991500981603455	0.0180967850917089	DN_T_CELL_VS_OTHER_CYTO_CELLS
678	OSBPL3	73.952945372347	-1.20565374354732	0.200294889512896	-3.28430851687119	0.00102232942321791	0.0186239211498211	DN_T_CELL_VS_OTHER_CYTO_CELLS
679	DUSP4	4.40469726051242	-2.13340247846504	0.469868197474132	-3.27879655004243	0.0010425076530708	0.0189554053117284	DN_T_CELL_VS_OTHER_CYTO_CELLS
680	AMZ2	35.6279780410535	-1.37766654988063	0.239968971428625	-3.27731494775163	0.00104799400862909	0.0190190032230144	DN_T_CELL_VS_OTHER_CYTO_CELLS
681	FGGY	69.402083002624	-1.26031561803113	0.208492022780212	-3.27518210819345	0.0010559388098524	0.0191268916239173	DN_T_CELL_VS_OTHER_CYTO_CELLS
682	NCR1	4.72146492984792	-1.97696723658559	0.468718454300086	-3.26905758464845	0.00107906338513817	0.0194765914409281	DN_T_CELL_VS_OTHER_CYTO_CELLS
683	ALOX15	5.12972267740202	-1.97781827564834	0.4651573533045	-3.26899093499098	0.00107931759344332	0.0194765914409281	DN_T_CELL_VS_OTHER_CYTO_CELLS
684	CHD7	121.704343340262	-1.14495087918239	0.182416663917416	-3.2599045525067	0.00111449712671324	0.0200735414687108	DN_T_CELL_VS_OTHER_CYTO_CELLS
685	ARNTL	32.9878532865632	-1.39500976067175	0.251072552918659	-3.25338576405956	0.0011403856726338	0.0205012191223114	DN_T_CELL_VS_OTHER_CYTO_CELLS
686	CCDC88A	12.832525557718	-1.74890995647097	0.40239468970906	-3.25250810314609	0.00114391334192057	0.0205260547882332	DN_T_CELL_VS_OTHER_CYTO_CELLS
687	BNC2	6.04544587833244	-2.30307429067129	0.467316164564222	-3.22905782456908	0.00124198779463118	0.0222441409510349	DN_T_CELL_VS_OTHER_CYTO_CELLS
688	MAPK15	5.27773439888658	-1.98814809810933	0.458111672980732	-3.22508935409051	0.00125933356820875	0.0225126471894363	DN_T_CELL_VS_OTHER_CYTO_CELLS
689	SH2D2A	25.0447998892472	-1.46356022640376	0.318654188337812	-3.22268761810335	0.00126993967027907	0.0226598936689348	DN_T_CELL_VS_OTHER_CYTO_CELLS
690	TLCD4	11.8637583261857	1.71932759842046	0.314990792680519	3.22081822766517	0.00127825193210365	0.0227657383214885	DN_T_CELL_VS_OTHER_CYTO_CELLS
691	GBGT1	28.8635691555691	-1.50998441759301	0.29576482367939	-3.21653426232855	0.00129749039901665	0.0230654241193219	DN_T_CELL_VS_OTHER_CYTO_CELLS
692	PCSK6	9.14657786380405	2.45150817375247	0.43615210003921	3.21102005069548	0.00132264705798981	0.0234690101347208	DN_T_CELL_VS_OTHER_CYTO_CELLS
693	ANXA11	28.1648706418586	1.32615756978832	0.21870804687206	3.20282665178852	0.00136085869199214	0.0241023195003941	DN_T_CELL_VS_OTHER_CYTO_CELLS
694	CARD6	18.4885391814929	-1.70952210947081	0.343789514105265	-3.19762950013822	0.00138562180516331	0.0244955396387835	DN_T_CELL_VS_OTHER_CYTO_CELLS
695	LOXL1	11.5471219940905	1.39911658709275	0.296097126306044	3.19667711310291	0.00139020449380122	0.0245312099238282	DN_T_CELL_VS_OTHER_CYTO_CELLS
696	CELF2	1259.6685430166	-0.80790352810592	0.0713288578504368	-3.19049132259036	0.00142031106087571	0.0250163075252583	DN_T_CELL_VS_OTHER_CYTO_CELLS
697	PRKN	125.185759552457	-1.17900214305501	0.213261526918967	-3.18857427720902	0.00142976272408555	0.0251364902447687	DN_T_CELL_VS_OTHER_CYTO_CELLS
698	ENSCAFG00000047167	24.30886518413	1.23257170651639	0.198166536801614	3.18350881976054	0.0014550168055432	0.0255335426205784	DN_T_CELL_VS_OTHER_CYTO_CELLS
699	CAMK1	3.51236572547882	-1.95656690379061	0.473952133300848	-3.18159402138555	0.00146466972958042	0.0256558631752878	DN_T_CELL_VS_OTHER_CYTO_CELLS
700	STXBP1	4.89219012737911	-1.96315412346289	0.459131296593495	-3.16868894317437	0.00153128182147379	0.0267736368200646	DN_T_CELL_VS_OTHER_CYTO_CELLS
701	LPXN	20.1181449908883	-1.62968602262704	0.322801692733148	-3.16061822390583	0.00157434700432716	0.0274763772798995	DN_T_CELL_VS_OTHER_CYTO_CELLS
702	CRY1	170.771589085222	-1.09503671116932	0.16616984360436	-3.15960750902206	0.00157981802684336	0.0275216386315663	DN_T_CELL_VS_OTHER_CYTO_CELLS
703	NISCH	48.731737572054	1.07759589051364	0.152261733361409	3.1459966660066	0.00165521892505556	0.0287827523622388	DN_T_CELL_VS_OTHER_CYTO_CELLS
704	ZMIZ1	59.2215240676981	-1.23021649211486	0.224759687112848	-3.14344717604201	0.00166970549020934	0.0289819660768823	DN_T_CELL_VS_OTHER_CYTO_CELLS
705	HHEX	5.9004670401992	-1.84067562991662	0.449526012756272	-3.14167535976985	0.00167984180590971	0.0291050852023922	DN_T_CELL_VS_OTHER_CYTO_CELLS
706	PIM1	18.691074091188	-1.59163414322923	0.331751937176729	-3.13888057116927	0.00169594552796714	0.0293192203396775	DN_T_CELL_VS_OTHER_CYTO_CELLS
707	SLC16A14	19.6799071316967	-1.36763871828605	0.344252777865681	-3.13846846449786	0.00169833208575714	0.0293192203396775	DN_T_CELL_VS_OTHER_CYTO_CELLS
708	ADCY7	11.0771023884225	-1.89784654993585	0.415307016931865	-3.13515582496832	0.00171762847639731	0.0295989166635385	DN_T_CELL_VS_OTHER_CYTO_CELLS
709	VCPKMT	79.3715404370871	-1.13813388851154	0.171999462804521	-3.13203297210662	0.00173600377959544	0.0298617628562064	DN_T_CELL_VS_OTHER_CYTO_CELLS
710	CD38	194.465594774189	-1.04425895599566	0.151372555820398	-3.13057279831244	0.00174465751697683	0.0299567405608014	DN_T_CELL_VS_OTHER_CYTO_CELLS
711	PRKD2	113.337129220043	-1.03907617198696	0.148640178412631	-3.10921352511744	0.00187586097776117	0.0321518537478636	DN_T_CELL_VS_OTHER_CYTO_CELLS
712	PPP1R9B	24.2342174433755	-1.53797158639919	0.305484522720397	-3.10511249808935	0.0019020666644852	0.0325426933437146	DN_T_CELL_VS_OTHER_CYTO_CELLS
713	GLIPR1	135.007724430142	-1.04522862059574	0.147540093960746	-3.10392964196699	0.00190968738445448	0.0326147324016477	DN_T_CELL_VS_OTHER_CYTO_CELLS
714	CD59	6.737005596138	1.82384971586652	0.363305841118774	3.10182728386938	0.00192330137194039	0.0327886886296575	DN_T_CELL_VS_OTHER_CYTO_CELLS
715	TTC9	3.3378489485224	-1.88820269272166	0.475677887725892	-3.09770718198991	0.00195024022125245	0.033188785544588	DN_T_CELL_VS_OTHER_CYTO_CELLS
716	ENSCAFG00000013084	45.4300739880198	-1.30372921083863	0.233703890161626	-3.09347726815598	0.0019782570774315	0.0335888315268286	DN_T_CELL_VS_OTHER_CYTO_CELLS
717	ENSCAFG00000014043	6.06332810443341	2.03515706577444	0.414876462385636	3.09310030397543	0.00198077174624962	0.0335888315268286	DN_T_CELL_VS_OTHER_CYTO_CELLS
718	PTCH1	3.15071482323774	-1.83641723890946	0.476677473009336	-3.08027234009374	0.00206811393745934	0.0348800857211556	DN_T_CELL_VS_OTHER_CYTO_CELLS
719	ENSCAFG00000030873	353.011996448333	1.04662417248693	0.14044533941346	3.08083561107731	0.00206420579106202	0.0348800857211556	DN_T_CELL_VS_OTHER_CYTO_CELLS
720	CACNG2	7.09931453431222	-2.44315568006667	0.477034650294623	-3.07978416215522	0.00207150655474868	0.0348800857211556	DN_T_CELL_VS_OTHER_CYTO_CELLS
721	PLCL2	944.884406950796	-0.925195833005278	0.110376476116394	-3.08017943547672	0.00206875918983016	0.0348800857211556	DN_T_CELL_VS_OTHER_CYTO_CELLS
722	NRXN3	42.6911346199521	0.810784114643201	0.40214192906897	3.06970642962951	0.00214269273294225	0.0360153133530047	DN_T_CELL_VS_OTHER_CYTO_CELLS
723	DLA-DOA	31.9398129935621	1.31510654873652	0.205901733840745	3.05898793890173	0.00222086090921112	0.0372327059825551	DN_T_CELL_VS_OTHER_CYTO_CELLS
724	E2F3	23.8469072072598	1.19757982165424	0.231902605599598	3.05871215314779	0.00222290622292336	0.0372327059825551	DN_T_CELL_VS_OTHER_CYTO_CELLS
725	SGCB	21.744542862229	-1.51679782229448	0.307013503057939	-3.05348883741355	0.00226197136985371	0.0377776948921006	DN_T_CELL_VS_OTHER_CYTO_CELLS
726	BIN1	84.2932754415216	-1.12310163718159	0.181008264007094	-3.05330685270175	0.0022633437027576	0.0377776948921006	DN_T_CELL_VS_OTHER_CYTO_CELLS
727	LAT	23.0767787166093	1.12745965054943	0.198990310274659	3.05020167728789	0.00228687744960353	0.0381039998745787	DN_T_CELL_VS_OTHER_CYTO_CELLS
728	ENSCAFG00000013413	6.4944641846481	-1.72174661306018	0.440749956537068	-3.04388358680701	0.0023354549431626	0.0388457236111427	DN_T_CELL_VS_OTHER_CYTO_CELLS
729	FAM20C	4.31378417120777	-2.02354689793435	0.472487330261859	-3.04310336360246	0.00234151890059478	0.0388789700786258	DN_T_CELL_VS_OTHER_CYTO_CELLS
730	SPTB	5.34190821973476	-2.07698342443869	0.469093534713406	-3.03989438489715	0.00236661123736517	0.0392275041146629	DN_T_CELL_VS_OTHER_CYTO_CELLS
731	TACC1	147.61585207915	-0.949155447666973	0.122870719310255	-3.03510000405818	0.00240455942611967	0.0397875542411913	DN_T_CELL_VS_OTHER_CYTO_CELLS
732	RALA	86.4921289623336	-1.02447448622385	0.148798108274068	-3.03261801154169	0.00242442279874618	0.0400469423958696	DN_T_CELL_VS_OTHER_CYTO_CELLS
733	DPYSL2	19.7035765147055	-1.65721949925826	0.363710419603914	-3.02563428040319	0.00248112206430332	0.0409128472810292	DN_T_CELL_VS_OTHER_CYTO_CELLS
734	RASSF2	83.4415714734823	-1.0702696824982	0.167138550139689	-3.02323587808426	0.00250087229002083	0.0411675431699815	DN_T_CELL_VS_OTHER_CYTO_CELLS
735	TLE3	115.027546508361	-1.06121768467016	0.152660450317854	-3.0183908965023	0.00254120886225188	0.0417596590353557	DN_T_CELL_VS_OTHER_CYTO_CELLS
736	GLRX	92.5961315724875	-1.25606479374529	0.298301732572662	-3.00933857238843	0.00261817170469837	0.042877044835163	DN_T_CELL_VS_OTHER_CYTO_CELLS
737	CCDC141	4.23859215222223	1.54271951838219	0.433389263538966	3.00980694408607	0.00261413791287032	0.042877044835163	DN_T_CELL_VS_OTHER_CYTO_CELLS
738	CPD	85.8238952787364	-1.12264855664294	0.176214519905556	-3.00301727909097	0.00267317253436304	0.0437029437925609	DN_T_CELL_VS_OTHER_CYTO_CELLS
739	FAS	71.187720531016	0.960760156391951	0.153642372675034	3.00224197861866	0.0026799905411182	0.0437396408451441	DN_T_CELL_VS_OTHER_CYTO_CELLS
740	GCH1	39.7277107414353	-1.32662368611732	0.257812202143713	-2.98957902883542	0.00279362169700473	0.045516521141658	DN_T_CELL_VS_OTHER_CYTO_CELLS
741	SLC16A10	3.24236102674325	-1.84990565345163	0.475593377586056	-2.97269507690942	0.00295197555276496	0.0480147860317076	DN_T_CELL_VS_OTHER_CYTO_CELLS
742	CCDC149	17.31860501319	1.34381899081809	0.245703255546633	2.96603939283053	0.00301661848044827	0.048932643055403	DN_T_CELL_VS_OTHER_CYTO_CELLS
743	MICAL2	123.675800967784	-1.25789243373117	0.206532094462036	-2.96583350554483	0.00301863858246422	0.048932643055403	DN_T_CELL_VS_OTHER_CYTO_CELLS
744	ZNRF3	50.8181752136297	-1.20754019053997	0.226392581306492	-2.963113247334	0.00304544501648346	0.0492836482870522	DN_T_CELL_VS_OTHER_CYTO_CELLS
745	PPM1H	93.6216259411804	3.21938746198844	0.399896938643335	7.63574147282181	2.24524460360726e-14	2.13724833817375e-10	NK_T_CELL_VS_OTHER_CYTO_CELLS
746	GZMB	2520.33748683268	-3.62229861078484	0.393918551267381	-7.08412807810833	1.39922456223409e-12	6.65960930395316e-09	NK_T_CELL_VS_OTHER_CYTO_CELLS
747	ZEB2	2128.85203405045	-3.33318911395292	0.379338396847708	-6.85962134657272	6.90433091079725e-12	2.16158856262814e-08	NK_T_CELL_VS_OTHER_CYTO_CELLS
748	GPR39	24.576785242969	4.42560024226934	0.4703695610875	6.82032846037492	9.08325900883766e-12	2.16158856262814e-08	NK_T_CELL_VS_OTHER_CYTO_CELLS
749	PHACTR2	458.790653964008	2.75963936441737	0.320897477044767	6.32106061175962	2.59774099223154e-10	4.94557930101041e-07	NK_T_CELL_VS_OTHER_CYTO_CELLS
750	PLCB1	1617.76619441472	-3.23567113916551	0.420262935789801	-6.02526138513029	1.68836538477409e-09	2.6785916829441e-06	NK_T_CELL_VS_OTHER_CYTO_CELLS
751	LGALS3	171.908425800691	3.22740577869084	0.371850016906297	5.83098568116357	5.5100913348219e-09	7.49293705945281e-06	NK_T_CELL_VS_OTHER_CYTO_CELLS
752	SPECC1	106.181291403304	2.60713517690083	0.380384946493768	5.58365868987698	2.35510683797363e-08	2.80228274883387e-05	NK_T_CELL_VS_OTHER_CYTO_CELLS
753	ART3	25.3291427907791	3.52977139203164	0.473532558364	5.3865878828795	7.18078259733883e-08	7.59487439378537e-05	NK_T_CELL_VS_OTHER_CYTO_CELLS
754	TGFBR3	210.852714653425	2.46076390472997	0.350807227691436	5.23601843815097	1.64077568881721e-07	0.00015618543781851	NK_T_CELL_VS_OTHER_CYTO_CELLS
755	GZMA	1362.44082575114	-3.20497448776768	0.458297918295784	-4.92610050559295	8.38868610050018e-07	0.000725926390824193	NK_T_CELL_VS_OTHER_CYTO_CELLS
756	ITGAM	598.060314841945	-2.93293921441108	0.455760101601812	-4.84585350190376	1.26068519639848e-06	0.00100003853204309	NK_T_CELL_VS_OTHER_CYTO_CELLS
757	MEIS1	29.854371345229	3.16510315831458	0.498382151865146	4.74076250530633	2.12915393802927e-06	0.00147754878462621	NK_T_CELL_VS_OTHER_CYTO_CELLS
758	ABTB2	42.2379175409399	2.56579254137146	0.447397999831338	4.73662249563959	2.17309412593413e-06	0.00147754878462621	NK_T_CELL_VS_OTHER_CYTO_CELLS
759	ENSCAFG00000013453	92.3991694781616	2.34423766453715	0.403349846468644	4.61029121921255	4.02105289558457e-06	0.00255176016753797	NK_T_CELL_VS_OTHER_CYTO_CELLS
760	NRG2	15.0635022631792	2.97760867451784	0.531652488498735	4.54293097952236	5.54774199353292e-06	0.00330055975227749	NK_T_CELL_VS_OTHER_CYTO_CELLS
761	SNTB1	1341.42828080326	-2.54770797530268	0.401671702115515	-4.51680647907547	6.27792298990999e-06	0.0034552706782012	NK_T_CELL_VS_OTHER_CYTO_CELLS
762	KLRB1	1535.74715465209	-2.15402067497159	0.365001262861127	-4.50833740921586	6.5337611311715e-06	0.0034552706782012	NK_T_CELL_VS_OTHER_CYTO_CELLS
763	GPA33	20.9462457934895	2.72201809927668	0.506622350566972	4.25347285781713	2.10480461083743e-05	0.0105450711002955	NK_T_CELL_VS_OTHER_CYTO_CELLS
764	SLCO3A1	107.333565775509	2.0247899924508	0.399251696967692	4.15760615450266	3.21599846721502e-05	0.0145776616235332	NK_T_CELL_VS_OTHER_CYTO_CELLS
765	SELL	1714.83291313572	-2.39934867859472	0.386201310906199	-4.16117849972699	3.16609488339868e-05	0.0145776616235332	NK_T_CELL_VS_OTHER_CYTO_CELLS
766	DNAH2	13.7221722751699	2.15132064162139	0.567916449517147	4.12861638285066	3.64952701991672e-05	0.0157908398648124	NK_T_CELL_VS_OTHER_CYTO_CELLS
767	SRGAP3	889.085472911373	-2.23138033373397	0.390230427714375	-4.1113000070274	3.93437583064595e-05	0.0162831841443125	NK_T_CELL_VS_OTHER_CYTO_CELLS
768	FARP1	54.5101858453042	2.31974604039237	0.418222422064167	4.08403570777231	4.42602250756299e-05	0.0175547117706217	NK_T_CELL_VS_OTHER_CYTO_CELLS
769	ENSCAFG00000029542	33.2056416189949	2.66505445471705	0.448960171445423	4.05537754040764	5.00533906663711e-05	0.0190583290301274	NK_T_CELL_VS_OTHER_CYTO_CELLS
770	DOCK3	1620.55332236589	1.77049575302231	0.327348377858716	3.95466888153434	7.66407199897746e-05	0.0280593466762563	NK_T_CELL_VS_OTHER_CYTO_CELLS
771	ENOX1	13.3382428733201	2.59821663406354	0.558462733270645	3.94445432692251	7.99818951379823e-05	0.0281980614747575	NK_T_CELL_VS_OTHER_CYTO_CELLS
772	FBXL2	225.33457760852	1.97968979823951	0.356545689529275	3.89445573675297	9.84194607262533e-05	0.0334591016661859	NK_T_CELL_VS_OTHER_CYTO_CELLS
773	BCAR3	13.2670533211334	3.15691025672671	0.52895805691384	3.87298614569255	0.000107509941330465	0.0352892114318861	NK_T_CELL_VS_OTHER_CYTO_CELLS
774	CORO2B	33.3987552418319	1.99156399257329	0.505943782521851	3.85481073022255	0.000115819196407115	0.0367494310199776	NK_T_CELL_VS_OTHER_CYTO_CELLS
775	CX3CR1	147.97725901634	-2.86052162950374	0.567022368939071	-3.79681911053956	0.000146564656808212	0.0450048054244314	NK_T_CELL_VS_OTHER_CYTO_CELLS
776	PLVAP	574.419047129251	-2.26968936565039	0.431182048111621	-3.77631890405644	0.000159163185110647	0.0473460737208827	NK_T_CELL_VS_OTHER_CYTO_CELLS
777	PTPRM	197.521602089301	5.13572575382702	0.229040996928505	17.8687355344691	2.06624944511297e-71	1.97512784458349e-67	NK_CELL_VS_OTHER_CYTO_CELLS
778	KLRF1	74.6304149756496	5.79917716101488	0.269236515026559	15.5349303033375	2.01290969706639e-54	9.62070189712883e-51	NK_CELL_VS_OTHER_CYTO_CELLS
779	SYK	211.222705360586	4.20873665795986	0.216645536281506	14.9840578855018	9.3339737377123e-51	2.97411516529306e-47	NK_CELL_VS_OTHER_CYTO_CELLS
780	NAV1	140.721818340166	3.06808365491737	0.196945583559081	11.7626982119931	6.07609577690107e-32	1.45203498828493e-28	NK_CELL_VS_OTHER_CYTO_CELLS
781	LEF1	1176.4979369525	-4.45610256271127	0.327133398138727	-10.7309279911261	7.28607618100985e-27	1.39295204428546e-23	NK_CELL_VS_OTHER_CYTO_CELLS
782	SLC37A1	84.6389395352805	3.13061352165462	0.226683505727499	10.3103243125217	6.32873906077147e-25	1.00827361136524e-21	NK_CELL_VS_OTHER_CYTO_CELLS
783	STMN2	74.0013075228055	3.42537644335094	0.246106057481564	10.1778566516246	2.48984996943486e-24	3.40006797968969e-21	NK_CELL_VS_OTHER_CYTO_CELLS
784	NFKBID	110.243956359244	2.91786079941636	0.221776071489358	10.046111192434	9.55644726530614e-24	1.14187599261327e-20	NK_CELL_VS_OTHER_CYTO_CELLS
785	ENSCAFG00000011098	279.468923375637	3.49494360026359	0.276800841065695	9.9644044700322	2.18177469450643e-23	2.08555843047869e-20	NK_CELL_VS_OTHER_CYTO_CELLS
786	ENSCAFG00000031333	733.484063366096	3.20985867024745	0.23662813243909	9.97220194261572	2.01706570466656e-23	2.08555843047869e-20	NK_CELL_VS_OTHER_CYTO_CELLS
787	CD3D	868.05035809873	-4.22195378819891	0.331941109357623	-9.81105972851769	1.00903251662843e-22	8.76849256950107e-20	NK_CELL_VS_OTHER_CYTO_CELLS
788	F2RL3	54.045610846261	3.52553505881475	0.270928662803286	9.74849455227205	1.87224003869232e-22	1.49139521082166e-19	NK_CELL_VS_OTHER_CYTO_CELLS
789	INPP4B	1481.21911835801	-2.8897980924887	0.237824354104014	-9.51299000040988	1.85259566319779e-21	1.36222784188521e-18	NK_CELL_VS_OTHER_CYTO_CELLS
790	ITGB1	961.740967608679	2.45910146449374	0.194257587729412	9.34613061565538	9.09128972437264e-21	6.20740274823415e-18	NK_CELL_VS_OTHER_CYTO_CELLS
791	IL7R	706.874451052574	-4.13433865293788	0.349883944909834	-9.09765165288611	9.23060137914239e-20	5.88235457221481e-17	NK_CELL_VS_OTHER_CYTO_CELLS
792	LYN	115.414288463713	2.682733751732	0.22365077379543	9.08497010006506	1.03727188652055e-19	6.1970512270312e-17	NK_CELL_VS_OTHER_CYTO_CELLS
793	KCNIP4	61.0556416965346	3.29978065282441	0.328587199923401	8.25667000342905	1.49792820738718e-16	7.95483096356334e-14	NK_CELL_VS_OTHER_CYTO_CELLS
794	VAV3	848.418700190993	1.90172095710647	0.152488815175139	8.25885503076817	1.47076425137844e-16	7.95483096356334e-14	NK_CELL_VS_OTHER_CYTO_CELLS
795	THEMIS	595.690979196553	-2.8750432548745	0.277939731689596	-7.89381886893807	2.93077433527288e-15	1.47448799320387e-12	NK_CELL_VS_OTHER_CYTO_CELLS
796	ITGAM	801.64855501447	2.37776460488776	0.225849751529859	7.82370307061916	5.12917094490373e-15	2.45148725311674e-12	NK_CELL_VS_OTHER_CYTO_CELLS
797	ENSCAFG00000030466	164.878882650738	3.06943316242954	0.264370990826822	7.81045223330648	5.698315229379e-15	2.59381882274447e-12	NK_CELL_VS_OTHER_CYTO_CELLS
798	NRP1	62.0733685924907	3.27109175553217	0.321436266901604	7.76781246047043	7.98531721671895e-15	3.45297851089379e-12	NK_CELL_VS_OTHER_CYTO_CELLS
799	AUTS2	1188.23750582685	1.79566189822591	0.144837944144241	7.7627879783429	8.30824414170491e-15	3.45297851089379e-12	NK_CELL_VS_OTHER_CYTO_CELLS
800	PRSS57	36.7360574636669	3.74993356149394	0.340478124703048	7.52356842344903	5.33010854249328e-14	2.12293781490388e-11	NK_CELL_VS_OTHER_CYTO_CELLS
801	CMA1	394.535330878559	2.25567298153403	0.215112638783379	7.45601852127977	8.91762150644899e-14	3.40974175920583e-11	NK_CELL_VS_OTHER_CYTO_CELLS
802	CD3G	624.898416615425	-4.65555605407821	0.400127435374359	-7.42156631538978	1.15743275318924e-13	4.25534603374458e-11	NK_CELL_VS_OTHER_CYTO_CELLS
803	GNAI1	26.7915755736522	3.43372878809848	0.335392516476682	7.34242165184691	2.09763319897789e-13	7.42639842556654e-11	NK_CELL_VS_OTHER_CYTO_CELLS
804	PPM1H	100.345581520742	2.40412078369283	0.23617700644777	7.29728122191396	2.9364064216649e-13	1.00246817802481e-10	NK_CELL_VS_OTHER_CYTO_CELLS
805	CD3E	1815.11678854725	-3.77359503217958	0.433315653061385	-7.13343801192883	9.78924066989873e-13	3.16408080321531e-10	NK_CELL_VS_OTHER_CYTO_CELLS
806	FCER1G	620.972666511841	2.48549507269785	0.236011666162186	7.13147134952155	9.93016257939734e-13	3.16408080321531e-10	NK_CELL_VS_OTHER_CYTO_CELLS
807	PI3	2026.90311059222	3.88114965751022	0.380007701486308	7.06989244821358	1.5505382405293e-12	4.78115969071601e-10	NK_CELL_VS_OTHER_CYTO_CELLS
808	BACH2	838.98953174391	-2.33799557435956	0.263438768931903	-6.86798290168705	6.51160233815949e-12	1.94513771095208e-09	NK_CELL_VS_OTHER_CYTO_CELLS
809	RGS10	282.696998465742	-3.61674709429194	0.394303030730799	-6.84586487503062	7.6015205336487e-12	2.20190711458024e-09	NK_CELL_VS_OTHER_CYTO_CELLS
810	TNS3	63.3449902587339	2.5818757568698	0.26994006775573	6.74625331703249	1.51711656058402e-11	4.26532858900666e-09	NK_CELL_VS_OTHER_CYTO_CELLS
811	SPTBN1	266.400173500365	-3.09508043815027	0.349627255142969	-6.70186078735125	2.05782039634753e-11	5.62020147676743e-09	NK_CELL_VS_OTHER_CYTO_CELLS
812	CD8A	303.062719206835	-4.47080162039814	0.451088237269253	-6.6117310658651	3.79851622742096e-11	1.00861157271991e-08	NK_CELL_VS_OTHER_CYTO_CELLS
813	TPD52	79.798320649892	2.32898394273996	0.242625592115818	6.46654486432575	1.00269067461364e-10	2.59046490773831e-08	NK_CELL_VS_OTHER_CYTO_CELLS
814	ENSCAFG00000007461	679.333601616049	-2.20313178329642	0.248828821917698	-6.34563980024513	2.21502945077042e-10	5.57196487366169e-08	NK_CELL_VS_OTHER_CYTO_CELLS
815	ATP8B4	263.769432517747	2.12326289311818	0.240746877524293	6.30417212140496	2.89738372351814e-10	7.10156179823331e-08	NK_CELL_VS_OTHER_CYTO_CELLS
816	GPHN	503.323160925826	-2.19625001388436	0.25447824522211	-6.2129647859803	5.1994104670984e-10	1.24252911637484e-07	NK_CELL_VS_OTHER_CYTO_CELLS
817	ENSCAFG00000013413	34.5441907679856	2.65428230926293	0.300979681759189	6.15954603696888	7.29537707739939e-10	1.70089047519173e-07	NK_CELL_VS_OTHER_CYTO_CELLS
818	ENSCAFG00000028587	393.840145371761	2.47385937068892	0.286162936324142	6.1241480494146	9.11700961368187e-10	2.0749879737425e-07	NK_CELL_VS_OTHER_CYTO_CELLS
819	BCL11B	459.200423246505	-2.25057272548619	0.266209194641473	-6.09567197637692	1.08978679679239e-09	2.42262139314849e-07	NK_CELL_VS_OTHER_CYTO_CELLS
820	PTPRN2	302.144246363826	2.23651697275267	0.274110186698627	6.08216846191623	1.18567891759558e-09	2.57588744847639e-07	NK_CELL_VS_OTHER_CYTO_CELLS
821	IL12RB2	1622.41805827858	1.87402471355797	0.222868217148583	5.90713489217109	3.48108708439768e-09	7.39460254216831e-07	NK_CELL_VS_OTHER_CYTO_CELLS
822	PTPN12	573.799863306421	1.76751160645448	0.199238115477066	5.85777472287665	4.69110397340973e-09	9.74831801778774e-07	NK_CELL_VS_OTHER_CYTO_CELLS
823	CCR7	174.830015655275	-3.71515565011741	0.424061770014689	-5.84043835724542	5.2063647067416e-09	1.05888596237751e-06	NK_CELL_VS_OTHER_CYTO_CELLS
824	SPATA46	39.8556148342468	2.95049819852015	0.330268937528471	5.82190992317765	5.81789048626082e-09	1.15860864912848e-06	NK_CELL_VS_OTHER_CYTO_CELLS
825	CD96	1198.68253348006	1.82188859506049	0.208030421278099	5.79622439962808	6.78244981685789e-09	1.32313138366009e-06	NK_CELL_VS_OTHER_CYTO_CELLS
826	IL2RB	1278.49524157574	1.71918925150267	0.186523944158062	5.72786831800656	1.01700458564782e-08	1.94430936684149e-06	NK_CELL_VS_OTHER_CYTO_CELLS
827	TXK	1221.81626376781	1.70518403347496	0.183554484331689	5.69897799272497	1.20527781581865e-08	2.23441922312919e-06	NK_CELL_VS_OTHER_CYTO_CELLS
828	FAM241A	157.088208757009	-3.51464164833996	0.430560607149874	-5.69753762649685	1.21550161735242e-08	2.23441922312919e-06	NK_CELL_VS_OTHER_CYTO_CELLS
829	AR	55.9462611302573	2.53338259731882	0.288567959840115	5.59376103117064	2.2220274026074e-08	4.00761508330645e-06	NK_CELL_VS_OTHER_CYTO_CELLS
830	ARHGEF9	42.783777799703	2.58390469984053	0.335223393373099	5.50632062397704	3.66410938704912e-08	6.48615215385231e-06	NK_CELL_VS_OTHER_CYTO_CELLS
831	LRRC66	29.4689628125378	2.46433840475396	0.336313433702429	5.4134374232416	6.18262073461391e-08	1.0745394836759e-05	NK_CELL_VS_OTHER_CYTO_CELLS
832	CSTA	158.573620436223	-3.69261855382951	0.454465572247975	-5.39258958212874	6.9449456250852e-08	1.18547741482481e-05	NK_CELL_VS_OTHER_CYTO_CELLS
833	HDAC9	757.0744304086	2.07960024556971	0.27323224834727	5.38331023952716	7.31283362245549e-08	1.22637502801846e-05	NK_CELL_VS_OTHER_CYTO_CELLS
834	DAPK2	16.0010553795588	3.10938788890202	0.436346483190841	5.37050766830072	7.85152944642482e-08	1.29401327548922e-05	NK_CELL_VS_OTHER_CYTO_CELLS
835	FES	48.8275983423123	2.24497473959643	0.302880784637639	5.34110629633823	9.23810648627629e-08	1.4967298288528e-05	NK_CELL_VS_OTHER_CYTO_CELLS
836	PLCG2	251.683210337156	1.74841075162962	0.216939036016103	5.30595858759922	1.12082403882828e-07	1.78565949785991e-05	NK_CELL_VS_OTHER_CYTO_CELLS
837	CLNK	1073.88477783022	1.53043779588631	0.183152968680622	5.26703774558308	1.38642708660977e-07	2.13755750337142e-05	NK_CELL_VS_OTHER_CYTO_CELLS
838	STAP1	25.4916010736503	2.401096848802	0.351000829767269	5.26761849061183	1.38204953990287e-07	2.13755750337142e-05	NK_CELL_VS_OTHER_CYTO_CELLS
839	TSPAN5	148.862504021557	-3.58263418739155	0.456395600536612	-5.26069064994621	1.43515311306417e-07	2.17756009647308e-05	NK_CELL_VS_OTHER_CYTO_CELLS
840	AFF3	1466.28053694553	-1.7158019774163	0.217641731541207	-5.23074881085153	1.68824779919718e-07	2.52155636133216e-05	NK_CELL_VS_OTHER_CYTO_CELLS
841	ITGA1	588.103755582018	-2.79228072109493	0.413195837235949	-5.17604074470844	2.26643981682541e-07	3.33306126292832e-05	NK_CELL_VS_OTHER_CYTO_CELLS
842	GALNT17	175.283024233382	-3.48452922772488	0.427877769086074	-5.15054687773886	2.59728001736625e-07	3.76172722515212e-05	NK_CELL_VS_OTHER_CYTO_CELLS
843	SCML4	1320.52911915707	-1.64711576025315	0.206722260513631	-5.11790061440861	3.08955321053245e-07	4.40791628947458e-05	NK_CELL_VS_OTHER_CYTO_CELLS
844	AKAP5	38.0795731839513	2.16659390511143	0.328201847113618	5.06168358679567	4.15570305015911e-07	5.84181844948102e-05	NK_CELL_VS_OTHER_CYTO_CELLS
845	FBXL7	10.4053645012733	3.13189276710013	0.465255925745279	5.05582122269396	4.28542645359499e-07	5.93686832897312e-05	NK_CELL_VS_OTHER_CYTO_CELLS
846	KLRB1	1542.13234274051	1.38451347042649	0.166424107909469	5.04059485598533	4.64087026395854e-07	6.33743983616853e-05	NK_CELL_VS_OTHER_CYTO_CELLS
847	ENSCAFG00000046009	1190.60572293386	-2.39348628860253	0.427822174127113	-5.03336895353367	4.8193430440993e-07	6.4884648110627e-05	NK_CELL_VS_OTHER_CYTO_CELLS
848	SUSD1	502.828091972299	1.55362855854991	0.186821581289165	5.0131792633539	5.35379751403924e-07	7.10790978287515e-05	NK_CELL_VS_OTHER_CYTO_CELLS
849	CTPS1	108.434405777983	-3.24852674422263	0.465654027149924	-4.98345215536231	6.24597632640224e-07	8.17880653480535e-05	NK_CELL_VS_OTHER_CYTO_CELLS
850	PSTPIP2	157.260841830386	1.71700934927243	0.240933797246248	4.96958490437595	6.70963858205778e-07	8.55165802745205e-05	NK_CELL_VS_OTHER_CYTO_CELLS
851	C9H17orf64	170.936501177493	2.0835086377115	0.307581774633663	4.9721264668211	6.62224808181289e-07	8.55165802745205e-05	NK_CELL_VS_OTHER_CYTO_CELLS
852	GZMA	1588.43402691881	1.85466333877901	0.256904325023577	4.94016924161043	7.80547924710362e-07	9.81744422671888e-05	NK_CELL_VS_OTHER_CYTO_CELLS
853	RALGPS2	142.306777527982	-3.15788262960544	0.437481556555562	-4.8580681430339	1.18536617248369e-06	0.000147154743412618	NK_CELL_VS_OTHER_CYTO_CELLS
854	FGD4	182.012620519028	1.65575985096512	0.224627388967645	4.79140324059925	1.65618887206759e-06	0.00020296806959095	NK_CELL_VS_OTHER_CYTO_CELLS
855	SVIL	109.040161099215	1.80588835174264	0.25202090764185	4.70497342162177	2.53899029414552e-06	0.000307217825591608	NK_CELL_VS_OTHER_CYTO_CELLS
856	LY6E	981.088146572975	-1.48917809987647	0.195208265955554	-4.67953328330306	2.87528682446996e-06	0.000343560834438854	NK_CELL_VS_OTHER_CYTO_CELLS
857	SKAP2	243.457157169962	1.63195814915358	0.231317555396947	4.66728937683299	3.05199347793628e-06	0.000360172909328307	NK_CELL_VS_OTHER_CYTO_CELLS
858	RGS9	69.8524551980102	1.82031379380132	0.261146562607138	4.65697339723002	3.20891890772058e-06	0.000374073851693914	NK_CELL_VS_OTHER_CYTO_CELLS
859	RAB31	219.281435160048	2.15285945294013	0.304107276913753	4.61805907545215	3.87345992338357e-06	0.000441916707503215	NK_CELL_VS_OTHER_CYTO_CELLS
860	PSEN2	51.0427914256651	-2.8367389869281	0.492286868257105	-4.61752942233569	3.88335635843395e-06	0.000441916707503215	NK_CELL_VS_OTHER_CYTO_CELLS
861	PLEK	162.300281286442	1.73793634774623	0.252292306842893	4.59956668962206	4.23370644194937e-06	0.000476117645630518	NK_CELL_VS_OTHER_CYTO_CELLS
862	DTHD1	169.205144747362	-2.45951112457658	0.378387822719126	-4.57261878681744	4.81665993853541e-06	0.000535377352935582	NK_CELL_VS_OTHER_CYTO_CELLS
863	DOCK3	985.545236647714	-2.15212094294714	0.478954345558485	-4.56678723915461	4.95256234033767e-06	0.000544155671394113	NK_CELL_VS_OTHER_CYTO_CELLS
864	PRUNE2	392.574661641902	1.47023461340118	0.208594110270482	4.56262212344789	5.05186905474258e-06	0.000548759276071413	NK_CELL_VS_OTHER_CYTO_CELLS
865	SLC25A33	147.891688622405	1.86375522393366	0.259149161400267	4.50947955618408	6.49868565506017e-06	0.000697288239247784	NK_CELL_VS_OTHER_CYTO_CELLS
866	ABCB1	267.009399716707	1.68799313893449	0.234216172505703	4.50596421024466	6.60722240266461e-06	0.000697288239247784	NK_CELL_VS_OTHER_CYTO_CELLS
867	CSGALNACT1	423.771412798421	1.35974271762279	0.171728647405334	4.50497545442126	6.63806148881141e-06	0.000697288239247784	NK_CELL_VS_OTHER_CYTO_CELLS
868	ENSCAFG00000023691	162.578265529624	1.47771862400467	0.199978166553958	4.48591283862898	7.26024191044741e-06	0.000754354917630074	NK_CELL_VS_OTHER_CYTO_CELLS
869	TCF7	201.979370801053	-2.18642063760617	0.356722296574556	-4.47373719114406	7.68642061630085e-06	0.000781643560332126	NK_CELL_VS_OTHER_CYTO_CELLS
870	TGFBR2	450.623141428994	-1.50874012913143	0.216354035493128	-4.4755078765337	7.62298883757403e-06	0.000781643560332126	NK_CELL_VS_OTHER_CYTO_CELLS
871	STYK1	207.599628002099	1.54732989486561	0.221196299773175	4.45989456786295	8.19999811593231e-06	0.000825092442002073	NK_CELL_VS_OTHER_CYTO_CELLS
872	KHDRBS3	11.3291811165906	2.82795454982177	0.453609268990015	4.42921457438299	9.45768898894882e-06	0.000941729677555852	NK_CELL_VS_OTHER_CYTO_CELLS
873	ENSCAFG00000016301	367.641084020718	1.61120716815312	0.222308103351456	4.41485607844563	1.0107721377467e-05	0.000996079470589765	NK_CELL_VS_OTHER_CYTO_CELLS
874	CHD3	102.606626731935	-2.77005245322574	0.432140331543022	-4.4053915649437	1.05592963384791e-05	0.00102996238468899	NK_CELL_VS_OTHER_CYTO_CELLS
875	PAK1	110.490101938883	-2.50668701570184	0.413292421841989	-4.38102606792422	1.1812173681192e-05	0.00114053099210621	NK_CELL_VS_OTHER_CYTO_CELLS
876	HMGN1	169.923687678832	-2.0621364126856	0.337535658967128	-4.36566427226747	1.26737012556723e-05	0.00121147910302972	NK_CELL_VS_OTHER_CYTO_CELLS
877	MCTP2	495.485021673879	1.49970574249684	0.203139252910694	4.35954089890753	1.30335593836169e-05	0.00123354251631678	NK_CELL_VS_OTHER_CYTO_CELLS
878	TCF4	27.5692354481402	2.59008642812552	0.398597936961305	4.35442615807349	1.33415941960506e-05	0.0012503166560789	NK_CELL_VS_OTHER_CYTO_CELLS
879	POU2F2	52.9858672269816	-2.70149508200069	0.495744001818223	-4.34395750579888	1.39938595805566e-05	0.00129871168670428	NK_CELL_VS_OTHER_CYTO_CELLS
880	DLA-DRA	2574.8546441779	-1.22836759894996	0.149382980109399	-4.34022478606001	1.42337036330758e-05	0.00130826897142858	NK_CELL_VS_OTHER_CYTO_CELLS
881	STBD1	73.7773066729748	-2.84274804445856	0.475322675696403	-4.30928288344291	1.637847613324e-05	0.00149106527007277	NK_CELL_VS_OTHER_CYTO_CELLS
882	STRBP	245.502320774024	-2.00468927730839	0.326922210407458	-4.28298893639423	1.84399343865611e-05	0.00166289936604847	NK_CELL_VS_OTHER_CYTO_CELLS
883	CTLA4	99.4019102651098	-2.81307046490166	0.448743219572739	-4.24997985091358	2.13789746060697e-05	0.00190992166597589	NK_CELL_VS_OTHER_CYTO_CELLS
884	ABLIM1	235.348425039614	-2.42333683474381	0.45820914181961	-4.22879756912377	2.34943619877159e-05	0.00207946857630164	NK_CELL_VS_OTHER_CYTO_CELLS
885	RPS6KA2	498.744024828136	1.79829312254089	0.390249349351932	4.22383872954082	2.40175943696016e-05	0.00208712895071838	NK_CELL_VS_OTHER_CYTO_CELLS
886	IL18BP	24.3464323419263	2.13891989000749	0.357801675579713	4.22489675454309	2.39050348048696e-05	0.00208712895071838	NK_CELL_VS_OTHER_CYTO_CELLS
887	NBEA	269.489294106307	-1.73391615618375	0.275839504586337	-4.21576450470968	2.48933428112296e-05	0.00214374291831121	NK_CELL_VS_OTHER_CYTO_CELLS
888	IRAK1BP1	21.6503753467503	2.41135347844149	0.369867176312078	4.1843994507962	2.859209655055e-05	0.00244028438327417	NK_CELL_VS_OTHER_CYTO_CELLS
889	SH3RF3	79.7018189195771	-2.68338537564083	0.447576822597853	-4.18233352806411	2.88532273730773e-05	0.00244077876512607	NK_CELL_VS_OTHER_CYTO_CELLS
890	RBPMS	43.9488588607658	2.00809915486095	0.319588627877183	4.16844423372109	3.06685772453605e-05	0.00257158710428422	NK_CELL_VS_OTHER_CYTO_CELLS
891	APOBR	201.0082767232	1.50738791376428	0.227317464273792	4.15729640648068	3.2203604968351e-05	0.00267681965123885	NK_CELL_VS_OTHER_CYTO_CELLS
892	PRDM1	158.424450189047	1.47771878222483	0.217104147741472	4.14892465831633	3.34040718525297e-05	0.00275266830033044	NK_CELL_VS_OTHER_CYTO_CELLS
893	RAB11FIP1	149.013651336848	1.80610818976831	0.270541211413921	4.12874075988726	3.64755372825853e-05	0.00298008257166011	NK_CELL_VS_OTHER_CYTO_CELLS
894	ENSCAFG00000010224	369.35893366952	1.37094583022089	0.201185765159606	4.12000525825814	3.78863752654656e-05	0.00306911746747954	NK_CELL_VS_OTHER_CYTO_CELLS
895	IKZF2	1278.88792368963	1.34889600459678	0.1809234848452	4.11191028225877	3.92398794067491e-05	0.00315205048108499	NK_CELL_VS_OTHER_CYTO_CELLS
896	TMEM132D	72.8959728660423	-2.74753242763522	0.478355568387926	-4.1065017108425	4.01696488090785e-05	0.00319984727471651	NK_CELL_VS_OTHER_CYTO_CELLS
897	CD28	77.63261142859	-2.76323891925927	0.47662678522114	-4.08959468297946	4.3212764537682e-05	0.00341380839847688	NK_CELL_VS_OTHER_CYTO_CELLS
898	ENSCAFG00000029170	58.5630153076951	-2.74920775244062	0.477738318670323	-4.0842795504012	4.42137779190283e-05	0.00346425822236059	NK_CELL_VS_OTHER_CYTO_CELLS
899	CYRIA	287.592336057679	1.43431095920136	0.21334453458475	4.07074593832681	4.68628368562178e-05	0.00364196632120802	NK_CELL_VS_OTHER_CYTO_CELLS
900	EML5	102.55887591163	-2.71046773998988	0.451087697709862	-4.06760222240332	4.74993736859428e-05	0.0036616654279349	NK_CELL_VS_OTHER_CYTO_CELLS
901	MATK	13.5468373174435	2.73571225684852	0.419054145532699	4.05954392156159	4.91686589728655e-05	0.00376002568897297	NK_CELL_VS_OTHER_CYTO_CELLS
902	CD6	141.389388030142	-2.38363129771284	0.403520823472591	-4.05402859539471	5.03430584540561e-05	0.0038192801250978	NK_CELL_VS_OTHER_CYTO_CELLS
903	RCAN2	149.218419224319	-2.86086447679445	0.446992168929402	-4.04428569172251	5.24828902432599e-05	0.00395026730578993	NK_CELL_VS_OTHER_CYTO_CELLS
904	PLAC8	1004.44158236811	-1.35420550982943	0.19764432435111	-4.03677651110781	5.41906467029517e-05	0.00404694056119934	NK_CELL_VS_OTHER_CYTO_CELLS
905	DCXR	27.9457943433323	2.03733404620556	0.344210193117579	4.0309384802563	5.55545845932282e-05	0.00411663778392766	NK_CELL_VS_OTHER_CYTO_CELLS
906	ARHGAP6	11.0352023015776	3.1017761835798	0.441699106426977	4.01345326863347	5.98368531864932e-05	0.00438629082624852	NK_CELL_VS_OTHER_CYTO_CELLS
907	ENSCAFG00000045242	29.8823578798871	-2.39318987194066	0.501496901012189	-4.01078841087206	6.05163262148532e-05	0.00438629082624852	NK_CELL_VS_OTHER_CYTO_CELLS
908	ADGRE3	30.0219075690203	2.1710090130857	0.369498433452752	4.01057839689231	6.05701840218438e-05	0.00438629082624852	NK_CELL_VS_OTHER_CYTO_CELLS
909	TIMP1	307.388894855749	1.35286589680605	0.187854784913872	3.98347496047671	6.79148303095961e-05	0.00488118693931902	NK_CELL_VS_OTHER_CYTO_CELLS
910	FAM102B	185.984498861494	-2.38790672441198	0.396082019847818	-3.98167694544617	6.84307488533975e-05	0.00488156364395244	NK_CELL_VS_OTHER_CYTO_CELLS
911	HLA-DQB2	1343.67058167698	-1.28324425685837	0.173411670739126	-3.97889152585458	6.9237319288914e-05	0.00490251507468688	NK_CELL_VS_OTHER_CYTO_CELLS
912	ANO6	608.433337422087	1.29276098854998	0.182759334614677	3.96642343176045	7.29591990652258e-05	0.00512806605782716	NK_CELL_VS_OTHER_CYTO_CELLS
913	NR3C2	170.928597978363	-1.71597399292941	0.301811026511637	-3.96316511035327	7.39625905922725e-05	0.00516064528081411	NK_CELL_VS_OTHER_CYTO_CELLS
914	KCNT1	13.7341144967794	2.67551947443835	0.461671136784603	3.95839048205731	7.54565256686601e-05	0.00522673136859943	NK_CELL_VS_OTHER_CYTO_CELLS
915	PATJ	95.6871827717734	-2.20480900221751	0.396710119101911	-3.9547537465281	7.66135216800992e-05	0.00526869535064797	NK_CELL_VS_OTHER_CYTO_CELLS
916	MMP9	15.4944013896688	2.04985293735227	0.428694237139884	3.91215037501425	9.14779187843527e-05	0.00624598161185448	NK_CELL_VS_OTHER_CYTO_CELLS
917	RCN3	39.6843531018837	-2.45176839264756	0.501578977391564	-3.90255048569293	9.51843763542591e-05	0.00642080479789598	NK_CELL_VS_OTHER_CYTO_CELLS
918	ENSCAFG00000024259	33.5094200650756	-2.40629374682483	0.500419511498947	-3.90204919954826	9.53817639189486e-05	0.00642080479789598	NK_CELL_VS_OTHER_CYTO_CELLS
919	CASS4	11.8059769671118	2.46008540733137	0.457293230469848	3.88461355299854	0.000102492781926889	0.00685124826880512	NK_CELL_VS_OTHER_CYTO_CELLS
920	MAP3K8	61.2729493466775	1.89563623760802	0.315241417559388	3.86640059479691	0.000110453454371694	0.00733211507179877	NK_CELL_VS_OTHER_CYTO_CELLS
921	FBP2	9.36704579393973	2.62644279508523	0.465006440318336	3.85967064675334	0.000113539947452763	0.00748502315655833	NK_CELL_VS_OTHER_CYTO_CELLS
922	BICDL1	96.8972021863032	-2.52583929283642	0.436666501805896	-3.84998925509061	0.000118123006711537	0.00773382069284645	NK_CELL_VS_OTHER_CYTO_CELLS
923	SPRYD7	219.186805289677	1.33623620031686	0.195944526178333	3.84729069410409	0.000119431232622871	0.00776627994994571	NK_CELL_VS_OTHER_CYTO_CELLS
924	PTGDR	720.11351861308	1.28723860928449	0.179683117090962	3.83833000878498	0.000123873926834904	0.00800074909874898	NK_CELL_VS_OTHER_CYTO_CELLS
925	SDK1	131.649040548852	1.51820928340474	0.246129386536148	3.83403191823706	0.000126059773311991	0.00808728438314983	NK_CELL_VS_OTHER_CYTO_CELLS
926	ITGA2	13.7548058858508	1.86990667122077	0.428299276750372	3.82212404207337	0.00013230710304094	0.0083851560992889	NK_CELL_VS_OTHER_CYTO_CELLS
927	TRIM22	411.193430227174	-1.59385141395986	0.274114348819356	-3.82184447672231	0.000132457220524388	0.0083851560992889	NK_CELL_VS_OTHER_CYTO_CELLS
928	ENSCAFG00000044253	323.554729271296	-1.47214825854311	0.238360091750172	-3.81292756570848	0.000137330370114166	0.0086364539994823	NK_CELL_VS_OTHER_CYTO_CELLS
929	WWC2	48.132656522305	2.14217098144808	0.350639425177558	3.79159736136474	0.000149681446457357	0.00935166631820834	NK_CELL_VS_OTHER_CYTO_CELLS
930	TNFSF14	52.9552865457196	1.71402866933531	0.29731864489918	3.78098273076119	0.000156210510955956	0.00969620957290901	NK_CELL_VS_OTHER_CYTO_CELLS
931	KRT18	53.3673493314921	-2.44056009881815	0.501204875229033	-3.76081941010644	0.00016935766820005	0.0104444512924147	NK_CELL_VS_OTHER_CYTO_CELLS
932	CD244	55.0470788873502	1.62685568686436	0.322200063696115	3.7573291651895	0.000171736531459754	0.0105232660527166	NK_CELL_VS_OTHER_CYTO_CELLS
933	IGSF3	192.150926702145	1.71247675571066	0.285110488881311	3.73972286497181	0.000184223251106588	0.0112164971804323	NK_CELL_VS_OTHER_CYTO_CELLS
934	RNF144A	29.0875459620802	-2.24814577523663	0.505788720484785	-3.72472863045147	0.000195525438582654	0.0118292890342506	NK_CELL_VS_OTHER_CYTO_CELLS
935	ST6GAL1	60.6103890137002	-2.59218012451968	0.481833324830371	-3.72109190498938	0.000198363224838559	0.011925497271898	NK_CELL_VS_OTHER_CYTO_CELLS
936	KSR1	83.1104719249222	1.59209270354459	0.271689440436728	3.71874762945168	0.000200212958651302	0.0119614729484237	NK_CELL_VS_OTHER_CYTO_CELLS
937	APP	62.0910605212282	-2.45760844287098	0.468872541258241	-3.70549687367311	0.000210976732318057	0.0125262520759522	NK_CELL_VS_OTHER_CYTO_CELLS
938	VTCN1	102.681492429769	1.70201418723897	0.297072732939728	3.68518070115966	0.000228540435033892	0.013448831238016	NK_CELL_VS_OTHER_CYTO_CELLS
939	UBE2E3	241.546590412242	1.48299297572819	0.232052815437968	3.68430292947954	0.000229329374599499	0.013448831238016	NK_CELL_VS_OTHER_CYTO_CELLS
940	CKM	93.4329067036314	1.491584822242	0.242209206638696	3.6666762117767	0.000245723611618318	0.0143223902649969	NK_CELL_VS_OTHER_CYTO_CELLS
941	TMEM178A	24.3709659644822	2.39873010782183	0.384755011950796	3.66245823656887	0.00024980648856582	0.0144721225709132	NK_CELL_VS_OTHER_CYTO_CELLS
942	ENSCAFG00000041010	491.864888174854	-1.71505808458685	0.494598753685774	-3.66058617116649	0.000251638905139818	0.0144904596038043	NK_CELL_VS_OTHER_CYTO_CELLS
943	CSRP1	39.7219642400947	1.90257792520473	0.311188863654436	3.65825395250233	0.00025393936529652	0.0145353676219727	NK_CELL_VS_OTHER_CYTO_CELLS
944	DLA-DOA	31.2069687008914	-2.24538940819633	0.504937825046428	-3.65392423900046	0.000258262501976497	0.0146948289071032	NK_CELL_VS_OTHER_CYTO_CELLS
945	SBF2	85.9433935536694	-2.11435861002677	0.414553968966787	-3.65232180660959	0.000259879924838221	0.0146993621392222	NK_CELL_VS_OTHER_CYTO_CELLS
946	RUNX3	231.257148230553	1.42830282027199	0.229240979651132	3.65042103712479	0.00026181078956749	0.0147214666910332	NK_CELL_VS_OTHER_CYTO_CELLS
947	ENSCAFG00000030258	226.378011149192	-2.04965663484451	0.368657848181522	-3.6324828294119	0.00028070725994376	0.015510293050881	NK_CELL_VS_OTHER_CYTO_CELLS
948	SLC43A1	13.0596051285896	2.23594473746693	0.423122584001341	3.63309467977527	0.000280042201583123	0.015510293050881	NK_CELL_VS_OTHER_CYTO_CELLS
949	PREX1	1157.23978274558	1.2091082900533	0.173599125649125	3.63249855790875	0.000280690145140796	0.015510293050881	NK_CELL_VS_OTHER_CYTO_CELLS
950	SYTL2	296.214771827098	1.29796112228107	0.207835989594392	3.62877389328334	0.000284770516814802	0.0156443756909925	NK_CELL_VS_OTHER_CYTO_CELLS
951	AOAH	1011.98967017416	1.2029559500169	0.184009375863148	3.62226752005664	0.000292031878295612	0.0158609813899304	NK_CELL_VS_OTHER_CYTO_CELLS
952	CTSW	445.339560455864	-1.44674307188727	0.238840585640389	-3.6226689126757	0.000291578935396672	0.0158609813899304	NK_CELL_VS_OTHER_CYTO_CELLS
953	EFHC2	52.0980425670641	-2.45328912317556	0.484349378275744	-3.617771701176	0.000297150324704	0.0160477963494098	NK_CELL_VS_OTHER_CYTO_CELLS
954	DOCK5	884.866757551226	1.29192110435187	0.204269397891574	3.60915272275122	0.000307198722845343	0.0164972617510036	NK_CELL_VS_OTHER_CYTO_CELLS
955	ZNF831	26.4477432815783	-2.235777349154	0.503674244349333	-3.60001463056163	0.000318199275848791	0.0169925523901597	NK_CELL_VS_OTHER_CYTO_CELLS
956	XYLT1	335.886877058766	1.59445984775346	0.262483116862542	3.59115666228752	0.000329213662289628	0.0174830744323698	NK_CELL_VS_OTHER_CYTO_CELLS
957	SIMC1	77.7723169017678	-2.24181540337114	0.427679639020272	-3.58348480359654	0.000339040497511275	0.0178070775588477	NK_CELL_VS_OTHER_CYTO_CELLS
958	MFHAS1	44.4666158688715	-2.34023227464592	0.489003987381653	-3.58371218956159	0.000338745335699717	0.0178070775588477	NK_CELL_VS_OTHER_CYTO_CELLS
959	SEMA4A	73.7075265971973	-2.12457916194486	0.446064658053838	-3.5817003608866	0.000341365187868681	0.0178312012614029	NK_CELL_VS_OTHER_CYTO_CELLS
960	NMB	49.0248376884907	-2.28518486299669	0.473225112989798	-3.57872590500936	0.00034527334666928	0.017857542896347	NK_CELL_VS_OTHER_CYTO_CELLS
961	PPFIBP1	44.2572050073118	-2.35793984862392	0.486376599446038	-3.57847436624344	0.000345605757487623	0.017857542896347	NK_CELL_VS_OTHER_CYTO_CELLS
962	ANKS1B	124.802534055774	-1.85296160531673	0.352961229120607	-3.57405333874569	0.000351497277853871	0.0180643144032535	NK_CELL_VS_OTHER_CYTO_CELLS
963	SAMD4A	49.9467325632425	-2.41028347181305	0.485823068406539	-3.57216486886874	0.000354042399007131	0.0180978143963057	NK_CELL_VS_OTHER_CYTO_CELLS
964	UST	219.509558597668	-2.09168169795901	0.443466517491779	-3.55321617996196	0.00038055159529996	0.0193494292525123	NK_CELL_VS_OTHER_CYTO_CELLS
965	KANK1	70.1037508854711	-2.50649103266844	0.466916141039582	-3.55045203433788	0.000384570206829623	0.0194164026142033	NK_CELL_VS_OTHER_CYTO_CELLS
966	CDCA7L	104.8292333533	-1.94518600848538	0.396343987906384	-3.54813967011025	0.000387962433237037	0.0194164026142033	NK_CELL_VS_OTHER_CYTO_CELLS
967	VPS37B	18.1458145790529	2.09606412484639	0.384436551702243	3.54849640637662	0.000387437285148283	0.0194164026142033	NK_CELL_VS_OTHER_CYTO_CELLS
968	ADAM19	47.8619590284723	-2.32103596390982	0.487138317469834	-3.54332945706112	0.000395108768404875	0.019671066235324	NK_CELL_VS_OTHER_CYTO_CELLS
969	TTC9	15.9515316741992	2.05686457932291	0.40381248831886	3.53128206435186	0.000413550493917824	0.0204825345666346	NK_CELL_VS_OTHER_CYTO_CELLS
970	USP13	53.867123010965	-2.19624644388427	0.463819827661308	-3.52738194319168	0.000419690873798561	0.0206795106321672	NK_CELL_VS_OTHER_CYTO_CELLS
971	NCR3	1405.9793461167	1.27488964574525	0.186961892607559	3.51996817114767	0.000431598588384839	0.0211571841352342	NK_CELL_VS_OTHER_CYTO_CELLS
972	MICAL2	343.420610016377	1.21218261433024	0.195480313009616	3.46498916436311	0.000530252843420273	0.0258606476033387	NK_CELL_VS_OTHER_CYTO_CELLS
973	DNAH2	17.1214140489002	2.05840751111775	0.393044446577353	3.4524726897082	0.000555473703212298	0.0269531630914028	NK_CELL_VS_OTHER_CYTO_CELLS
974	PTPRK	23.7561276426054	-2.15960959353798	0.501111077521112	-3.44239958957488	0.000576577869888309	0.0278144912423021	NK_CELL_VS_OTHER_CYTO_CELLS
975	ARHGAP21	15.1918528008508	1.79564599574434	0.423992211848696	3.44008770468064	0.000581525707251475	0.0278144912423021	NK_CELL_VS_OTHER_CYTO_CELLS
976	PTPRB	27.2837588470792	-2.14557379693803	0.504435258815708	-3.43988844820383	0.000581953996072855	0.0278144912423021	NK_CELL_VS_OTHER_CYTO_CELLS
977	ID3	25.0747402985246	-2.05615682811401	0.509250125807387	-3.418679961553	0.000629256910525937	0.029925705511032	NK_CELL_VS_OTHER_CYTO_CELLS
978	C15H1orf185	241.349668196353	1.27513398970629	0.202436135038971	3.41514728223045	0.000637475320245641	0.0301664682486539	NK_CELL_VS_OTHER_CYTO_CELLS
979	ZFR2	156.649614585184	1.42846339216301	0.243466721231976	3.41338990750902	0.000641600754708935	0.030212126178634	NK_CELL_VS_OTHER_CYTO_CELLS
980	APBB2	37.5059744330311	-2.26185146435979	0.500182997328632	-3.40590835496599	0.000659443115297528	0.0309000820545543	NK_CELL_VS_OTHER_CYTO_CELLS
981	NCALD	333.003331613421	1.18644035018225	0.174505315459257	3.39890271169129	0.000676567780850088	0.0314884346670543	NK_CELL_VS_OTHER_CYTO_CELLS
982	MYO16	100.649459768952	-1.93172331642631	0.424620056502921	-3.39808736405679	0.000678587461179327	0.0314884346670543	NK_CELL_VS_OTHER_CYTO_CELLS
983	INPP4A	136.124479542838	1.38407998232998	0.249093108847132	3.38750241260882	0.000705320968535554	0.0324142458568816	NK_CELL_VS_OTHER_CYTO_CELLS
984	RAP1GAP2	1652.96735591087	1.19867295177187	0.182778108589091	3.38809067040226	0.000703809938786917	0.0324142458568816	NK_CELL_VS_OTHER_CYTO_CELLS
985	SLC16A7	170.999747341584	1.71403468975997	0.313575911877977	3.38549333282315	0.000710504354817926	0.0324962254914094	NK_CELL_VS_OTHER_CYTO_CELLS
986	EVL	223.380364773787	-1.49677778432605	0.27927357895776	-3.37738628846502	0.000731782026841444	0.0331521535288027	NK_CELL_VS_OTHER_CYTO_CELLS
987	LTB	1297.08643791825	-1.14924508938228	0.180850587261653	-3.37835500365421	0.000729208764081971	0.0331521535288027	NK_CELL_VS_OTHER_CYTO_CELLS
988	RIN3	281.995610302586	1.19655464925743	0.185754429273183	3.3587147644109	0.000783058476944672	0.0353078112316704	NK_CELL_VS_OTHER_CYTO_CELLS
989	ABCA1	221.963441480972	1.38212586746554	0.240550106349405	3.34723188321037	0.000816229028382992	0.0366306726869156	NK_CELL_VS_OTHER_CYTO_CELLS
990	CD2AP	169.494363254768	-1.56733332869097	0.317917947378087	-3.32239320365792	0.00089248828668865	0.0398658669740972	NK_CELL_VS_OTHER_CYTO_CELLS
991	ABTB2	21.7832162070347	-1.98197181357984	0.509194708566502	-3.31692885639068	0.000910127886982747	0.0404647091705492	NK_CELL_VS_OTHER_CYTO_CELLS
992	FBXL2	127.878387088721	-1.68394820707702	0.342952154584843	-3.30367540735397	0.000954262507850447	0.0422305338543631	NK_CELL_VS_OTHER_CYTO_CELLS
993	GNMT	19.3819788169124	-1.93952933882701	0.508072778911471	-3.2962137735583	0.00097997415578162	0.0431685389636705	NK_CELL_VS_OTHER_CYTO_CELLS
994	CD5	159.955709843588	-1.63531287666814	0.316812157818832	-3.29143088221119	0.000996791080423317	0.0437079171457178	NK_CELL_VS_OTHER_CYTO_CELLS
995	FBLN5	53.5568185047364	1.53694527162782	0.311756874235009	3.28360067137121	0.0010249003226545	0.0447352611153169	NK_CELL_VS_OTHER_CYTO_CELLS
996	ANGPTL1	21.3138090341349	-1.95041722038423	0.509800759008516	-3.26644718553875	0.00108906120418917	0.0473197093220192	NK_CELL_VS_OTHER_CYTO_CELLS
997	CAT	343.599290687042	1.17161492130343	0.18781222869714	3.26292474935092	0.00110268795095662	0.0476949960325537	NK_CELL_VS_OTHER_CYTO_CELLS
998	CCL3	54.2935290407478	1.38076745084045	0.312302627013808	3.25943221110821	0.00111635455294515	0.0480686178901023	NK_CELL_VS_OTHER_CYTO_CELLS
999	IL18R1	391.066044350372	2.19247062142433	0.0623609724447515	26.0245682464768	2.61117205534445e-149	2.64720622970821e-145	TEM__TH1_LIKE_VS_OTHER_CD4T_CELLS
1000	IL12RB2	353.814178090919	3.59473979827514	0.133499973042406	23.2076111835879	3.81483665663251e-119	1.93374070124702e-115	TEM__TH1_LIKE_VS_OTHER_CD4T_CELLS
1001	CCR9	96.4231045809425	4.20674244114537	0.162282175514999	22.2022539297818	3.26654134735647e-109	1.10387320598333e-105	TEM__TH1_LIKE_VS_OTHER_CD4T_CELLS
1002	CCR5	166.58508151587	2.71715971882418	0.105269795507869	20.696421843318	3.73061083708559e-95	9.45523316659342e-92	TEM__TH1_LIKE_VS_OTHER_CD4T_CELLS
1003	RGS10	298.662582281713	-3.23019776711315	0.134871509814164	-19.5772749720502	2.41604548838274e-85	4.89877383224485e-82	TEM__TH1_LIKE_VS_OTHER_CD4T_CELLS
1004	PRUNE2	436.338572614473	2.57509222289264	0.106675818712375	18.9790529846481	2.54135372504779e-80	4.29404067742242e-77	TEM__TH1_LIKE_VS_OTHER_CD4T_CELLS
1005	KLRG1	98.0221458016537	2.82194195538895	0.121847000752681	18.7533296737978	1.81841302238553e-78	2.63358160299208e-75	TEM__TH1_LIKE_VS_OTHER_CD4T_CELLS
1006	KLRK1	121.017040181334	3.01644306147313	0.152831085644664	16.5797697632671	9.76020221559622e-62	1.23686162577143e-58	TEM__TH1_LIKE_VS_OTHER_CD4T_CELLS
1007	NR5A2	45.0578656122089	3.04301104061001	0.151069877445997	16.2200587795008	3.63846372524457e-59	4.09852724961438e-56	TEM__TH1_LIKE_VS_OTHER_CD4T_CELLS
1008	PARP8	1051.73435659509	1.30951975012199	0.045793750683708	16.049315887223	5.77976075148298e-58	5.85952144985345e-55	TEM__TH1_LIKE_VS_OTHER_CD4T_CELLS
1009	SNTB1	159.69727023644	1.94056246331605	0.0871319859748451	15.8175175568849	2.35600470656648e-56	2.17137961047008e-53	TEM__TH1_LIKE_VS_OTHER_CD4T_CELLS
1010	GZMK	149.808279808444	2.90966291612439	0.164281479704326	14.7887665653244	1.73096814658761e-49	1.46237958917544e-46	TEM__TH1_LIKE_VS_OTHER_CD4T_CELLS
1011	FAM241A	337.330854314703	-2.36586689221571	0.124937224347641	-14.5073254502381	1.08883917676375e-47	8.4912704415622e-45	TEM__TH1_LIKE_VS_OTHER_CD4T_CELLS
1012	SLCO3A1	360.102532702834	-2.20061476800975	0.11886981069264	-14.0514380137462	7.54855226641366e-45	5.46623020549297e-42	TEM__TH1_LIKE_VS_OTHER_CD4T_CELLS
1013	ARHGEF3	509.027740198139	1.34449530430234	0.0556778474550795	13.8695512029702	9.68810650870533e-44	6.54786825235031e-41	TEM__TH1_LIKE_VS_OTHER_CD4T_CELLS
1014	TXK	350.890664926218	-1.68450020661886	0.0810396951416991	-13.7930169769796	2.80767731691464e-43	1.77901453993004e-40	TEM__TH1_LIKE_VS_OTHER_CD4T_CELLS
1015	ANOS1	94.5419342239872	2.07943364993243	0.119485946744769	12.9741607071037	1.71464216723103e-38	1.02253189949342e-35	TEM__TH1_LIKE_VS_OTHER_CD4T_CELLS
1016	FASLG	26.9913298831893	2.45934974315697	0.148024213405023	12.9218125555876	3.39058911160019e-38	1.90965513407793e-35	TEM__TH1_LIKE_VS_OTHER_CD4T_CELLS
1017	CCR7	339.605066420142	-1.73250820335795	0.0936139374788714	-12.5970329143621	2.19237649277826e-36	1.16980594125189e-33	TEM__TH1_LIKE_VS_OTHER_CD4T_CELLS
1018	FLNB	58.2924820524225	1.99726127246431	0.117138378340312	12.566789349845	3.21517643948918e-36	1.62977293717707e-33	TEM__TH1_LIKE_VS_OTHER_CD4T_CELLS
1019	CSTA	361.261580541525	-2.54394913770038	0.176997916916147	-12.4530495989473	1.34601940154493e-35	6.49806890136311e-33	TEM__TH1_LIKE_VS_OTHER_CD4T_CELLS
1020	EPAS1	126.5044671566	1.69111916176082	0.0925274614610621	12.1313341185812	7.20657062299354e-34	3.32091877163221e-31	TEM__TH1_LIKE_VS_OTHER_CD4T_CELLS
1021	ENSCAFG00000024259	202.328027304669	-2.7039548707335	0.215182821752905	-12.0992848644595	1.06535194981952e-33	4.69588611620447e-31	TEM__TH1_LIKE_VS_OTHER_CD4T_CELLS
1022	ANTXR2	1672.50690146887	1.39023249644465	0.0685238641646691	12.0456670091047	2.04416187434592e-33	8.46020551526483e-31	TEM__TH1_LIKE_VS_OTHER_CD4T_CELLS
1023	OSBPL6	124.690036670996	1.53782961494568	0.0807958346377907	12.0439859646451	2.08626097732907e-33	8.46020551526483e-31	TEM__TH1_LIKE_VS_OTHER_CD4T_CELLS
1024	MCTP2	90.0656588566867	1.91661236636399	0.117121515102502	11.7846285475138	4.68480949598305e-32	1.82671533347216e-29	TEM__TH1_LIKE_VS_OTHER_CD4T_CELLS
1025	LZTFL1	34.494098746931	2.44856899363987	0.160454448970466	11.6164916413291	3.39805666624487e-31	1.27590735119965e-28	TEM__TH1_LIKE_VS_OTHER_CD4T_CELLS
1026	MYBL1	176.570804192462	1.64297264419768	0.0952429693383726	11.5231072937436	1.00905261716251e-30	3.65349122599769e-28	TEM__TH1_LIKE_VS_OTHER_CD4T_CELLS
1027	ATP10A	555.800523187314	-1.9956521877088	0.131780896949952	-11.4757931553496	1.74569532543288e-30	6.10271007215121e-28	TEM__TH1_LIKE_VS_OTHER_CD4T_CELLS
1028	CTPS1	231.196662459654	-1.95541757553604	0.131675968910958	-10.7716179317585	4.68691530487775e-27	1.58386491202835e-24	TEM__TH1_LIKE_VS_OTHER_CD4T_CELLS
1029	ZNF536	81.0610280657002	-2.29179794075751	0.227397560016311	-10.6381532166791	1.98015115335579e-26	6.47573302991001e-24	TEM__TH1_LIKE_VS_OTHER_CD4T_CELLS
1030	SLC6A20	8.2162922255447	2.99915884932883	0.218653346465208	10.6111530189607	2.64465082866281e-26	8.37858440655736e-24	TEM__TH1_LIKE_VS_OTHER_CD4T_CELLS
1031	PLCB1	217.506594775073	2.05297163803337	0.146024136246753	10.5501180408681	5.07333168057682e-26	1.55858898720266e-23	TEM__TH1_LIKE_VS_OTHER_CD4T_CELLS
1032	NKAIN2	84.520831017521	-2.77707334911365	0.217898180024816	-10.3447831915117	4.41915416180477e-25	1.31768779095226e-22	TEM__TH1_LIKE_VS_OTHER_CD4T_CELLS
1033	GPRC5C	39.603334790958	1.91305092235865	0.13460169054873	10.1428375865814	3.5658811959662e-24	1.03288295899158e-21	TEM__TH1_LIKE_VS_OTHER_CD4T_CELLS
1034	BTBD11	359.171850413536	1.63931068130951	0.107242748803147	10.0230954116847	1.20663484446631e-23	3.39801779255541e-21	TEM__TH1_LIKE_VS_OTHER_CD4T_CELLS
1035	CCDC3	104.087942183513	-2.42245889723015	0.205402929528093	-9.89806328958558	4.2441408986712e-23	1.16289460623591e-20	TEM__TH1_LIKE_VS_OTHER_CD4T_CELLS
1036	RALGPS2	340.566588378826	-2.22062379951671	0.190409742145086	-9.8840339769296	4.88268269783613e-23	1.3026483471227e-20	TEM__TH1_LIKE_VS_OTHER_CD4T_CELLS
1037	BACH2	1291.43724802571	-1.11588450823171	0.055253731527295	-9.87334571050747	5.43218640940928e-23	1.41208989278439e-20	TEM__TH1_LIKE_VS_OTHER_CD4T_CELLS
1038	MAL	22.7019653051044	-2.94286554194549	0.213814575292507	-9.77460287020835	1.4472377922587e-22	3.66802418447967e-20	TEM__TH1_LIKE_VS_OTHER_CD4T_CELLS
1039	ACTN1	157.162588225162	-2.01780323722746	0.164214623685743	-9.64520286421555	5.15092474225669e-22	1.27366036675606e-19	TEM__TH1_LIKE_VS_OTHER_CD4T_CELLS
1040	ANGPTL1	43.1473138683868	-2.38480710014568	0.189776987947334	-9.62736316219313	6.12818181280563e-22	1.47922636233865e-19	TEM__TH1_LIKE_VS_OTHER_CD4T_CELLS
1041	SNX9	177.122114389967	-1.99269324326989	0.216043505133062	-9.27488206753868	1.77815642546675e-20	4.19231391660045e-18	TEM__TH1_LIKE_VS_OTHER_CD4T_CELLS
1042	ITGA4	1340.17346272794	0.940525937756015	0.0395922436502053	9.21405227952219	3.14040117195376e-20	7.23576979119711e-18	TEM__TH1_LIKE_VS_OTHER_CD4T_CELLS
1043	LEF1	2298.72041153762	-1.55348384252344	0.114176158314033	-9.17114926839617	4.68002522386218e-20	1.05435768265588e-17	TEM__TH1_LIKE_VS_OTHER_CD4T_CELLS
1044	FST	12.8396948805667	-2.67170501275208	0.216857459859076	-9.11189470096801	8.09556011529616e-20	1.78419105323636e-17	TEM__TH1_LIKE_VS_OTHER_CD4T_CELLS
1045	CCR1	15.0100909504214	2.40489683444562	0.20381110446321	9.10926760528814	8.29399649557133e-20	1.78903269089579e-17	TEM__TH1_LIKE_VS_OTHER_CD4T_CELLS
1046	EOMES	6.08191535934407	2.44379807938522	0.212764053656702	9.09675703474894	9.30692568797383e-20	1.96570026301414e-17	TEM__TH1_LIKE_VS_OTHER_CD4T_CELLS
1047	ANKRD50	79.6616044757115	1.43789831747553	0.096538850758563	9.06675259398341	1.22616924147675e-19	2.53691913675333e-17	TEM__TH1_LIKE_VS_OTHER_CD4T_CELLS
1048	ITGA2	58.8140639910988	-2.20321558407156	0.20071097770191	-8.98964436488102	2.48031699887345e-19	5.0290907469158e-17	TEM__TH1_LIKE_VS_OTHER_CD4T_CELLS
1049	ADAM19	165.895092234996	-2.08070366133201	0.218786778662856	-8.9464531351404	3.67087710219471e-19	7.29712785530391e-17	TEM__TH1_LIKE_VS_OTHER_CD4T_CELLS
1050	ABCB1	67.6190330185214	1.65954409437069	0.128625166368325	8.86798436217467	7.44817863417033e-19	1.45210836525421e-16	TEM__TH1_LIKE_VS_OTHER_CD4T_CELLS
1051	SH3RF1	66.2245925654437	1.57026046964038	0.114506561929537	8.86111936790382	7.92149928720831e-19	1.51524829761732e-16	TEM__TH1_LIKE_VS_OTHER_CD4T_CELLS
1052	DBX2	13.6979748830841	-2.65644184764255	0.218938586728363	-8.84552388618677	9.10998919651462e-19	1.7103161198938e-16	TEM__TH1_LIKE_VS_OTHER_CD4T_CELLS
1053	GIMAP4	1277.46206442658	0.982556568502788	0.0464431315842689	8.79054540157193	1.48835648479823e-18	2.74344691688808e-16	TEM__TH1_LIKE_VS_OTHER_CD4T_CELLS
1054	ANO4	41.0190527897359	2.24706351275331	0.201055790204527	8.78382110754487	1.58012929544993e-18	2.86059835665561e-16	TEM__TH1_LIKE_VS_OTHER_CD4T_CELLS
1055	TSHZ2	84.3791689868043	-1.86673441472452	0.226706976264279	-8.76290956070548	1.90274311433683e-18	3.38421222686786e-16	TEM__TH1_LIKE_VS_OTHER_CD4T_CELLS
1056	SLAMF7	10.0579225484704	2.14991983388915	0.18901396454927	8.75649554120367	2.01414696417672e-18	3.52058998669372e-16	TEM__TH1_LIKE_VS_OTHER_CD4T_CELLS
1057	LTBP1	113.241983345233	1.40005331901181	0.0963056759532998	8.70340659597227	3.22067476528424e-18	5.53410182550027e-16	TEM__TH1_LIKE_VS_OTHER_CD4T_CELLS
1058	TSPAN5	380.115155717094	-1.45431279437212	0.106010968707162	-8.6765382595813	4.07997530874304e-18	6.89379828000615e-16	TEM__TH1_LIKE_VS_OTHER_CD4T_CELLS
1059	IL21R	95.9485487753744	-1.71743506437727	0.137984729968852	-8.63665276379863	5.78839810418414e-18	9.62012786560965e-16	TEM__TH1_LIKE_VS_OTHER_CD4T_CELLS
1060	M6PR	498.260435731065	1.20272612958276	0.073428224389672	8.6245247057878	6.43593859006542e-18	1.05237976493683e-15	TEM__TH1_LIKE_VS_OTHER_CD4T_CELLS
1061	KLRD1	16.2557279271087	2.29231737692885	0.205087675069761	8.59833093633925	8.08837782534437e-18	1.3015868951324e-15	TEM__TH1_LIKE_VS_OTHER_CD4T_CELLS
1062	MAML3	344.578547151064	-1.76340868888538	0.150631435486895	-8.58363464239852	9.19216024216541e-18	1.45609563336051e-15	TEM__TH1_LIKE_VS_OTHER_CD4T_CELLS
1063	CCND1	21.4309267458113	-2.41727497393976	0.201136602785047	-8.5040356555595	1.83111258993009e-17	2.8559722210325e-15	TEM__TH1_LIKE_VS_OTHER_CD4T_CELLS
1064	ITGA1	593.488350666356	-1.22227574617942	0.0778306833678605	-8.49286069008047	2.01611913007417e-17	3.09688117283211e-15	TEM__TH1_LIKE_VS_OTHER_CD4T_CELLS
1065	KANK1	45.2711875360116	-1.96180104155938	0.227336126118084	-8.46225427509886	2.62257919048027e-17	3.96831460195358e-15	TEM__TH1_LIKE_VS_OTHER_CD4T_CELLS
1066	CBLB	1195.47740282495	0.978241282566805	0.0478469342747215	8.45326238317925	2.83274107971154e-17	4.22328368619347e-15	TEM__TH1_LIKE_VS_OTHER_CD4T_CELLS
1067	DHX32	112.153038102483	-1.41562739060392	0.10306615511529	-8.3278764810255	8.23053215672845e-17	1.20929181166541e-14	TEM__TH1_LIKE_VS_OTHER_CD4T_CELLS
1068	PSEN2	63.9764672723724	-1.81586070368805	0.15683836417192	-8.23124284372073	1.85280919093602e-16	2.68339708252991e-14	TEM__TH1_LIKE_VS_OTHER_CD4T_CELLS
1069	CARMIL1	130.300536068247	-1.9262609052735	0.187282095427211	-8.18870186140125	2.64058754237635e-16	3.77046147952273e-14	TEM__TH1_LIKE_VS_OTHER_CD4T_CELLS
1070	PTPN4	395.432401762481	1.01867240742262	0.0547502192442391	8.17622722963409	2.92869451336846e-16	4.12376458007353e-14	TEM__TH1_LIKE_VS_OTHER_CD4T_CELLS
1071	SELL	976.968944545028	-1.67351431756969	0.150314458561506	-8.050443707252	8.24944119737745e-16	1.13529887133089e-13	TEM__TH1_LIKE_VS_OTHER_CD4T_CELLS
1072	ENSCAFG00000001000	182.925665320905	-1.28416994778191	0.0899118159374214	-8.04988992837166	8.28685307540796e-16	1.13529887133089e-13	TEM__TH1_LIKE_VS_OTHER_CD4T_CELLS
1073	PSD3	102.077988122732	-1.96790956876012	0.212746420320568	-7.96458270087233	1.65782276756323e-15	2.24093429567414e-13	TEM__TH1_LIKE_VS_OTHER_CD4T_CELLS
1074	STBD1	54.0143140671792	-1.83318425471577	0.168897035206229	-7.91045957869951	2.56440431548427e-15	3.42078038820784e-13	TEM__TH1_LIKE_VS_OTHER_CD4T_CELLS
1075	SLC35F2	22.3412217834567	-2.30250000741241	0.212227975186929	-7.87930483856146	3.29207446343394e-15	4.33442219614198e-13	TEM__TH1_LIKE_VS_OTHER_CD4T_CELLS
1076	GCH1	49.0444166865507	1.53705937725552	0.126688168755317	7.82505087871566	5.07451643578203e-15	6.59557020845618e-13	TEM__TH1_LIKE_VS_OTHER_CD4T_CELLS
1077	ADAM12	44.1043997621858	-1.91959182364093	0.225254535251228	-7.8057734283323	5.91377398020187e-15	7.58909374826412e-13	TEM__TH1_LIKE_VS_OTHER_CD4T_CELLS
1078	ENSCAFG00000045258	17.8187349952082	1.73925329182903	0.156118360538008	7.59402080229124	3.10128578388072e-14	3.93010440962285e-12	TEM__TH1_LIKE_VS_OTHER_CD4T_CELLS
1079	RPS6KA2	136.517680169588	1.31254678819015	0.0969992901974918	7.56296918063885	3.93970975541331e-14	4.93096018523212e-12	TEM__TH1_LIKE_VS_OTHER_CD4T_CELLS
1080	SRGAP3	121.437152412188	1.36224846344969	0.1062124279066	7.55322957601545	4.24595590502451e-14	5.249451337212e-12	TEM__TH1_LIKE_VS_OTHER_CD4T_CELLS
1081	TIAM1	266.275062420808	-1.11900161774955	0.0733862164817196	-7.5299138029097	5.07738294030087e-14	6.20174798177955e-12	TEM__TH1_LIKE_VS_OTHER_CD4T_CELLS
1082	BACE2	35.0644902637125	1.64790998625241	0.156713985914003	7.44917799156625	9.39235855663443e-14	1.1335682267519e-11	TEM__TH1_LIKE_VS_OTHER_CD4T_CELLS
1083	IL18RAP	100.468954396575	1.34173585220693	0.105664796245092	7.43900990818651	1.01442716251809e-13	1.20991324395393e-11	TEM__TH1_LIKE_VS_OTHER_CD4T_CELLS
1084	ADIRF	234.900941273069	-1.61057285458723	0.152734766865752	-7.40473116934236	1.31416415461923e-13	1.54918560459648e-11	TEM__TH1_LIKE_VS_OTHER_CD4T_CELLS
1085	SGIP1	20.4533597063929	-1.7339710010492	0.226750105557322	-7.38699823668716	1.50180589116154e-13	1.73014865052224e-11	TEM__TH1_LIKE_VS_OTHER_CD4T_CELLS
1086	SYNE2	25.5919702255324	-1.92622008618061	0.227081969041057	-7.38789526591021	1.49171165017303e-13	1.73014865052224e-11	TEM__TH1_LIKE_VS_OTHER_CD4T_CELLS
1087	STMN1	500.432800386399	-1.28176305440655	0.10145495246943	-7.36224453924777	1.80843287765028e-13	2.05998792287849e-11	TEM__TH1_LIKE_VS_OTHER_CD4T_CELLS
1088	AR	31.9990266588838	-1.48861631864741	0.225386627330417	-7.35129504864576	1.96295576826016e-13	2.21116061984683e-11	TEM__TH1_LIKE_VS_OTHER_CD4T_CELLS
1089	LANCL3	26.3204101301976	1.56155869842787	0.135061107075517	7.32253931867059	2.43321988970093e-13	2.71076738920747e-11	TEM__TH1_LIKE_VS_OTHER_CD4T_CELLS
1090	ALCAM	424.681230412039	0.916454455663211	0.0467588479104856	7.31457169985286	2.58203612012343e-13	2.84529154193601e-11	TEM__TH1_LIKE_VS_OTHER_CD4T_CELLS
1091	CADM1	35.3546956441921	-1.75977784302542	0.223712697708058	-7.29986478587093	2.88057061997623e-13	3.14013171455044e-11	TEM__TH1_LIKE_VS_OTHER_CD4T_CELLS
1092	PCSK6	20.3984191549573	-2.00265108778047	0.215770817802822	-7.26966713696865	3.60374389377109e-13	3.88667612713312e-11	TEM__TH1_LIKE_VS_OTHER_CD4T_CELLS
1093	GIMAP8	475.97344733114	0.891986895537894	0.0437675659167709	7.25639623609567	3.97539431407587e-13	4.24237342695802e-11	TEM__TH1_LIKE_VS_OTHER_CD4T_CELLS
1094	RFLNB	9.80695858506925	-2.23215129984068	0.21959552680473	-7.21332667952155	5.46012096668162e-13	5.76611524585607e-11	TEM__TH1_LIKE_VS_OTHER_CD4T_CELLS
1095	ABHD15	111.293271726203	1.21131425942174	0.0893656100528782	7.21027737073829	5.58380192468269e-13	5.83593648581785e-11	TEM__TH1_LIKE_VS_OTHER_CD4T_CELLS
1096	GBP1	845.69583140497	0.866435730052561	0.040621857335349	7.16459903584272	7.80145531067877e-13	8.07052591221034e-11	TEM__TH1_LIKE_VS_OTHER_CD4T_CELLS
1097	FNIP2	243.233080672405	-1.52443953151022	0.15019363473786	-7.11749681358366	1.09904759749713e-12	1.1254691458006e-10	TEM__TH1_LIKE_VS_OTHER_CD4T_CELLS
1098	BCL11A	28.0155880191679	-1.85032625190314	0.225552835173534	-7.07718081624736	1.47116528455157e-12	1.49146736547839e-10	TEM__TH1_LIKE_VS_OTHER_CD4T_CELLS
1099	KIAA1549	50.4828553329442	-1.5772709170756	0.149506539981112	-7.03179387427491	2.03894873610009e-12	2.02655512613556e-10	TEM__TH1_LIKE_VS_OTHER_CD4T_CELLS
1100	COL6A5	92.0664510371782	-1.46264398674697	0.227355243238944	-7.03251424176808	2.02844593836102e-12	2.02655512613556e-10	TEM__TH1_LIKE_VS_OTHER_CD4T_CELLS
1101	ADAMTS14	7.31586582766232	1.9168289395935	0.20151767801545	7.01505951359739	2.2985109635466e-12	2.26235962606169e-10	TEM__TH1_LIKE_VS_OTHER_CD4T_CELLS
1102	FXYD2	34.2004731323162	2.0243436882733	0.205394489299861	6.94721003809335	3.72580795938505e-12	3.63194625886977e-10	TEM__TH1_LIKE_VS_OTHER_CD4T_CELLS
1103	ENSCAFG00000041232	163.365714647385	-1.21134473826958	0.0942685472556165	-6.92403199313284	4.38966706079971e-12	4.23832806308452e-10	TEM__TH1_LIKE_VS_OTHER_CD4T_CELLS
1104	BLNK	16.8198497386032	-1.99992389149061	0.221479048416833	-6.91833764311733	4.56974107309734e-12	4.37056933953404e-10	TEM__TH1_LIKE_VS_OTHER_CD4T_CELLS
1105	DNTT	7.15352789552225	-1.9597734096713	0.225403175161166	-6.90411714801534	5.05166002586818e-12	4.78632984507024e-10	TEM__TH1_LIKE_VS_OTHER_CD4T_CELLS
1106	PDSS1	110.560063704977	-1.37166466148978	0.119118424338646	-6.86926601332036	6.4533071208939e-12	6.05774329552059e-10	TEM__TH1_LIKE_VS_OTHER_CD4T_CELLS
1107	SYTL2	29.0806796938999	1.59951852315188	0.155141134027225	6.85697100805347	7.03358981265043e-12	6.54188380923395e-10	TEM__TH1_LIKE_VS_OTHER_CD4T_CELLS
1108	TOX	902.351164867908	-1.20327386813091	0.0959847324895796	-6.85266903087922	7.24846583064097e-12	6.68044969009437e-10	TEM__TH1_LIKE_VS_OTHER_CD4T_CELLS
1109	MMP9	7.26327178698493	1.93857310610213	0.204347164300469	6.83746747061788	8.06053833953159e-12	7.36195835010552e-10	TEM__TH1_LIKE_VS_OTHER_CD4T_CELLS
1110	ENSCAFG00000014028	141.065916490181	-1.3270015465815	0.116330405467701	-6.82955344758561	8.51793577240686e-12	7.71025293398756e-10	TEM__TH1_LIKE_VS_OTHER_CD4T_CELLS
1111	ENSCAFG00000028940	166.276349538729	1.14322441425425	0.0848051018942793	6.8126358845521	9.58264680530938e-12	8.59724542586075e-10	TEM__TH1_LIKE_VS_OTHER_CD4T_CELLS
1112	PDE4D	289.261685641832	-1.34537632360766	0.121327407018439	-6.79611438658833	1.07478454435874e-11	9.55804009711307e-10	TEM__TH1_LIKE_VS_OTHER_CD4T_CELLS
1113	SAMHD1	158.300221034169	-1.44702796948091	0.139038989722691	-6.79078424381892	1.11525609777668e-11	9.83170984283476e-10	TEM__TH1_LIKE_VS_OTHER_CD4T_CELLS
1114	LRIG1	22.1599310630377	-1.79769156800717	0.184006578326028	-6.75842073933832	1.39503929829068e-11	1.21921624190266e-09	TEM__TH1_LIKE_VS_OTHER_CD4T_CELLS
1115	PDE1C	32.1208289750832	1.87402582505966	0.224883552752129	6.73259747994562	1.66660655950057e-11	1.44410746155699e-09	TEM__TH1_LIKE_VS_OTHER_CD4T_CELLS
1116	IGF1R	171.777639023293	-1.66820862943481	0.191947364664536	-6.68757820983778	2.26893960508546e-11	1.9493652301997e-09	TEM__TH1_LIKE_VS_OTHER_CD4T_CELLS
1117	IL1R1	11.3965202163941	-1.82961202748099	0.226721459388025	-6.56945795029259	5.04987525535253e-11	4.30215423014823e-09	TEM__TH1_LIKE_VS_OTHER_CD4T_CELLS
1118	APP	24.6597990550301	-1.76572000560142	0.223311369305171	-6.54882024413328	5.79933847295981e-11	4.89947445323888e-09	TEM__TH1_LIKE_VS_OTHER_CD4T_CELLS
1119	SAMD4A	170.35466964147	-1.35998257002257	0.131422011139835	-6.4797705123871	9.18622303555092e-11	7.69668835821613e-09	TEM__TH1_LIKE_VS_OTHER_CD4T_CELLS
1120	SAMD14	12.389555363447	1.618284697098	0.166494025777763	6.4535888928212	1.0923188033601e-10	9.07699018726617e-09	TEM__TH1_LIKE_VS_OTHER_CD4T_CELLS
1121	LIPC	11.6400878787114	1.7046654897946	0.221185105332176	6.43154112911501	1.26316591535386e-10	1.04113626421605e-08	TEM__TH1_LIKE_VS_OTHER_CD4T_CELLS
1122	TEC	26.0688768816728	-1.72678648946672	0.189316730257919	-6.42706977884824	1.30087116393217e-10	1.06356708547938e-08	TEM__TH1_LIKE_VS_OTHER_CD4T_CELLS
1123	PLVAP	625.816516812836	1.00531498595077	0.0685105106772374	6.41955001238189	1.36677749481908e-10	1.10851121939807e-08	TEM__TH1_LIKE_VS_OTHER_CD4T_CELLS
1124	UBE2E3	136.311008566316	1.48255726311499	0.146798647631717	6.36186905893859	1.9931332666468e-10	1.60368135375121e-08	TEM__TH1_LIKE_VS_OTHER_CD4T_CELLS
1125	TBC1D4	105.204389699846	-1.33419554019818	0.126319920321408	-6.35229540407693	2.12125461876618e-10	1.69332908071272e-08	TEM__TH1_LIKE_VS_OTHER_CD4T_CELLS
1126	GBP6	56.4104485166275	1.23444484756932	0.110243253643568	6.33019832145173	2.44846289315453e-10	1.9392591258438e-08	TEM__TH1_LIKE_VS_OTHER_CD4T_CELLS
1127	COL5A1	6.53377391999047	-1.8692193100653	0.223624065159056	-6.30995432545724	2.79117828893264e-10	2.19356321652706e-08	TEM__TH1_LIKE_VS_OTHER_CD4T_CELLS
1128	TNFSF11	4.51119505737547	-1.77654207645419	0.226752382057211	-6.30512679344958	2.87958064750671e-10	2.24562989264793e-08	TEM__TH1_LIKE_VS_OTHER_CD4T_CELLS
1129	AMPH	5.16085348659517	-1.82410073590908	0.226322367097589	-6.30093040249543	2.95864231105468e-10	2.28967295797499e-08	TEM__TH1_LIKE_VS_OTHER_CD4T_CELLS
1130	TMEM232	14.5308127295164	-1.75105079473814	0.21603515624547	-6.29272835378811	3.11933949838613e-10	2.39574726019989e-08	TEM__TH1_LIKE_VS_OTHER_CD4T_CELLS
1131	SOBP	58.9839714063792	-1.57686566908412	0.182696196405269	-6.26997925446774	3.61096212113238e-10	2.75247623940151e-08	TEM__TH1_LIKE_VS_OTHER_CD4T_CELLS
1132	ZNF683	37.4717070973245	1.46391976845015	0.151956096029416	6.22102499370633	4.93917468012295e-10	3.73681738112586e-08	TEM__TH1_LIKE_VS_OTHER_CD4T_CELLS
1133	FREM1	89.3526788806016	1.25863792859027	0.115876847155182	6.20399829392263	5.50463825874096e-10	4.13377945682339e-08	TEM__TH1_LIKE_VS_OTHER_CD4T_CELLS
1134	ENSCAFG00000000697	24.2256610200446	-1.64899559025784	0.208224019385398	-6.19887283488888	5.68689550624872e-10	4.23924607664335e-08	TEM__TH1_LIKE_VS_OTHER_CD4T_CELLS
1135	TTYH1	9.56052935022537	1.66686564137104	0.184950184445977	6.1717456637648	6.75400863232192e-10	4.97780001247165e-08	TEM__TH1_LIKE_VS_OTHER_CD4T_CELLS
1136	EMB	650.935970230266	0.950169799285583	0.0614007177026179	6.17123511970301	6.77585718801626e-10	4.97780001247165e-08	TEM__TH1_LIKE_VS_OTHER_CD4T_CELLS
1137	GNMT	11.195207448274	-1.80080327268241	0.203070328059197	-6.11750107169623	9.50541217354455e-10	6.9327963032658e-08	TEM__TH1_LIKE_VS_OTHER_CD4T_CELLS
1138	CACNG4	4.95206501978903	1.78577323591304	0.222004373903034	6.09784929676518	1.07505023739202e-09	7.78489950477165e-08	TEM__TH1_LIKE_VS_OTHER_CD4T_CELLS
1139	CLMP	27.442003889365	-1.53473721640586	0.22684227919482	-6.09264543290426	1.11059868389424e-09	7.9852833030637e-08	TEM__TH1_LIKE_VS_OTHER_CD4T_CELLS
1140	PLCD4	8.47189936029923	1.6272994907032	0.192004437516676	6.08947689119774	1.13280214091978e-09	8.08756908777799e-08	TEM__TH1_LIKE_VS_OTHER_CD4T_CELLS
1141	VSTM1	28.9229825066856	1.46112174578932	0.142457999767825	6.06642722854354	1.30786944323568e-09	9.27215413672959e-08	TEM__TH1_LIKE_VS_OTHER_CD4T_CELLS
1142	KSR2	13.6218312926791	-1.81282335831689	0.215522355014955	-6.05247908843986	1.42633519211505e-09	1.004179595671e-07	TEM__TH1_LIKE_VS_OTHER_CD4T_CELLS
1143	RASAL2	244.972907256501	1.08935648072323	0.0889139387603015	6.04882921463738	1.45902224332121e-09	1.02010810364072e-07	TEM__TH1_LIKE_VS_OTHER_CD4T_CELLS
1144	DIP2C	12.132728141233	1.75161732403262	0.213199516671944	6.01507976816396	1.79798141826826e-09	1.24848874098655e-07	TEM__TH1_LIKE_VS_OTHER_CD4T_CELLS
1145	LDLRAD4	180.062696243314	-1.38472981428313	0.157984308905602	-6.00598220064584	1.90177055732749e-09	1.31157482382218e-07	TEM__TH1_LIKE_VS_OTHER_CD4T_CELLS
1146	NPR3	7.66762793145855	-1.81195615724226	0.224484012244276	-5.99472205207488	2.0383377024181e-09	1.3962613261564e-07	TEM__TH1_LIKE_VS_OTHER_CD4T_CELLS
1147	DPYSL2	33.3096397327344	-1.52540608569866	0.175927706207395	-5.9826356781979	2.19555487256486e-09	1.49386142940017e-07	TEM__TH1_LIKE_VS_OTHER_CD4T_CELLS
1148	SVIL	100.578067683312	-1.48165100283907	0.190054694895084	-5.97053879099931	2.36471349104188e-09	1.59823102481217e-07	TEM__TH1_LIKE_VS_OTHER_CD4T_CELLS
1149	AUTS2	190.681205860462	-1.30608326454346	0.224613886243342	-5.96670356476996	2.42094654573666e-09	1.62540106494558e-07	TEM__TH1_LIKE_VS_OTHER_CD4T_CELLS
1150	LHFPL6	8.09058936292079	-1.77518535888099	0.225440749781395	-5.94571066401002	2.75259986108132e-09	1.83591167050279e-07	TEM__TH1_LIKE_VS_OTHER_CD4T_CELLS
1151	ECRG4	13.8626313077317	1.80461651220033	0.203890972851895	5.9292520828419	3.04317596827471e-09	2.01645215466464e-07	TEM__TH1_LIKE_VS_OTHER_CD4T_CELLS
1152	GNAQ	27.2825198562087	-1.63203123208482	0.203506142092587	-5.89098331960713	3.83904308910019e-09	2.52728693748687e-07	TEM__TH1_LIKE_VS_OTHER_CD4T_CELLS
1153	UBE2Q2	246.198313156369	-0.956288903154858	0.0659916911189662	-5.85327912537247	4.81974211016863e-09	3.15242229115416e-07	TEM__TH1_LIKE_VS_OTHER_CD4T_CELLS
1154	RCAN2	193.269347288985	1.35830687974024	0.147046542787815	5.82512174103201	5.70709817328565e-09	3.70888213338269e-07	TEM__TH1_LIKE_VS_OTHER_CD4T_CELLS
1155	CTTNBP2NL	70.8447169938219	-1.27921322664762	0.130898526465282	-5.81624319291547	6.01848885355093e-09	3.88633375778977e-07	TEM__TH1_LIKE_VS_OTHER_CD4T_CELLS
1156	CDC42BPB	16.0921531601125	-1.69048577802901	0.214929959758826	-5.79173510089635	6.96629567270453e-09	4.4698927550556e-07	TEM__TH1_LIKE_VS_OTHER_CD4T_CELLS
1157	YAP1	5.75600805052822	-1.73485384230625	0.224393149922146	-5.78884851082179	7.08705772255399e-09	4.51877932020455e-07	TEM__TH1_LIKE_VS_OTHER_CD4T_CELLS
1158	CRTAM	20.5361583071109	-1.62766472322262	0.195527955053589	-5.76498652673412	8.16643649054125e-09	5.1744583213192e-07	TEM__TH1_LIKE_VS_OTHER_CD4T_CELLS
1159	ENSCAFG00000032005	4.93871749640585	-1.69435086779256	0.225127306583203	-5.74686647436843	9.0912464421368e-09	5.7246618900859e-07	TEM__TH1_LIKE_VS_OTHER_CD4T_CELLS
1160	CRYBG2	48.207744407042	1.36388060987579	0.148292670784171	5.72047940369209	1.06223904944219e-08	6.64751819953389e-07	TEM__TH1_LIKE_VS_OTHER_CD4T_CELLS
1161	TNFRSF4	26.7065334121679	-1.55372996089906	0.203209034751133	-5.69799145970568	1.21227122456082e-08	7.53988078196169e-07	TEM__TH1_LIKE_VS_OTHER_CD4T_CELLS
1162	VGLL4	105.508002967155	-1.13643376046806	0.102978092230916	-5.6445633892537	1.65600959891655e-08	1.02369666547659e-06	TEM__TH1_LIKE_VS_OTHER_CD4T_CELLS
1163	INSR	26.5887713641269	-1.53449969633548	0.182077876937753	-5.62632501946181	1.84089340812769e-08	1.13108953767264e-06	TEM__TH1_LIKE_VS_OTHER_CD4T_CELLS
1164	NRP1	14.3648382999038	-1.42615028820284	0.227221937717169	-5.61633100106994	1.95054842045184e-08	1.19124457147836e-06	TEM__TH1_LIKE_VS_OTHER_CD4T_CELLS
1165	IFNGR1	174.158858307565	0.926682136825444	0.0638496919165201	5.60070644847544	2.13479990308917e-08	1.2959641567376e-06	TEM__TH1_LIKE_VS_OTHER_CD4T_CELLS
1166	ARSB	261.451344790835	-1.06543275529366	0.0915108774258658	-5.59918252251744	2.15364952923898e-08	1.29962493615624e-06	TEM__TH1_LIKE_VS_OTHER_CD4T_CELLS
1167	BCL2A1	450.742610052611	0.910878870905438	0.0613755460848654	5.54986815334124	2.85885119182527e-08	1.71497238951033e-06	TEM__TH1_LIKE_VS_OTHER_CD4T_CELLS
1168	TLE4	380.432083854237	-0.90066080563752	0.0595663301066514	-5.5458350570359	2.9255452090334e-08	1.7446574899518e-06	TEM__TH1_LIKE_VS_OTHER_CD4T_CELLS
1169	ADGRE3	7.45324724644799	1.60650391586012	0.200781250164495	5.50480406887565	3.69579064287387e-08	2.19110675657633e-06	TEM__TH1_LIKE_VS_OTHER_CD4T_CELLS
1170	FAR2	460.728486821249	0.88062922262339	0.0560296010706818	5.49863453523536	3.82743465754475e-08	2.25596119524353e-06	TEM__TH1_LIKE_VS_OTHER_CD4T_CELLS
1171	SLC11A2	83.0886357808924	1.05997397545311	0.0905521571427459	5.48951764417801	4.03032857663022e-08	2.36181913929926e-06	TEM__TH1_LIKE_VS_OTHER_CD4T_CELLS
1172	TGFBR2	642.394447011785	-0.890196605551005	0.0582132038851211	-5.47266447585003	4.43318979544328e-08	2.58297000840253e-06	TEM__TH1_LIKE_VS_OTHER_CD4T_CELLS
1173	PLPP7	14.9952338282036	-1.60854295537264	0.20735240415603	-5.41637642308048	6.08189911967053e-08	3.52333104429827e-06	TEM__TH1_LIKE_VS_OTHER_CD4T_CELLS
1174	CCR10	8.29495713915199	-1.56370592556887	0.225756398275425	-5.39794529441587	6.74084128609197e-08	3.88287778172729e-06	TEM__TH1_LIKE_VS_OTHER_CD4T_CELLS
1175	CCR2	13.0335086538602	1.44733788344134	0.182651508395323	5.38901117771837	7.0846400000486e-08	4.05785764522557e-06	TEM__TH1_LIKE_VS_OTHER_CD4T_CELLS
1176	GLYAT	20.2218653748129	-1.42263390019138	0.185705912430848	-5.38334110256622	7.31157929969439e-08	4.16431409776976e-06	TEM__TH1_LIKE_VS_OTHER_CD4T_CELLS
1177	TJP2	36.6465521504543	-1.39272481460614	0.216077721858952	-5.369370839088	7.90118002735231e-08	4.4749811797373e-06	TEM__TH1_LIKE_VS_OTHER_CD4T_CELLS
1178	NTRK2	41.7530490404775	-1.38645120759907	0.224376101170164	-5.35410745457603	8.59797567610265e-08	4.84257096690715e-06	TEM__TH1_LIKE_VS_OTHER_CD4T_CELLS
1179	TBX21	11.0851461339254	1.45941503687729	0.183223553129289	5.34971552086835	8.8092596195061e-08	4.9341587857764e-06	TEM__TH1_LIKE_VS_OTHER_CD4T_CELLS
1180	HADH	121.070346180931	-1.1214763473763	0.109892644286254	-5.32767868743758	9.94758979238908e-08	5.54113545688134e-06	TEM__TH1_LIKE_VS_OTHER_CD4T_CELLS
1181	RAB27A	554.334246051398	0.81179335015321	0.0445123396562792	5.32625078934081	1.00260678100356e-07	5.55433199224812e-06	TEM__TH1_LIKE_VS_OTHER_CD4T_CELLS
1182	WNT16	7.10664001377135	-1.61689192688967	0.223165039286156	-5.29535859313042	1.18783082408652e-07	6.54468961662455e-06	TEM__TH1_LIKE_VS_OTHER_CD4T_CELLS
1183	RUNX2	488.920476860904	1.06134190760933	0.0950908144864951	5.29044905649369	1.22016405577521e-07	6.68649902564814e-06	TEM__TH1_LIKE_VS_OTHER_CD4T_CELLS
1184	SULT2B1	14.3127938106528	-1.54231808523991	0.220719202357474	-5.23594179564398	1.64145679094129e-07	8.89897804629026e-06	TEM__TH1_LIKE_VS_OTHER_CD4T_CELLS
1185	MVB12B	100.489601706438	-1.3160395817641	0.202677445677428	-5.23652105007094	1.63631587409837e-07	8.89897804629026e-06	TEM__TH1_LIKE_VS_OTHER_CD4T_CELLS
1186	CDC42BPA	91.9013975406456	-1.3044376793162	0.198251573555256	-5.21293338796002	1.85877655686614e-07	1.00235514539941e-05	TEM__TH1_LIKE_VS_OTHER_CD4T_CELLS
1187	BCAR3	12.1287448558744	-1.45957490162983	0.222734017727727	-5.21156019976083	1.87259056587903e-07	1.00446154269215e-05	TEM__TH1_LIKE_VS_OTHER_CD4T_CELLS
1188	PLXNC1	230.030886079706	0.913937069648364	0.0670039198293499	5.1772925990076	2.25128993156248e-07	1.19495169247018e-05	TEM__TH1_LIKE_VS_OTHER_CD4T_CELLS
1189	AGPAT3	26.007126591231	-1.35134450294772	0.157676318759684	-5.17781423310655	2.24500606172988e-07	1.19495169247018e-05	TEM__TH1_LIKE_VS_OTHER_CD4T_CELLS
1190	DGKG	15.8348878293847	-1.48658814768838	0.204735807735368	-5.13934575955023	2.75696687326695e-07	1.45573594589481e-05	TEM__TH1_LIKE_VS_OTHER_CD4T_CELLS
1191	TMEM108	7.42711894599798	-1.58952290517003	0.221630125136083	-5.10846367045544	3.24788835951034e-07	1.7060669527832e-05	TEM__TH1_LIKE_VS_OTHER_CD4T_CELLS
1192	SH2D2A	28.1991217071349	1.22920125072512	0.128273035115559	5.08643402707046	3.64858555848042e-07	1.90666806143683e-05	TEM__TH1_LIKE_VS_OTHER_CD4T_CELLS
1193	KCNC2	60.2156533397226	1.38576791871282	0.224796458098592	5.0707229946058	3.96307251097909e-07	2.06039123673364e-05	TEM__TH1_LIKE_VS_OTHER_CD4T_CELLS
1194	IGFLR1	78.3823324493011	1.10276581242163	0.109885508831916	5.00672532442675	5.53638432955498e-07	2.85807896955377e-05	TEM__TH1_LIKE_VS_OTHER_CD4T_CELLS
1195	IL1RL1	13.2853294799668	1.51805998038935	0.21977324061003	5.0061214082199	5.55377349577917e-07	2.85807896955377e-05	TEM__TH1_LIKE_VS_OTHER_CD4T_CELLS
1196	TNFRSF19	15.773783213186	-1.48491714285633	0.220898002508822	-4.9842585238013	6.21998706575523e-07	3.18475903397104e-05	TEM__TH1_LIKE_VS_OTHER_CD4T_CELLS
1197	NMB	38.4261341016454	-1.31007547991815	0.168490738929958	-4.97673330201556	6.46663229402039e-07	3.29440794958687e-05	TEM__TH1_LIKE_VS_OTHER_CD4T_CELLS
1198	PDGFD	7.66043306542973	-1.37952726925944	0.225688131117335	-4.9691896539212	6.72332855735871e-07	3.40805524572513e-05	TEM__TH1_LIKE_VS_OTHER_CD4T_CELLS
1199	CRLF2	11.1786135848821	-1.0908133837784	0.221938095817248	-4.95720007851694	7.15163193156097e-07	3.60712659314254e-05	TEM__TH1_LIKE_VS_OTHER_CD4T_CELLS
1200	ITGA9	8.19071741176195	-1.43928391460077	0.222756405692271	-4.93977496389727	7.82127818158168e-07	3.92535238637995e-05	TEM__TH1_LIKE_VS_OTHER_CD4T_CELLS
1201	ACKR3	4.15413860217657	-1.52190123521164	0.227047516279139	-4.93430423705062	8.04369761182656e-07	4.01709391077328e-05	TEM__TH1_LIKE_VS_OTHER_CD4T_CELLS
1202	TNFRSF18	28.9571559885264	-1.34239406760135	0.178615456350676	-4.91381732738961	8.93199770275156e-07	4.43885258384781e-05	TEM__TH1_LIKE_VS_OTHER_CD4T_CELLS
1203	SESTD1	5.29631895725582	-1.50758824031105	0.226056931669054	-4.88937039092019	1.01159000486028e-06	5.00268266793831e-05	TEM__TH1_LIKE_VS_OTHER_CD4T_CELLS
1204	HTR2A	4.46074715692084	-1.51265123510927	0.226703741304074	-4.88334201884299	1.04302721942006e-06	5.13311162644686e-05	TEM__TH1_LIKE_VS_OTHER_CD4T_CELLS
1205	CD96	167.614360000309	1.17994101409276	0.136489086500171	4.87282063416872	1.10016099481362e-06	5.38813148087947e-05	TEM__TH1_LIKE_VS_OTHER_CD4T_CELLS
1206	RIMS4	4.2646061372531	1.58363126571482	0.225770007975785	4.86491021918836	1.14508774439876e-06	5.58120170803589e-05	TEM__TH1_LIKE_VS_OTHER_CD4T_CELLS
1207	HPCAL1	60.245947500216	-1.20109583027804	0.137478593009939	-4.8082933450352	1.52224280348753e-06	7.38397011567302e-05	TEM__TH1_LIKE_VS_OTHER_CD4T_CELLS
1208	TMEM240	25.4051990181808	-1.34808906431006	0.193321122259446	-4.80542691256714	1.54421642778257e-06	7.45488864040939e-05	TEM__TH1_LIKE_VS_OTHER_CD4T_CELLS
1209	RASGRF2	4.90264874026265	-1.45321532273517	0.224907238823963	-4.79599941008443	1.61865755938946e-06	7.7772276479101e-05	TEM__TH1_LIKE_VS_OTHER_CD4T_CELLS
1210	CASP12	42.5609345439044	1.15305006840412	0.129430622706701	4.78111862071016	1.74322458032525e-06	8.33623150723462e-05	TEM__TH1_LIKE_VS_OTHER_CD4T_CELLS
1211	TMEM132D	39.0434771236264	-1.64341392876801	0.226383429690579	-4.77914729535993	1.76040195819786e-06	8.37885213718775e-05	TEM__TH1_LIKE_VS_OTHER_CD4T_CELLS
1212	DYRK3	378.748821474414	0.764170154798814	0.0397338911164238	4.73829212021058	2.15526970254784e-06	0.000102103384319767	TEM__TH1_LIKE_VS_OTHER_CD4T_CELLS
1213	TNK2	27.0276751868768	1.16780466494185	0.139829273018523	4.6905201207058	2.72511428031164e-06	0.0001284986445293	TEM__TH1_LIKE_VS_OTHER_CD4T_CELLS
1214	USP12	214.459012193206	-0.944415614000797	0.080946055649436	-4.68062427807852	2.8600267262335e-06	0.000134235884030348	TEM__TH1_LIKE_VS_OTHER_CD4T_CELLS
1215	SORCS2	4.29197269679401	-1.40353727146192	0.226432922881596	-4.677132591986	2.90914164602137e-06	0.00013591188021827	TEM__TH1_LIKE_VS_OTHER_CD4T_CELLS
1216	NFIX	14.4271346379648	-1.39626265962885	0.195865354945152	-4.6555258058523	3.23154925694663e-06	0.000150281864068463	TEM__TH1_LIKE_VS_OTHER_CD4T_CELLS
1217	APOBR	66.9475232980821	1.05622116885982	0.107096413738041	4.65245613581979	3.28004526143797e-06	0.000151840634066019	TEM__TH1_LIKE_VS_OTHER_CD4T_CELLS
1218	RGS3	47.4922281319734	1.05543210329148	0.107622769936522	4.62520217120938	3.74233192389568e-06	0.000171673126897984	TEM__TH1_LIKE_VS_OTHER_CD4T_CELLS
1219	MSRB3	158.532526326791	1.12063613717289	0.12858607843936	4.62536539106561	3.73938595716724e-06	0.000171673126897984	TEM__TH1_LIKE_VS_OTHER_CD4T_CELLS
1220	ENSCAFG00000010895	127.575000772678	-1.10560808800966	0.224493655428077	-4.58303087517745	4.58284341241391e-06	0.000208344692892611	TEM__TH1_LIKE_VS_OTHER_CD4T_CELLS
1221	S100A14	10.0181725734176	-1.33638632316517	0.210061873726277	-4.58334713507653	4.57591439772645e-06	0.000208344692892611	TEM__TH1_LIKE_VS_OTHER_CD4T_CELLS
1222	NTNG2	14.6917658669618	1.22876448538445	0.159915948594942	4.57043879838493	4.8670404773255e-06	0.000220277037317526	TEM__TH1_LIKE_VS_OTHER_CD4T_CELLS
1223	GYG1	78.8197663038951	-1.02711251375038	0.103593239587961	-4.55101721194425	5.33871800788426e-06	0.00024055076961747	TEM__TH1_LIKE_VS_OTHER_CD4T_CELLS
1224	TSPAN6	12.1769852941253	-1.36264410394361	0.190326408349794	-4.54032068654118	5.61687308939268e-06	0.000251963979558686	TEM__TH1_LIKE_VS_OTHER_CD4T_CELLS
1225	ISG15	29.4885715739859	-1.27850736690332	0.173539195911198	-4.51781576813283	6.24808100431011e-06	0.000279044252077956	TEM__TH1_LIKE_VS_OTHER_CD4T_CELLS
1226	TES	88.5034121765928	0.937241103107681	0.0846728523353735	4.47745611750683	7.55377480797561e-06	0.00033587793422481	TEM__TH1_LIKE_VS_OTHER_CD4T_CELLS
1227	FAT1	22.427328047328	-1.29084796074485	0.18292856818219	-4.46299793000666	8.08208340651036e-06	0.000357799832206122	TEM__TH1_LIKE_VS_OTHER_CD4T_CELLS
1228	ZBTB16	233.322781492639	1.15562655664816	0.177094702571715	4.43856974543144	9.05586399757577e-06	0.000399166735684448	TEM__TH1_LIKE_VS_OTHER_CD4T_CELLS
1229	MTMR2	9.31138093866423	-1.37234980426484	0.216617897702799	-4.41344805693594	1.01737136088179e-05	0.000446498305481367	TEM__TH1_LIKE_VS_OTHER_CD4T_CELLS
1230	TUBB6	17.6738452715258	-1.30977870396365	0.195615534810887	-4.40993362094703	1.03402309960629e-05	0.000451850266543471	TEM__TH1_LIKE_VS_OTHER_CD4T_CELLS
1231	RIMBP2	3.76171749555724	-1.32284447127068	0.226880955320933	-4.39619368592768	1.10165640394085e-05	0.000479338739191086	TEM__TH1_LIKE_VS_OTHER_CD4T_CELLS
1232	MYB	6.71743160816879	-1.43037666620322	0.219795991716745	-4.38953468776964	1.13593458676024e-05	0.000492141232503219	TEM__TH1_LIKE_VS_OTHER_CD4T_CELLS
1233	ATRNL1	149.629500353399	1.18221285102091	0.179940280106576	4.36612638605101	1.26469319955206e-05	0.000545594027959947	TEM__TH1_LIKE_VS_OTHER_CD4T_CELLS
1234	RAP1GAP2	633.283452063775	0.828114967640753	0.0590173750979047	4.35977185652292	1.30198113430325e-05	0.000559300200829083	TEM__TH1_LIKE_VS_OTHER_CD4T_CELLS
1235	RGS16	12.1313662575379	-1.30409289480022	0.200235502071195	-4.35835188166892	1.31045565925151e-05	0.000560565378628348	TEM__TH1_LIKE_VS_OTHER_CD4T_CELLS
1236	ENSCAFG00000029421	12.0672511095661	-1.26035956675906	0.218877182060616	-4.3560789928973	1.32413007207301e-05	0.000564034902129251	TEM__TH1_LIKE_VS_OTHER_CD4T_CELLS
1237	CALY	15.9199868526448	1.29633334014895	0.180481582754008	4.33900920741651	1.43126526806712e-05	0.000607119970195164	TEM__TH1_LIKE_VS_OTHER_CD4T_CELLS
1238	PLXDC2	36.035219193134	-1.38873846688024	0.215302467127567	-4.31030457408073	1.63029848103759e-05	0.000688665250031629	TEM__TH1_LIKE_VS_OTHER_CD4T_CELLS
1239	NAPEPLD	579.276361157749	-0.8814100178805	0.07389724608562	-4.30527728260256	1.66776705767802e-05	0.000701569395466382	TEM__TH1_LIKE_VS_OTHER_CD4T_CELLS
1240	PTPRR	51.1524695032587	-1.16694894087343	0.165833043427899	-4.28588498847244	1.82013140627727e-05	0.00076249967755533	TEM__TH1_LIKE_VS_OTHER_CD4T_CELLS
1241	KDR	10.8359772134764	-1.34597344158754	0.216678858056509	-4.27750369323206	1.89000823449687e-05	0.000788514546556759	TEM__TH1_LIKE_VS_OTHER_CD4T_CELLS
1242	NPAS2	45.5602449070917	-1.12901010837141	0.157574197540184	-4.21311715771137	2.51870332683985e-05	0.00104650058719272	TEM__TH1_LIKE_VS_OTHER_CD4T_CELLS
1243	NR4A3	10.916867066267	-1.34442796306404	0.217772479058313	-4.20592128744912	2.60020727233071e-05	0.00107595515619954	TEM__TH1_LIKE_VS_OTHER_CD4T_CELLS
1244	GALNT17	1203.92188801496	0.744819297166712	0.0405320652940621	4.19056334424135	2.78262714736594e-05	0.0011467591065039	TEM__TH1_LIKE_VS_OTHER_CD4T_CELLS
1245	CNTNAP1	12.6211574906743	-1.29204024406305	0.213098346612528	-4.17562733820069	2.971659646653e-05	0.0012197038663064	TEM__TH1_LIKE_VS_OTHER_CD4T_CELLS
1246	PLEKHA7	7.02056820633861	-1.30962332955192	0.223030519023585	-4.17429443500763	2.98910974948285e-05	0.00122191913872005	TEM__TH1_LIKE_VS_OTHER_CD4T_CELLS
1247	RYR2	17.8100370548907	-1.26657661218587	0.210891169895596	-4.17157448169361	3.02502144027173e-05	0.00123163322736847	TEM__TH1_LIKE_VS_OTHER_CD4T_CELLS
1248	GRIN2B	54.973782705921	1.11246014324764	0.131649399737824	4.15719072811271	3.22184999910775e-05	0.00130652461163817	TEM__TH1_LIKE_VS_OTHER_CD4T_CELLS
1249	ADGRG3	8.76154237089783	1.40079117076068	0.216502831384885	4.15307798843405	3.28032879369517e-05	0.0013249391757164	TEM__TH1_LIKE_VS_OTHER_CD4T_CELLS
1250	CACNA2D3	9.43481551521348	1.29929098863145	0.222815685867907	4.12828862182044	3.65473193636416e-05	0.00147030445916111	TEM__TH1_LIKE_VS_OTHER_CD4T_CELLS
1251	TULP4	125.992365105904	-1.03811229197652	0.121312738703412	-4.1205487789843	3.77971030226937e-05	0.00151457324286193	TEM__TH1_LIKE_VS_OTHER_CD4T_CELLS
1252	LATS2	15.6860047608179	-1.27214578555491	0.205311093429239	-4.11370461273621	3.89359605492833e-05	0.00155406601593951	TEM__TH1_LIKE_VS_OTHER_CD4T_CELLS
1253	ENPP2	10.5771038904676	-1.31794573418417	0.2152823225785	-4.10690421109443	4.00997425525994e-05	0.00159423996077746	TEM__TH1_LIKE_VS_OTHER_CD4T_CELLS
1254	ENSCAFG00000023788	14.1025418140591	-0.683507517094471	0.223744550396156	-4.04651152807852	5.19865656393596e-05	0.00205874922832745	TEM__TH1_LIKE_VS_OTHER_CD4T_CELLS
1255	TMEM97	17.8642967322401	-1.23025593782127	0.190368013836384	-4.02560200839774	5.68297375628205e-05	0.00224178941405398	TEM__TH1_LIKE_VS_OTHER_CD4T_CELLS
1256	PDE6C	3.27871977480532	-1.22576709933007	0.226792096582535	-4.02332042637793	5.73833403987315e-05	0.00225485389520287	TEM__TH1_LIKE_VS_OTHER_CD4T_CELLS
1257	XKRX	13.830274039914	-1.21329136026931	0.21296021320455	-4.01924439576367	5.83850838564339e-05	0.00228535899666613	TEM__TH1_LIKE_VS_OTHER_CD4T_CELLS
1258	ENSCAFG00000017274	3.79691330898138	-1.2250922663041	0.227027604776998	-3.99163101991598	6.56204175289508e-05	0.00255869151118655	TEM__TH1_LIKE_VS_OTHER_CD4T_CELLS
1259	ICAM1	6.70717529412714	1.28052294363526	0.215104992259684	3.98723976986813	6.68464612039849e-05	0.00259651120186207	TEM__TH1_LIKE_VS_OTHER_CD4T_CELLS
1260	ENSCAFG00000031764	7.21733603337455	-1.20676052637866	0.223094938582352	-3.98022050541332	6.88513728289546e-05	0.00266418022038146	TEM__TH1_LIKE_VS_OTHER_CD4T_CELLS
1261	SERPINB8	6.07101439750579	-1.24717134649096	0.222840123289675	-3.9728403648686	7.10206479677791e-05	0.00273767045284161	TEM__TH1_LIKE_VS_OTHER_CD4T_CELLS
1262	C15H4orf45	15.4567835600625	-1.18776903082633	0.180978212236406	-3.97048956166857	7.17250986845621e-05	0.00275435246387913	TEM__TH1_LIKE_VS_OTHER_CD4T_CELLS
1263	BTLA	13.9141356572255	-1.23064907994081	0.195302677857706	-3.96949602413284	7.20248085789847e-05	0.00275542456367452	TEM__TH1_LIKE_VS_OTHER_CD4T_CELLS
1264	GPR55	55.7184006240065	1.26067261717206	0.184047099345222	3.9614904915395	7.44833487198273e-05	0.0028387676290286	TEM__TH1_LIKE_VS_OTHER_CD4T_CELLS
1265	ANK3	88.6765777176398	-0.984688228581743	0.138319145741056	-3.95466881811235	7.66407403192482e-05	0.00291005178036157	TEM__TH1_LIKE_VS_OTHER_CD4T_CELLS
1266	CFAP54	24.321976025925	1.1905870753042	0.174508260540465	3.94262558127753	8.05944250885784e-05	0.00304875478189555	TEM__TH1_LIKE_VS_OTHER_CD4T_CELLS
1267	MBOAT2	8.816982654341	-1.26788056574657	0.219888333452389	-3.92728947955732	8.59085593663909e-05	0.003237698791288	TEM__TH1_LIKE_VS_OTHER_CD4T_CELLS
1268	LDLR	11.113062434775	1.14511683492638	0.178412310805281	3.92078166368051	8.82622054416775e-05	0.00331408236580639	TEM__TH1_LIKE_VS_OTHER_CD4T_CELLS
1269	MAOA	24.3701851153922	-1.15490889643152	0.19209725061476	-3.91628956493615	8.99222348770575e-05	0.00336395430695059	TEM__TH1_LIKE_VS_OTHER_CD4T_CELLS
1270	ENSCAFG00000024882	39.7102921679099	-1.24096437793525	0.183559860672452	-3.89725364903298	9.72897064193951e-05	0.0036261876605876	TEM__TH1_LIKE_VS_OTHER_CD4T_CELLS
1271	PI3	10.4949965560578	-1.00923499252127	0.219505253654341	-3.88860547457667	0.000100821853778776	0.00374407309014371	TEM__TH1_LIKE_VS_OTHER_CD4T_CELLS
1272	CCSER1	52.8536250470193	-1.06951084253222	0.202827891626196	-3.84439931843947	0.000120848087048629	0.00447137922079928	TEM__TH1_LIKE_VS_OTHER_CD4T_CELLS
1273	TLDC2	5.41092755030919	-1.21918272830283	0.222298040316158	-3.84251562576469	0.000121779658237104	0.00448946245530094	TEM__TH1_LIKE_VS_OTHER_CD4T_CELLS
1274	RALA	245.214295584047	0.789002327448627	0.0563179628811453	3.83845529565232	0.000123810749797323	0.00454780210668572	TEM__TH1_LIKE_VS_OTHER_CD4T_CELLS
1275	VSNL1	3.2796325237447	-1.16262730379406	0.226652541725257	-3.80848909566993	0.000139818510915776	0.00511725654752398	TEM__TH1_LIKE_VS_OTHER_CD4T_CELLS
1276	KRT27	2.4023402168421	-1.09641494036668	0.224937716094046	-3.77247084532082	0.00016163885880934	0.00589458543384565	TEM__TH1_LIKE_VS_OTHER_CD4T_CELLS
1277	IL2RB	183.309657313662	0.830267097890083	0.0697002653927186	3.77072340723611	0.000162775007193014	0.00591474201764435	TEM__TH1_LIKE_VS_OTHER_CD4T_CELLS
1278	ARHGAP31	24.1103736809515	1.1074796890967	0.154464022251628	3.75920874146699	0.000170451581902362	0.00617156477616482	TEM__TH1_LIKE_VS_OTHER_CD4T_CELLS
1279	DPP6	8.96330754483191	-1.01094796169429	0.226939120222196	-3.74630294867233	0.00017945984942179	0.00647460481650573	TEM__TH1_LIKE_VS_OTHER_CD4T_CELLS
1280	PIF1	18.1165013499048	1.10750896007929	0.157231997023707	3.7405859987296	0.000183591714180807	0.00660018722824474	TEM__TH1_LIKE_VS_OTHER_CD4T_CELLS
1281	SLC25A19	43.6556286461995	0.973674808921958	0.112676879143205	3.72894153079609	0.000192285757390083	0.00688831451738749	TEM__TH1_LIKE_VS_OTHER_CD4T_CELLS
1282	TNIP3	8.97443984095841	-1.18801813904559	0.20740132625312	-3.72081043020078	0.000198584469256869	0.00708890615959907	TEM__TH1_LIKE_VS_OTHER_CD4T_CELLS
1283	PRKX	228.247706494734	0.994155480065732	0.128607512896728	3.70100470464844	0.000214747494219382	0.0076325198664116	TEM__TH1_LIKE_VS_OTHER_CD4T_CELLS
1284	CTSW	33.8940002005449	-1.10473987598834	0.166230458100169	-3.70033072189262	0.000215318670526112	0.0076325198664116	TEM__TH1_LIKE_VS_OTHER_CD4T_CELLS
1285	SPOCK1	3.82799357699993	-1.12638485628099	0.226964705118156	-3.6922350421714	0.000222291879277075	0.00785224763801737	TEM__TH1_LIKE_VS_OTHER_CD4T_CELLS
1286	TENM4	4.0035639802264	1.23174678720833	0.22449392033117	3.68603737422223	0.000227772915694534	0.00801792298371938	TEM__TH1_LIKE_VS_OTHER_CD4T_CELLS
1287	ESRP1	12.5740010866143	1.13324544197753	0.172346843610647	3.67498146262414	0.000237866684715819	0.00834426453165734	TEM__TH1_LIKE_VS_OTHER_CD4T_CELLS
1288	ERRFI1	81.9899170311837	-0.93228738826437	0.105347287280216	-3.66649044985158	0.000245902098153402	0.00857609809059271	TEM__TH1_LIKE_VS_OTHER_CD4T_CELLS
1289	CISH	12.4167235016489	1.08529725708205	0.172927071982004	3.66621462455922	0.000246167345074223	0.00857609809059271	TEM__TH1_LIKE_VS_OTHER_CD4T_CELLS
1290	PLXNA4	90.3932271404074	1.11985418192069	0.169194815524283	3.66336247195014	0.000248925893472182	0.00864250242472939	TEM__TH1_LIKE_VS_OTHER_CD4T_CELLS
1291	HARBI1	26.8492732186166	-0.999507707139317	0.2234475711019	-3.65487027297709	0.00025731205419806	0.00890317271488032	TEM__TH1_LIKE_VS_OTHER_CD4T_CELLS
1292	ADGRG1	13.397773812077	1.22362624146284	0.198848793472045	3.64522134130563	0.000267161761443135	0.00921253720241667	TEM__TH1_LIKE_VS_OTHER_CD4T_CELLS
1293	NLRP6	3.40121899969312	-1.11071486355271	0.226978940497846	-3.63654245055414	0.000276322122804326	0.00949611417284832	TEM__TH1_LIKE_VS_OTHER_CD4T_CELLS
1294	IKZF2	1178.95524076538	3.65485952857849	0.0899314770999837	34.3861690365306	4.05900900818644e-259	4.11502333249941e-255	T_REG_VS_OTHER_CD4T_CELLS
1295	ENSCAFG00000032005	40.2448601126691	5.58480104463873	0.167748448868938	27.8401148472605	1.41894419992436e-170	7.19262814941659e-167	T_REG_VS_OTHER_CD4T_CELLS
1296	NRP1	78.8551096504423	4.00366029132235	0.129959319693539	26.4690676898504	2.20150611185652e-154	7.43962298733379e-151	T_REG_VS_OTHER_CD4T_CELLS
1297	TNFRSF18	92.4311976051594	2.7418302764552	0.0932889234773034	23.2411729748822	1.74718487093895e-119	4.42824005539476e-116	T_REG_VS_OTHER_CD4T_CELLS
1298	IL7R	2001.13948497624	-1.95987416516958	0.0600576469691333	-23.0856597666539	6.45159198016671e-118	1.3081247898986e-114	T_REG_VS_OTHER_CD4T_CELLS
1299	CFAP91	93.5064737895829	2.93058314959	0.105855730704111	22.3510506041087	1.179360322859e-110	1.9927258255241e-107	T_REG_VS_OTHER_CD4T_CELLS
1300	CTLA4	587.809518483924	1.94146055771797	0.0655150705911917	20.8507169326519	1.50155893499237e-96	2.17468635470752e-93	T_REG_VS_OTHER_CD4T_CELLS
1301	S100A5	6175.90651552057	2.01704715309197	0.0705184146815149	20.5500001959768	7.69628925202886e-94	9.75312255463357e-91	T_REG_VS_OTHER_CD4T_CELLS
1302	TOX2	98.7584161153538	2.71940200135087	0.108301628587272	19.929778056053	2.24555600837043e-88	2.52949409031772e-85	T_REG_VS_OTHER_CD4T_CELLS
1303	PSD2	119.571540365618	2.32067164288206	0.0914963031361313	19.1573910419582	8.39784790624738e-82	8.5137382073536e-79	T_REG_VS_OTHER_CD4T_CELLS
1304	FOXP3	17.4940068206435	4.2273932441465	0.194450259449658	18.4589269066117	4.42036696531839e-76	4.07397093585435e-73	T_REG_VS_OTHER_CD4T_CELLS
1305	DBX2	117.278601340312	5.13407079673599	0.256857363133902	18.2887951021547	1.01636863179128e-74	8.58662099091663e-72	T_REG_VS_OTHER_CD4T_CELLS
1306	WNT16	29.9862832755015	3.04912206291675	0.13764799076443	18.0370214660128	9.97789220503207e-73	7.78122085958578e-70	T_REG_VS_OTHER_CD4T_CELLS
1307	DENND5A	300.187185682137	-2.10730549550391	0.0985299666561649	-15.5916113296691	8.30129650256863e-55	6.01132456736006e-52	T_REG_VS_OTHER_CD4T_CELLS
1308	SATB1	1251.2311195243	-1.74542245862671	0.0759600430690613	-15.4911274729858	3.98244711249088e-54	2.69160325509551e-51	T_REG_VS_OTHER_CD4T_CELLS
1309	PDGFD	34.6838915820204	3.41069543092602	0.186243637641628	15.4371319924473	9.21057842643114e-54	5.83605275544743e-51	T_REG_VS_OTHER_CD4T_CELLS
1310	GNG3	67.0304826670818	2.77795703758299	0.146685872734349	15.2924283022516	8.58870309857944e-53	5.12189835372932e-50	T_REG_VS_OTHER_CD4T_CELLS
1311	ADIRF	552.189080894864	1.85272914531575	0.0849956455016675	15.0908956586468	1.85901541249548e-51	1.04703879177107e-48	T_REG_VS_OTHER_CD4T_CELLS
1312	BCAR3	46.7813300027267	2.86068227793838	0.154536093155475	14.8176842088505	1.12599877865952e-49	6.00809243055274e-47	T_REG_VS_OTHER_CD4T_CELLS
1313	TNIP3	34.8860905326624	3.05001822035394	0.171253895865569	14.6950543318176	6.93428471968017e-49	3.51498892440588e-46	T_REG_VS_OTHER_CD4T_CELLS
1314	FABP3	50.2079911764447	2.45629730308038	0.133311766889859	14.356562299456	9.69166345073834e-47	4.67876590778978e-44	T_REG_VS_OTHER_CD4T_CELLS
1315	RBPMS	15.9393776600196	3.97701752333136	0.232002002435948	14.2481471794042	4.60333200160123e-46	2.12129908328333e-43	T_REG_VS_OTHER_CD4T_CELLS
1316	CCR10	37.7248302948444	3.01934129420647	0.17566523609309	13.9044167754188	5.95502900941354e-44	2.62487322162759e-41	T_REG_VS_OTHER_CD4T_CELLS
1317	IFI30	146.694326461029	1.49549371563762	0.0665152140891142	13.8332695064786	1.60553864738884e-43	6.78206283634504e-41	T_REG_VS_OTHER_CD4T_CELLS
1318	ZNF831	187.093197073927	1.44089786586213	0.0628170132203096	13.7802542299175	3.35090060201328e-43	1.35885721212843e-40	T_REG_VS_OTHER_CD4T_CELLS
1319	TRAT1	262.671382100489	-2.95731583944234	0.176082591226798	-13.7576633697705	4.580946377879e-43	1.7862167068822e-40	T_REG_VS_OTHER_CD4T_CELLS
1320	CHD7	245.190728651082	-1.74367994553816	0.0855711712513804	-13.7134666249832	8.43303996587006e-43	3.16645033977743e-40	T_REG_VS_OTHER_CD4T_CELLS
1321	CD52	294.001160222113	-2.57275989184681	0.150475353856197	-13.5637794839052	6.5663564728086e-42	2.37749006861906e-39	T_REG_VS_OTHER_CD4T_CELLS
1322	IL2RB	217.868441061808	1.64150805236915	0.0792005948022816	13.5225552396071	1.15107058285907e-41	4.02398398931907e-39	T_REG_VS_OTHER_CD4T_CELLS
1323	SAT1	164.605154499191	1.4582561884101	0.0655523253654135	13.4302103728918	4.02267109834574e-41	1.35939465316764e-38	T_REG_VS_OTHER_CD4T_CELLS
1324	C5H16orf74	204.883862505977	1.52188468707062	0.0706504522318062	13.4111452810802	5.20290858281263e-41	1.70151894234047e-38	T_REG_VS_OTHER_CD4T_CELLS
1325	DPYSL2	80.1481898535411	1.90839673065037	0.101026616730819	13.2363852041834	5.4090191722683e-40	1.71364488651425e-37	T_REG_VS_OTHER_CD4T_CELLS
1326	ANXA2	657.840618018511	1.44149398577415	0.0660384306761828	13.1747451221309	1.22640912352162e-39	3.76767748310974e-37	T_REG_VS_OTHER_CD4T_CELLS
1327	POU2F2	137.766613093254	1.63454393344228	0.0805511502133626	13.1348563500243	2.07885554748862e-39	6.19865810012931e-37	T_REG_VS_OTHER_CD4T_CELLS
1328	MCTP1	101.927238872429	1.90330136071348	0.102496654015027	13.0811268602706	4.2213536087294e-39	1.22274522529425e-36	T_REG_VS_OTHER_CD4T_CELLS
1329	ADA	123.712949437689	1.74235058651913	0.0897493794676212	13.071418913343	4.79624619537743e-39	1.35067622024268e-36	T_REG_VS_OTHER_CD4T_CELLS
1330	TNFSF8	269.245718141302	-1.93060268480929	0.105265572157222	-12.9993700585988	1.23355184151528e-38	3.37993204575188e-36	T_REG_VS_OTHER_CD4T_CELLS
1331	CAPG	682.077011218738	1.19621746254368	0.0483883627050602	12.7909563333017	1.84193249604963e-37	4.91408201182924e-35	T_REG_VS_OTHER_CD4T_CELLS
1332	CDH23	107.051897041782	1.9156850400626	0.106550924094787	12.7242121665704	4.33828434153249e-37	1.12773145267837e-34	T_REG_VS_OTHER_CD4T_CELLS
1333	LGALS1	1703.13620186273	1.47272784897604	0.0709406372603915	12.696306764861	6.19865901398946e-37	1.57105012709563e-34	T_REG_VS_OTHER_CD4T_CELLS
1334	TNFRSF4	72.2811847925135	2.06331278138389	0.116860507694833	12.6355437280256	1.34461444777514e-36	3.32480518818155e-34	T_REG_VS_OTHER_CD4T_CELLS
1335	TMEM71	110.317668444882	-2.31354332414122	0.138318873767392	-12.5703659436105	3.07298212802585e-36	7.41759352712525e-34	T_REG_VS_OTHER_CD4T_CELLS
1336	PLCL2	1317.44713799064	-1.15910877003931	0.0468939787369258	-12.4225350763872	1.97211697727276e-35	4.64960974781192e-33	T_REG_VS_OTHER_CD4T_CELLS
1337	ENSCAFG00000023111	2395.98323223669	1.20184450290022	0.0506654363367412	12.3535778953301	4.65922524471964e-35	1.07352785297654e-32	T_REG_VS_OTHER_CD4T_CELLS
1338	TUBB6	47.6709726639604	2.13103405972616	0.129855121385676	12.0914608613704	1.17184303448753e-33	2.6400321519188e-31	T_REG_VS_OTHER_CD4T_CELLS
1339	CDK6	619.561261669891	-1.53072076705276	0.0794600240713168	-12.0693403793477	1.53358612750765e-33	3.37989046971143e-31	T_REG_VS_OTHER_CD4T_CELLS
1340	JDP2	96.656200678542	1.99177806969704	0.11886203829928	12.0442565512816	2.07942687061798e-33	4.4853680030479e-31	T_REG_VS_OTHER_CD4T_CELLS
1341	ENSCAFG00000025332	114.069243956053	1.64200695475922	0.0890199300413117	12.0421907146179	2.13217139167978e-33	4.50332366017699e-31	T_REG_VS_OTHER_CD4T_CELLS
1342	CORO2B	55.8172933942592	1.77134832230718	0.101235499275628	11.9152172219832	9.86088532877215e-33	2.04019705026718e-30	T_REG_VS_OTHER_CD4T_CELLS
1343	SBF2	159.737723830566	-1.7818380092489	0.102212711571104	-11.9022975028552	1.15133111867684e-32	2.33443897622916e-30	T_REG_VS_OTHER_CD4T_CELLS
1344	GAB3	143.559667588264	-2.44456794257805	0.160106551888919	-11.8111292276661	3.41937705369931e-32	6.79718520988306e-30	T_REG_VS_OTHER_CD4T_CELLS
1345	ITGB1	1108.61333017164	1.6943063754636	0.096254178040959	11.7910625076198	4.34030446491825e-32	8.46192435871946e-30	T_REG_VS_OTHER_CD4T_CELLS
1346	KRT27	15.574694198831	3.60756763833286	0.259806471684203	11.5164259984604	1.09040633037063e-30	2.0857621466599e-28	T_REG_VS_OTHER_CD4T_CELLS
1347	YAP1	24.9045817105224	2.72841679341775	0.186357127808099	11.4615349777574	2.05834075335196e-30	3.8643441773115e-28	T_REG_VS_OTHER_CD4T_CELLS
1348	ENSCAFG00000024259	179.156033958179	-2.71374579475145	0.191138393316762	-11.3308780372642	9.2275042812473e-30	1.70088069824155e-27	T_REG_VS_OTHER_CD4T_CELLS
1349	HARBI1	76.0550719527709	2.26067727475366	0.147261118986437	11.2414390445816	2.55188185651025e-29	4.61981754666088e-27	T_REG_VS_OTHER_CD4T_CELLS
1350	GAPDH	1358.65530532956	1.09901058371172	0.0465260917097045	11.2123683758724	3.54576700429102e-29	6.30648875254427e-27	T_REG_VS_OTHER_CD4T_CELLS
1351	GAS7	16.8058657470681	2.54355435414887	0.18092693572953	11.2029202575902	3.94510566007479e-29	6.89577261755832e-27	T_REG_VS_OTHER_CD4T_CELLS
1352	PDE3B	640.040440189412	-2.72257903797364	0.20642504909744	-11.1860925877694	4.76993804973274e-29	8.19620880477806e-27	T_REG_VS_OTHER_CD4T_CELLS
1353	FAM241A	286.686860640582	-2.30104485391354	0.157262609738079	-11.1456532446139	7.51904911583797e-29	1.27046866560609e-26	T_REG_VS_OTHER_CD4T_CELLS
1354	REEP3	348.387739172797	-1.40567230729736	0.0754350628929038	-11.0474785408615	2.25458478131854e-28	3.74704598573892e-26	T_REG_VS_OTHER_CD4T_CELLS
1355	ENSCAFG00000015798	678.186658199	1.24309317052685	0.060820066609527	10.9804079746222	4.74774781187082e-28	7.7633334381849e-26	T_REG_VS_OTHER_CD4T_CELLS
1356	SORCS2	17.1553737485725	2.68898512454592	0.206515799397825	10.9269747443551	8.56566239774636e-28	1.37839183156115e-25	T_REG_VS_OTHER_CD4T_CELLS
1357	KLF7	150.526312964519	-1.60340901944307	0.0964791024477833	-10.7147648943712	8.6777455294635e-27	1.37460912777658e-24	T_REG_VS_OTHER_CD4T_CELLS
1358	ALPK2	114.471999977261	-2.39374468680174	0.173572357594026	-10.6698618338818	1.40835645300523e-26	2.19660272624108e-24	T_REG_VS_OTHER_CD4T_CELLS
1359	FAS	209.746333245831	1.23929509098003	0.0625164278592201	10.6180092977901	2.45745822616038e-26	3.77480477224454e-24	T_REG_VS_OTHER_CD4T_CELLS
1360	TIGIT	9.70108874238837	3.00623456239767	0.238079308654561	10.6164644595761	2.49845493924965e-26	3.78049793643477e-24	T_REG_VS_OTHER_CD4T_CELLS
1361	AUTS2	138.935727865341	-3.42618445402907	0.267826222502686	-10.5916344263228	3.2585198900816e-26	4.85806980083048e-24	T_REG_VS_OTHER_CD4T_CELLS
1362	FAR2	211.192578094473	-1.68973644942653	0.108252520134548	-10.4810062427922	1.05613981701895e-25	1.55176021230987e-23	T_REG_VS_OTHER_CD4T_CELLS
1363	ENSCAFG00000029421	31.74527565128	2.02447741649593	0.142162313157887	10.3709360851705	3.36214913013188e-25	4.86935255446815e-23	T_REG_VS_OTHER_CD4T_CELLS
1364	COBLL1	42.1755138509533	2.48282471869998	0.183224544299442	10.3408357764437	4.60503609708606e-25	6.57547266933218e-23	T_REG_VS_OTHER_CD4T_CELLS
1365	ZNF536	68.1437015733976	-3.5742252575995	0.28401249902012	-10.2289448419735	1.47113477429157e-24	2.07143949191221e-22	T_REG_VS_OTHER_CD4T_CELLS
1366	ENSCAFG00000017264	49.8820779067326	1.69853328813532	0.112046263270538	10.1079647623155	5.09312967358135e-24	7.07317104531065e-22	T_REG_VS_OTHER_CD4T_CELLS
1367	HNRNPLL	321.7181374135	1.25861325892999	0.0683426131263867	10.0266474747182	1.16401913561121e-23	1.59470621578736e-21	T_REG_VS_OTHER_CD4T_CELLS
1368	IGF1R	133.182577045948	-2.78635639200585	0.238821008425186	-9.93861713908347	2.82724561607686e-23	3.82168214077163e-21	T_REG_VS_OTHER_CD4T_CELLS
1369	RGS10	285.09878556385	-1.87244488800176	0.132482759238706	-9.92974930749664	3.09031504683592e-23	4.12231762431876e-21	T_REG_VS_OTHER_CD4T_CELLS
1370	BACH2	1055.43375854398	-1.34039102285051	0.0791408951391624	-9.86386093233942	5.97082752726134e-23	7.86133110017864e-21	T_REG_VS_OTHER_CD4T_CELLS
1371	IL2RA	126.341771660367	2.23410172284319	0.173507145844729	9.81515265838482	9.68912246724819e-23	1.25933748170464e-20	T_REG_VS_OTHER_CD4T_CELLS
1372	SERPINB6	45.9175914856657	1.70726066597141	0.115981665114424	9.74972211957647	1.84973893558427e-22	2.37375358594345e-20	T_REG_VS_OTHER_CD4T_CELLS
1373	AP1S2	61.8119285845955	1.49438340785516	0.0960263198094309	9.68632345393787	3.44714609424634e-22	4.36839588793368e-20	T_REG_VS_OTHER_CD4T_CELLS
1374	NIBAN1	329.245110969519	1.36976542744733	0.0837538966868348	9.59468893506408	8.41706084593931e-22	1.05348349205102e-19	T_REG_VS_OTHER_CD4T_CELLS
1375	ENSCAFG00000028482	46.9656158552344	1.9997102289382	0.15290180744415	9.52672795012748	1.62318701342322e-21	2.0068134075713e-19	T_REG_VS_OTHER_CD4T_CELLS
1376	FGD6	11.9050730208464	2.39470837127943	0.19470562661224	9.52534507977159	1.64494494184312e-21	2.00921106269946e-19	T_REG_VS_OTHER_CD4T_CELLS
1377	E2F2	20.2665133175229	2.13942175884007	0.169067011278961	9.52405439586759	1.66551263427218e-21	2.01011512931564e-19	T_REG_VS_OTHER_CD4T_CELLS
1378	DYNLL1.1	58.4790285188152	1.45273800868118	0.0932053369852918	9.47872887759925	2.57399358060598e-21	3.07001728472746e-19	T_REG_VS_OTHER_CD4T_CELLS
1379	ATP10A	514.533423964405	-1.33963467173672	0.0815731689055498	-9.4435082093536	3.60502726297782e-21	4.24974027814758e-19	T_REG_VS_OTHER_CD4T_CELLS
1380	PRKN	139.64622184057	-2.10181539819283	0.171185643669081	-9.40279778436739	5.31311300114691e-21	6.19130340294568e-19	T_REG_VS_OTHER_CD4T_CELLS
1381	PRDM1	186.128470749578	1.44979385315443	0.0938957444484913	9.39258079558306	5.85477666100416e-21	6.74496883968866e-19	T_REG_VS_OTHER_CD4T_CELLS
1382	TENT5A	8.39241784597661	2.99759300917641	0.256974409882487	9.39030088778151	5.98290968173859e-21	6.81513914083886e-19	T_REG_VS_OTHER_CD4T_CELLS
1383	ENSCAFG00000012860	76.748527776898	1.5659065291675	0.108362632137405	9.27890444379586	1.71230069495355e-20	1.92881160504878e-18	T_REG_VS_OTHER_CD4T_CELLS
1384	MKI67	13.8883649782284	2.34993989984132	0.199459100141572	9.23225966480085	2.64981758690566e-20	2.9520715050604e-18	T_REG_VS_OTHER_CD4T_CELLS
1385	CENPF	10.8799731217294	2.58784105192648	0.229558333708236	9.18446106296405	4.13593145983672e-20	4.55761664563311e-18	T_REG_VS_OTHER_CD4T_CELLS
1386	MTMR2	25.0255245732921	2.01748580797641	0.16275493972101	9.08658049350626	1.0220283378259e-19	1.11412078375043e-17	T_REG_VS_OTHER_CD4T_CELLS
1387	MGLL	150.45643050283	1.22690411479887	0.0720198553184082	9.06165764828094	1.28482905976895e-19	1.38570180935506e-17	T_REG_VS_OTHER_CD4T_CELLS
1388	ARID5B	427.137095822419	1.12905270424355	0.0614872344714895	9.02570596388021	1.78540426324535e-19	1.90530825481909e-17	T_REG_VS_OTHER_CD4T_CELLS
1389	DLGAP2	98.6117925083962	-1.94603610193659	0.157219798730885	-9.0024851731824	2.20664999093039e-19	2.33031433417212e-17	T_REG_VS_OTHER_CD4T_CELLS
1390	KLHL3	28.4047706493427	1.88288905343859	0.151948086509948	8.77999277888309	1.63485154341912e-18	1.69123723950848e-16	T_REG_VS_OTHER_CD4T_CELLS
1391	NCALD	176.381454400912	-1.48851086806842	0.105045085790457	-8.7809540294786	1.62093794714097e-18	1.69123723950848e-16	T_REG_VS_OTHER_CD4T_CELLS
1392	ENSCAFG00000002834	9.76616350296754	2.52525392474084	0.224835307614379	8.73985781916488	2.33403985890109e-18	2.39015112015548e-16	T_REG_VS_OTHER_CD4T_CELLS
1393	LHFPL6	38.1287468197347	2.72078212122744	0.250743711453327	8.71832076201934	2.82358090212558e-18	2.86254631857491e-16	T_REG_VS_OTHER_CD4T_CELLS
1394	MCC	309.016543148736	1.34859481539495	0.0903674402731686	8.67426988397664	4.16212165123947e-18	4.17778111883819e-16	T_REG_VS_OTHER_CD4T_CELLS
1395	RALGPS2	332.008801904554	-1.42926402582338	0.100479315356517	-8.6596800588309	4.73090203379793e-18	4.70214557045524e-16	T_REG_VS_OTHER_CD4T_CELLS
1396	S100A8	6476.26397161697	1.26404670567043	0.0808389381935527	8.65283025859018	5.02377169103134e-18	4.94475702948308e-16	T_REG_VS_OTHER_CD4T_CELLS
1397	PTGER2	26.2032854730587	1.74960086887691	0.138894578285166	8.6422738708434	5.51051440130687e-18	5.37169182696625e-16	T_REG_VS_OTHER_CD4T_CELLS
1398	AFAP1	68.5058260596222	1.54077980222858	0.11280137185551	8.62452640604247	6.43584297811331e-18	6.21395962972502e-16	T_REG_VS_OTHER_CD4T_CELLS
1399	EHD3	47.2770441938592	1.48225502607677	0.106411613891964	8.6139432605647	7.05896381595146e-18	6.7512995439732e-16	T_REG_VS_OTHER_CD4T_CELLS
1400	VWA5A	13.0846170626841	3.08458151511617	0.281734456004223	8.60392612451286	7.70345745198744e-18	7.29884594843446e-16	T_REG_VS_OTHER_CD4T_CELLS
1401	IRF4	33.0431279559813	1.70320151745127	0.136457470622443	8.49952729961695	1.90364286040214e-17	1.7869566035886e-15	T_REG_VS_OTHER_CD4T_CELLS
1402	CD38	76.6491896931412	-2.20639575612446	0.20186746051879	-8.49392068566176	1.9978066900843e-17	1.85814350679584e-15	T_REG_VS_OTHER_CD4T_CELLS
1403	LRAT	6.51750436362366	2.63571150074937	0.255132758488994	8.48628780551052	2.13342684186489e-17	1.96624375662057e-15	T_REG_VS_OTHER_CD4T_CELLS
1404	RASSF2	115.093646154979	-1.39748730729542	0.0976683160764069	-8.48154894636179	2.22215546704925e-17	2.02956865990498e-15	T_REG_VS_OTHER_CD4T_CELLS
1405	TESC	324.8683093104	1.2030633881096	0.0743924347268867	8.45867105202563	2.7044171706281e-17	2.44798047105604e-15	T_REG_VS_OTHER_CD4T_CELLS
1406	ZBTB16	78.892598171583	-2.67617076889753	0.294456384117514	-8.45473414949779	2.79723934708967e-17	2.50959402661904e-15	T_REG_VS_OTHER_CD4T_CELLS
1407	ITGA9	24.5071972842322	2.06542112373153	0.177845875172818	8.38240306007184	5.18578996098781e-17	4.61171391442934e-15	T_REG_VS_OTHER_CD4T_CELLS
1408	GATA3	426.707128355577	1.14905135828894	0.0689814724376184	8.35517573832256	6.53353701447895e-17	5.75973897850327e-15	T_REG_VS_OTHER_CD4T_CELLS
1409	NKAIN2	71.1582197909097	-2.97435023277862	0.309523405354581	-8.28686420624389	1.16273258634114e-16	1.01618818623504e-14	T_REG_VS_OTHER_CD4T_CELLS
1410	PDE7A	278.264281897134	-1.16891563217548	0.0719583376185562	-8.28305901690946	1.20050889835983e-16	1.04023583004889e-14	T_REG_VS_OTHER_CD4T_CELLS
1411	RGS1	612.735705007068	1.41279932252134	0.105426540630621	8.26424540576121	1.40581147390386e-16	1.20780650190147e-14	T_REG_VS_OTHER_CD4T_CELLS
1412	BHLHE40	60.8923498233962	-1.93803445443621	0.16947764153604	-8.25689697471165	1.49508366641553e-16	1.27371077395972e-14	T_REG_VS_OTHER_CD4T_CELLS
1413	PHYH	113.54648516076	1.17751493212891	0.0727733579541201	8.24921807317182	1.5943426351412e-16	1.34695380292179e-14	T_REG_VS_OTHER_CD4T_CELLS
1414	RDX	678.828308395682	1.05116585719136	0.0576586602764589	8.24021584377688	1.71900259039973e-16	1.44026845136136e-14	T_REG_VS_OTHER_CD4T_CELLS
1415	LTB	2427.84934026219	-0.899530680556569	0.0393681545483827	-8.2187051865106	2.05712043766338e-16	1.70943336041241e-14	T_REG_VS_OTHER_CD4T_CELLS
1416	LEF1	2077.4612762456	-1.11184794178411	0.0653768435817049	-8.21451801541899	2.13018116463197e-16	1.75575419894625e-14	T_REG_VS_OTHER_CD4T_CELLS
1417	GIMAP8	232.80176687431	-1.38219313878326	0.100562336619147	-8.19333314413197	2.54089616239787e-16	2.0773875237411e-14	T_REG_VS_OTHER_CD4T_CELLS
1418	SCEL	102.525177530673	1.50037963794227	0.114073503595774	8.12438743488406	4.49627384051412e-16	3.64665793561058e-14	T_REG_VS_OTHER_CD4T_CELLS
1419	COL6A5	76.3971249636724	-2.46332719922234	0.238297077086111	-8.08167590798544	6.38826938760454e-16	5.14002182948689e-14	T_REG_VS_OTHER_CD4T_CELLS
1420	KSR2	36.9815649351189	1.79567571643431	0.154409687165713	8.07834445789692	6.56519427132772e-16	5.24078263958429e-14	T_REG_VS_OTHER_CD4T_CELLS
1421	CCDC22	41.8439369837733	1.5181396367033	0.118913653981613	8.06910066853039	7.08178582731566e-16	5.60899568104111e-14	T_REG_VS_OTHER_CD4T_CELLS
1422	ACOT9	240.784659418875	1.09599261346127	0.0651919190275921	7.97686120407455	1.50101453269244e-15	1.17963452189426e-13	T_REG_VS_OTHER_CD4T_CELLS
1423	CRIP1	6691.42733428764	0.906018106374873	0.0412810183747471	7.96480632847347	1.65482750255612e-15	1.29051086314723e-13	T_REG_VS_OTHER_CD4T_CELLS
1424	SRRM4	41.7824720178018	1.79068297320106	0.1518418788948	7.95749129733036	1.75562466447422e-15	1.3586658662931e-13	T_REG_VS_OTHER_CD4T_CELLS
1425	PLVAP	570.429569202275	1.08289613450884	0.064398952486389	7.92365631432461	2.30626515896048e-15	1.77128152890465e-13	T_REG_VS_OTHER_CD4T_CELLS
1426	JAKMIP1	50.3254345894164	1.6812681909823	0.143051945784043	7.91360434917455	2.50042073900702e-15	1.90565826708551e-13	T_REG_VS_OTHER_CD4T_CELLS
1427	FRMD4A	11.0638998827497	2.16476268711648	0.20972388977319	7.91269187322547	2.51882232974412e-15	1.90565826708551e-13	T_REG_VS_OTHER_CD4T_CELLS
1428	E2F3	32.4807175638928	1.77367289823065	0.155000536543754	7.85155073215736	4.10924219484938e-15	3.08588869417652e-13	T_REG_VS_OTHER_CD4T_CELLS
1429	ENSCAFG00000041010	44.3299364337986	2.41362929685943	0.241914195203459	7.80725436736174	5.84472353915621e-15	4.35689759117394e-13	T_REG_VS_OTHER_CD4T_CELLS
1430	TLE4	302.419853190998	-1.26080673767872	0.0893301964770316	-7.7941361072711	6.48506157699146e-15	4.79894556697368e-13	T_REG_VS_OTHER_CD4T_CELLS
1431	CTSW	70.042967449149	1.63638641405663	0.140008216998719	7.73950556349361	9.98041716279046e-15	7.33199052147607e-13	T_REG_VS_OTHER_CD4T_CELLS
1432	IL12RB2	62.3229222566099	-2.54151378409708	0.271869077524329	-7.68017177077562	1.58875413840191e-14	1.1587618313035e-12	T_REG_VS_OTHER_CD4T_CELLS
1433	LGALS3	837.817286586184	1.42165845574073	0.114218364034511	7.66925311000804	1.73000752554438e-14	1.25277259242635e-12	T_REG_VS_OTHER_CD4T_CELLS
1434	BTBD11	125.301692456055	-1.61050762339391	0.143338792337846	-7.64963559629104	2.01549646669456e-14	1.44915625385457e-12	T_REG_VS_OTHER_CD4T_CELLS
1435	RNF130	867.308415399058	-0.929748928743088	0.0462185706202251	-7.64380582689783	2.10893370452519e-14	1.50565985186453e-12	T_REG_VS_OTHER_CD4T_CELLS
1436	TPM4	106.612117508865	1.23133747961358	0.0871485727360025	7.59771515790669	3.01404838270954e-14	2.13681276251114e-12	T_REG_VS_OTHER_CD4T_CELLS
1437	TRIB1	14.9861400232064	1.8254960314017	0.168279393484992	7.57082315337886	3.70866643594472e-14	2.6110041894172e-12	T_REG_VS_OTHER_CD4T_CELLS
1438	SYNE2	66.8831307304682	1.61472938781661	0.134944498347169	7.56826928933916	3.78229313891401e-14	2.64447502360761e-12	T_REG_VS_OTHER_CD4T_CELLS
1439	FLVCR2	20.5994238953884	2.09534660234136	0.202727688127883	7.55154852554018	4.30113230037646e-14	2.98663556583675e-12	T_REG_VS_OTHER_CD4T_CELLS
1440	PRR5L	11.2046993267805	2.30382868176328	0.236042985686256	7.54954369902304	4.3678582258086e-14	3.01233650974473e-12	T_REG_VS_OTHER_CD4T_CELLS
1441	PRKX	93.842659893607	-1.99098795305984	0.208801284700132	-7.53242820799755	4.98053108944159e-14	3.41166379626749e-12	T_REG_VS_OTHER_CD4T_CELLS
1442	C7H1orf21	153.319849873472	1.23995656393719	0.0891680928062855	7.49015121686686	6.87943067817841e-14	4.68078310170287e-12	T_REG_VS_OTHER_CD4T_CELLS
1443	APOBR	74.7157336478645	1.5607718673547	0.135789646363249	7.45890194558906	8.72465031973798e-14	5.89670032943358e-12	T_REG_VS_OTHER_CD4T_CELLS
1444	PIK3CD	250.057502796862	-1.0655364724767	0.0663898204837723	-7.42145453723855	1.15841017910045e-13	7.77745854021219e-12	T_REG_VS_OTHER_CD4T_CELLS
1445	PCSK6	16.3012712604448	-2.81984828201585	0.273549287089328	-7.39490538415756	1.41508998610386e-13	9.43827781521113e-12	T_REG_VS_OTHER_CD4T_CELLS
1446	SYT11	8.29022208695339	2.10725252790385	0.217184910379371	7.35296333765249	1.93860124173059e-13	1.28454505808266e-11	T_REG_VS_OTHER_CD4T_CELLS
1447	KCNC2	14.6426992022622	-2.82638497031406	0.286873001710473	-7.30509906923848	2.77062527472959e-13	1.81920221098709e-11	T_REG_VS_OTHER_CD4T_CELLS
1448	CCND2	237.713823427725	-1.14093575248839	0.0778909575622433	-7.3045781194702	2.78138037781612e-13	1.81920221098709e-11	T_REG_VS_OTHER_CD4T_CELLS
1449	MPP7	140.391653211115	-1.39391240862342	0.115196932661591	-7.30275099913457	2.81942673264253e-13	1.83226591125192e-11	T_REG_VS_OTHER_CD4T_CELLS
1450	SPATS2L	342.378834765002	1.01486240918143	0.0608505274128231	7.24868939297548	4.20823688502114e-13	2.71739525734677e-11	T_REG_VS_OTHER_CD4T_CELLS
1451	DOCK3	1531.08974278252	-0.967565030941689	0.0545708787043844	-7.20541202626437	5.78685959568801e-13	3.71311282158766e-11	T_REG_VS_OTHER_CD4T_CELLS
1452	TNS1	31.7657652357173	-2.15422811047945	0.228634629064712	-7.17645827107832	7.15404737178635e-13	4.56149259466478e-11	T_REG_VS_OTHER_CD4T_CELLS
1453	GAB2	387.944463210526	-1.19268197994653	0.0878908037440694	-7.15298536482041	8.4910660449546e-13	5.38015172273436e-11	T_REG_VS_OTHER_CD4T_CELLS
1454	DCLRE1A	76.613101288835	1.2854824780828	0.100279661715085	7.14272967655939	9.14954549086643e-13	5.76137218549092e-11	T_REG_VS_OTHER_CD4T_CELLS
1455	ATRNL1	53.7968567607065	-2.19366980139335	0.230421136577842	-7.13472656441643	9.69797517851741e-13	6.06901681233392e-11	T_REG_VS_OTHER_CD4T_CELLS
1456	TMEM176A	5.49431689203757	2.72402266292606	0.30557420215094	7.11048480774583	1.15636031619863e-12	7.19213551265138e-11	T_REG_VS_OTHER_CD4T_CELLS
1457	PDE4B	627.264314155623	-1.08433919236111	0.0723972106243116	-7.07855788658606	1.45662279520488e-12	9.0044157913336e-11	T_REG_VS_OTHER_CD4T_CELLS
1458	LMNA	309.979430754474	1.08070281674006	0.0715055273621679	7.07021555322367	1.54693216420719e-12	9.50472623074697e-11	T_REG_VS_OTHER_CD4T_CELLS
1459	EMB	323.53372811391	-1.11224411379253	0.0768883925194536	-7.0646718203574	1.60996024706561e-12	9.83239577394648e-11	T_REG_VS_OTHER_CD4T_CELLS
1460	TSPAN2	9.62288724452839	2.36554434630375	0.245712355406383	6.99367829092078	2.67771191737867e-12	1.62554751008293e-10	T_REG_VS_OTHER_CD4T_CELLS
1461	LGALS9	123.489533503725	1.15089312892295	0.0828029434985858	6.93653663636026	4.01829075909927e-12	2.4248471259374e-10	T_REG_VS_OTHER_CD4T_CELLS
1462	MVB12B	79.3979252976512	-1.84165133960692	0.192393888268259	-6.93443690331368	4.07842384862816e-12	2.446571655467e-10	T_REG_VS_OTHER_CD4T_CELLS
1463	CAPN2	97.473748455396	1.13283857989702	0.0812316267137667	6.93207024514112	4.14725917600046e-12	2.47323020742898e-10	T_REG_VS_OTHER_CD4T_CELLS
1464	GALNT14	5.47460823278172	2.34157242724852	0.26783817661211	6.91200612966661	4.77847203445869e-12	2.83299119797323e-10	T_REG_VS_OTHER_CD4T_CELLS
1465	ARPC1B	1093.91099405201	0.804649408065359	0.0326917527324596	6.89691203003668	5.31450683937067e-12	3.13246920567092e-10	T_REG_VS_OTHER_CD4T_CELLS
1466	TBXAS1	35.9837052537485	1.58826757257014	0.148810969703618	6.89416652346067	5.41815260933585e-12	3.17510006667323e-10	T_REG_VS_OTHER_CD4T_CELLS
1467	CEP57L1	66.9717671779033	-1.63939947713403	0.160041283016129	-6.86928663720452	6.45237431141512e-12	3.75943510167394e-10	T_REG_VS_OTHER_CD4T_CELLS
1468	SRGN	364.244085230079	0.915499926691787	0.0494533911363551	6.8486976336081	7.45253252608377e-12	4.3173585571107e-10	T_REG_VS_OTHER_CD4T_CELLS
1469	SCML4	1124.54912984192	-0.871189489997704	0.0430052603304654	-6.84560047952729	7.61557433298031e-12	4.3867438970315e-10	T_REG_VS_OTHER_CD4T_CELLS
1470	CCND1	17.4659808525795	-2.5380169210866	0.281654601329711	-6.82800965750402	8.610079170028e-12	4.93158093930756e-10	T_REG_VS_OTHER_CD4T_CELLS
1471	ID3	64.2874381068713	1.28631574216365	0.103241190576016	6.80020493530511	1.04470432091645e-11	5.95011932890507e-10	T_REG_VS_OTHER_CD4T_CELLS
1472	ENSCAFG00000014011	9.93980117809472	2.19647326893946	0.259758566687917	6.79932002398659	1.0511408756159e-11	5.95333307094639e-10	T_REG_VS_OTHER_CD4T_CELLS
1473	ICA1	29.0117935988158	1.61089127094322	0.155567701394191	6.79154992605167	1.10935178803076e-11	6.24811579280878e-10	T_REG_VS_OTHER_CD4T_CELLS
1474	BEND7	58.5309970296435	-1.97508540848541	0.218465677657133	-6.7785150825343	1.21417303431396e-11	6.80071061982041e-10	T_REG_VS_OTHER_CD4T_CELLS
1475	VIM	7924.89212855112	0.987504196243476	0.0612180567360687	6.76830939798253	1.30295891316029e-11	7.25791069319727e-10	T_REG_VS_OTHER_CD4T_CELLS
1476	SRGAP3	44.9602775598341	-1.83620017452507	0.192329899072135	-6.76161506290373	1.36461875912441e-11	7.55983878688704e-10	T_REG_VS_OTHER_CD4T_CELLS
1477	VPS54	236.897924192088	-1.10454930389126	0.0792022095278975	-6.75706400651748	1.4081599384974e-11	7.75865513939491e-10	T_REG_VS_OTHER_CD4T_CELLS
1478	BCL2	1892.40991755821	-0.899740329617027	0.0478617623789736	-6.74172137740533	1.56521020750145e-11	8.57735193710796e-10	T_REG_VS_OTHER_CD4T_CELLS
1479	RCAN3	399.335052118259	-0.97237664113101	0.0590573467790213	-6.73383815540762	1.65244979760472e-11	9.00673981081543e-10	T_REG_VS_OTHER_CD4T_CELLS
1480	GPX1	1839.96067509969	0.884939783878364	0.0457164057220895	6.72562139158724	1.74844654234706e-11	9.47901125471363e-10	T_REG_VS_OTHER_CD4T_CELLS
1481	SEPTIN10	68.1462277661157	1.37061939814437	0.121426520327757	6.71325701070098	1.90327443505741e-11	1.0263508629049e-09	T_REG_VS_OTHER_CD4T_CELLS
1482	ENSCAFG00000030873	446.749579075173	-0.965229418978692	0.0582691707604044	-6.70689461544069	1.98809729964221e-11	1.06641959914141e-09	T_REG_VS_OTHER_CD4T_CELLS
1483	ZNF462	43.0761759217113	-2.00506914414106	0.238194890986898	-6.65882708553519	2.76021437968957e-11	1.47279228322594e-09	T_REG_VS_OTHER_CD4T_CELLS
1484	NR5A2	8.88382537053347	-2.60488648622707	0.305936055323002	-6.64654405167952	3.00054676456625e-11	1.59264623555878e-09	T_REG_VS_OTHER_CD4T_CELLS
1485	CLNK	58.7580787508226	1.4304963726423	0.135058349731819	6.63808794302453	3.177782614879e-11	1.67793542446059e-09	T_REG_VS_OTHER_CD4T_CELLS
1486	BLK	9.05275651755997	1.99763973785213	0.23601183294343	6.62527701906888	3.46597565466422e-11	1.82062493196818e-09	T_REG_VS_OTHER_CD4T_CELLS
1487	OPTN	836.283646409954	0.828345788207693	0.0377802033659156	6.62083129238456	3.57184440625417e-11	1.86656487580437e-09	T_REG_VS_OTHER_CD4T_CELLS
1488	ENSCAFG00000029652	27.8207751413911	1.49640960371349	0.14194023690535	6.60782017522762	3.90020024430583e-11	2.02770410650115e-09	T_REG_VS_OTHER_CD4T_CELLS
1489	TCF7	276.831518614402	-1.07390147950393	0.076284773766531	-6.59470992892849	4.26088109869148e-11	2.20391900910889e-09	T_REG_VS_OTHER_CD4T_CELLS
1490	ENSCAFG00000028940	68.2039198183579	-1.78262779093641	0.202040178512413	-6.572501109261	4.94770188649506e-11	2.54618282869477e-09	T_REG_VS_OTHER_CD4T_CELLS
1491	PTPN13	121.234274877569	-1.56323747576378	0.160718526802901	-6.55517149726753	5.55779672343465e-11	2.84570420112023e-09	T_REG_VS_OTHER_CD4T_CELLS
1492	DCXR	17.3440227376476	1.76015685533738	0.190412669747829	6.5329745565033	6.447610075822e-11	3.28471713309967e-09	T_REG_VS_OTHER_CD4T_CELLS
1493	ENSCAFG00000044253	122.60527923222	-1.21997082469561	0.101026006698922	-6.50111823437005	7.97251383538341e-11	4.04126726315585e-09	T_REG_VS_OTHER_CD4T_CELLS
1494	NPAS2	31.9930138126961	-2.07913416003909	0.237458857994006	-6.48515613707345	8.86399413077682e-11	4.44867190583245e-09	T_REG_VS_OTHER_CD4T_CELLS
1495	INSR	19.6540794317739	-2.28747570070092	0.270430201853448	-6.48572681315201	8.83050449049667e-11	4.44867190583245e-09	T_REG_VS_OTHER_CD4T_CELLS
1496	ARL4C	651.856945724712	1.1800095752594	0.0961055468055122	6.46537029709872	1.01051046670691e-10	5.02184074091894e-09	T_REG_VS_OTHER_CD4T_CELLS
1497	ADORA2A	14.0399326453407	1.72408522065058	0.186067009706746	6.46597769533777	1.00645924105132e-10	5.02184074091894e-09	T_REG_VS_OTHER_CD4T_CELLS
1498	EPAS1	38.2509646556314	-2.18037360009057	0.26037712043565	-6.39642193404555	1.59060094462811e-10	7.86610359836086e-09	T_REG_VS_OTHER_CD4T_CELLS
1499	TMEM65	199.396779796427	-1.03978921129861	0.0736978915939979	-6.35515961053423	2.08210315737824e-10	1.02467775774274e-08	T_REG_VS_OTHER_CD4T_CELLS
1500	ACOT7	30.3258945820247	1.49061703195702	0.149224903282995	6.34892573229869	2.16823669794257e-10	1.06191225332086e-08	T_REG_VS_OTHER_CD4T_CELLS
1501	FRMD4B	18.5572570851867	1.62715113518896	0.17453538929632	6.34454618041732	2.23082064003208e-10	1.08731056003102e-08	T_REG_VS_OTHER_CD4T_CELLS
1502	PLCB1	58.9507538801834	-2.06391700280729	0.247908199537094	-6.33589517791306	2.3596717933196e-10	1.14461017419493e-08	T_REG_VS_OTHER_CD4T_CELLS
1503	RNF157	248.99125048644	-0.989038083663478	0.065834094107454	-6.31960259338213	2.62236804345203e-10	1.26597939164365e-08	T_REG_VS_OTHER_CD4T_CELLS
1504	ANOS1	25.5385333179104	-2.06460452340999	0.245198697602785	-6.31165606479389	2.76065212883839e-10	1.32642138778026e-08	T_REG_VS_OTHER_CD4T_CELLS
1505	UBN2	149.450069123163	-1.13472384142881	0.0896466117871808	-6.29687604113091	3.03703952182321e-10	1.45233522038885e-08	T_REG_VS_OTHER_CD4T_CELLS
1506	GSAP	18.1818468812206	-2.16489284569544	0.249738979136818	-6.28484093424371	3.28189546899191e-10	1.56205897956056e-08	T_REG_VS_OTHER_CD4T_CELLS
1507	CLMP	23.4006266375697	-2.21840746517583	0.303335518401155	-6.27070169510686	3.59424630152476e-10	1.70273219648869e-08	T_REG_VS_OTHER_CD4T_CELLS
1508	SAMD12	16.9000867480114	-2.36280800777911	0.302043320325353	-6.24919310785426	4.12578556265941e-10	1.9454518155461e-08	T_REG_VS_OTHER_CD4T_CELLS
1509	CRLF2	31.7409714308034	1.79473683743438	0.192798230927372	6.24491543623984	4.24029461465072e-10	1.98101874669719e-08	T_REG_VS_OTHER_CD4T_CELLS
1510	TNFRSF1B	27.5766249123364	1.46070806441376	0.144810488906182	6.24533326952212	4.22897430994319e-10	1.98101874669719e-08	T_REG_VS_OTHER_CD4T_CELLS
1511	STK38L	192.395577789689	-1.07541468100314	0.0815805174368531	-6.23338104128832	4.56474021375571e-10	2.11799364267536e-08	T_REG_VS_OTHER_CD4T_CELLS
1512	SHTN1	65.2851056573291	-1.49336941475688	0.154041268091989	-6.23302033976486	4.57526738751137e-10	2.11799364267536e-08	T_REG_VS_OTHER_CD4T_CELLS
1513	PTPRN2	25.2229172925378	1.80566401536988	0.202112946851099	6.22788544245592	4.72772541922705e-10	2.17862183182381e-08	T_REG_VS_OTHER_CD4T_CELLS
1514	IKZF4	15.2889795223344	1.88611769594791	0.218092653828665	6.20050890507328	5.62808753282492e-10	2.58178965646059e-08	T_REG_VS_OTHER_CD4T_CELLS
1515	ZSWIM5	14.0183990758513	-2.33704426499261	0.278953837527386	-6.18055778009535	6.38755120944868e-10	2.91698171898156e-08	T_REG_VS_OTHER_CD4T_CELLS
1516	FREM1	31.2990915972334	-2.09237489600117	0.273509855826337	-6.17971801130155	6.42161993399708e-10	2.91938936730325e-08	T_REG_VS_OTHER_CD4T_CELLS
1517	BMERB1	20.4833244113175	1.55889564487488	0.165272044023414	6.17270404722889	6.7131803980657e-10	3.0383135212317e-08	T_REG_VS_OTHER_CD4T_CELLS
1518	LDLRAD4	145.201803797007	-1.67847982934814	0.200530386162833	-6.17171033465745	6.755518313136e-10	3.0438864292699e-08	T_REG_VS_OTHER_CD4T_CELLS
1519	SGIP1	17.7459226986979	-2.30625407576659	0.300694494956925	-6.16360157946948	7.11087264689756e-10	3.18982419886051e-08	T_REG_VS_OTHER_CD4T_CELLS
1520	GLYAT	14.3019035910848	-2.39513311002218	0.286655462729101	-6.1436366968167	8.06531991755038e-10	3.60203582925664e-08	T_REG_VS_OTHER_CD4T_CELLS
1521	CDH1	34.1157304106489	-1.90035112183555	0.224885987409664	-6.13472659438841	8.53057742797832e-10	3.7931137703879e-08	T_REG_VS_OTHER_CD4T_CELLS
1522	CCDC141	11.0751357666414	1.76183435756423	0.208331015183714	6.11551764860085	9.62440299474506e-10	4.26079465330678e-08	T_REG_VS_OTHER_CD4T_CELLS
1523	CST7	12.5216439083692	1.74071006201172	0.206282178237102	6.10714283952911	1.01430457964498e-09	4.47087818627863e-08	T_REG_VS_OTHER_CD4T_CELLS
1524	KLRK1	25.0231307279665	-2.27953964420072	0.2947252603155	-6.08214691310984	1.18583832669405e-09	5.20434153940445e-08	T_REG_VS_OTHER_CD4T_CELLS
1525	ADA2	44.0228439924557	1.21027515954101	0.106249172109029	6.06798695972199	1.29523419183704e-09	5.65995010208789e-08	T_REG_VS_OTHER_CD4T_CELLS
1526	MAL	20.0403122397061	-2.26644864292969	0.315781288204636	-6.0168713254237	1.77820315499677e-09	7.73709166753529e-08	T_REG_VS_OTHER_CD4T_CELLS
1527	FES	15.8617314296937	1.76643967563741	0.202820325939407	6.01136857455726	1.83963618232427e-09	7.97018445145445e-08	T_REG_VS_OTHER_CD4T_CELLS
1528	CNRIP1	7.74275996120376	1.8708274223598	0.237338630450528	6.00192604738302	1.94990514515681e-09	8.41197377089353e-08	T_REG_VS_OTHER_CD4T_CELLS
1529	ACTG1	2565.12252523201	0.847822875754407	0.0450469287152935	5.98868472936732	2.11544773372695e-09	9.08746149344231e-08	T_REG_VS_OTHER_CD4T_CELLS
1530	HS3ST3B1	38.6881589211035	-1.71994657907182	0.200633872183541	-5.97412471757813	2.31328786197388e-09	9.89540605261232e-08	T_REG_VS_OTHER_CD4T_CELLS
1531	CX3CR1	4.42969173501795	2.10979374778507	0.276984923303885	5.95266702040624	2.63807685607682e-09	1.12373206583642e-07	T_REG_VS_OTHER_CD4T_CELLS
1532	FGD4	12.7667270787654	1.66537115771389	0.191607903122914	5.91878080969577	3.24336867395345e-09	1.37578542328619e-07	T_REG_VS_OTHER_CD4T_CELLS
1533	APOBEC3Z3	121.243429753141	1.0149675188907	0.0744100396178397	5.90110347001281	3.61078356846615e-09	1.52525515904624e-07	T_REG_VS_OTHER_CD4T_CELLS
1534	C24H20orf194	50.4630182414309	-1.35034289460159	0.134464632118495	-5.89428149177752	3.76315195539391e-09	1.5830221794101e-07	T_REG_VS_OTHER_CD4T_CELLS
1535	ISG15	55.2532958443465	1.34489882026485	0.131554311248994	5.86611075186538	4.46135857930022e-09	1.86897740813825e-07	T_REG_VS_OTHER_CD4T_CELLS
1536	SERP2	4.24465941488001	2.06676010710509	0.272194982216416	5.84579223759686	5.04162981345102e-09	2.10337625715088e-07	T_REG_VS_OTHER_CD4T_CELLS
1537	SLC4A10	6.44919855584364	-2.28756553715668	0.312815728275847	-5.83471552212436	5.3882418989949e-09	2.23877034311518e-07	T_REG_VS_OTHER_CD4T_CELLS
1538	ARHGEF28	13.2738258188087	1.92801483186262	0.227169493754411	5.82858255784368	5.59001406188762e-09	2.31312500242517e-07	T_REG_VS_OTHER_CD4T_CELLS
1539	TST	14.4023489462947	1.58468583966802	0.180950458129936	5.79389060166601	6.87742666213258e-09	2.83428258132927e-07	T_REG_VS_OTHER_CD4T_CELLS
1540	ASIC3	10.0545717059621	1.71351151694655	0.201088477807604	5.77875776011594	7.52541840221379e-09	3.0763182161953e-07	T_REG_VS_OTHER_CD4T_CELLS
1541	NHLRC2	104.608630038159	1.0391729851676	0.0808972782854871	5.77888776673085	7.51960649782017e-09	3.0763182161953e-07	T_REG_VS_OTHER_CD4T_CELLS
1542	ZNF609	380.173035306733	-0.934520108206751	0.0625267255251578	-5.76741296708001	8.04976316502313e-09	3.27744975771102e-07	T_REG_VS_OTHER_CD4T_CELLS
1543	LIMCH1	30.7723879094277	-1.91418540026422	0.264366486084457	-5.73044188929136	1.00169340057266e-08	4.06206707800223e-07	T_REG_VS_OTHER_CD4T_CELLS
1544	ZCCHC14	4.92070080762651	1.95853279422244	0.273599003621602	5.69855993531904	1.20823657281584e-08	4.88012046820995e-07	T_REG_VS_OTHER_CD4T_CELLS
1545	NFATC2	270.644953324049	-0.969685888508748	0.0700629918174065	-5.67073225166759	1.42188467823774e-08	5.72026463014848e-07	T_REG_VS_OTHER_CD4T_CELLS
1546	NTRK2	34.4373845727521	-1.83453739097328	0.267083335647301	-5.65627337049048	1.54695008553036e-08	6.19880631110942e-07	T_REG_VS_OTHER_CD4T_CELLS
1547	PTPRJ	81.4394679044339	1.10440410411229	0.095107390706121	5.63582084573444	1.74226434841238e-08	6.95396691504122e-07	T_REG_VS_OTHER_CD4T_CELLS
1548	FBXL2	155.114662802025	-1.08932345697678	0.0938340501951108	-5.63088267234717	1.79289666813503e-08	7.12799467511878e-07	T_REG_VS_OTHER_CD4T_CELLS
1549	DLA-DOA	16.2044348523044	1.70536736501135	0.201036253673067	5.62682764923098	1.83553960236441e-08	7.26902362842595e-07	T_REG_VS_OTHER_CD4T_CELLS
1550	ARSB	222.74450620818	-1.08854423106242	0.0942705695310582	-5.60484082262737	2.08446439302028e-08	8.22268483129947e-07	T_REG_VS_OTHER_CD4T_CELLS
1551	CCSER1	38.6991145084466	-1.99354580702871	0.246178104022698	-5.59558711640157	2.19876405488904e-08	8.63994960793222e-07	T_REG_VS_OTHER_CD4T_CELLS
1552	CEP43	74.1983691801566	1.23120184151029	0.119231953949271	5.56595078135289	2.60726834184024e-08	1.02055932237747e-06	T_REG_VS_OTHER_CD4T_CELLS
1553	GZMK	30.34389070572	-1.90530628019499	0.282781166238687	-5.5523151481025	2.81910761590421e-08	1.09923511577065e-06	T_REG_VS_OTHER_CD4T_CELLS
1554	OASL	31.3900522539908	1.3115047828338	0.137439642071112	5.52673709389221	3.26241277662637e-08	1.26721611990184e-06	T_REG_VS_OTHER_CD4T_CELLS
1555	BCL11A	24.148697872743	-1.88948679921295	0.30947941012549	-5.52586236833284	3.27871091491335e-08	1.2686859257783e-06	T_REG_VS_OTHER_CD4T_CELLS
1556	PRUNE2	106.809126264814	-1.71611555414757	0.229408453371244	-5.50781078266666	3.63323619019184e-08	1.40052275650817e-06	T_REG_VS_OTHER_CD4T_CELLS
1557	CCDC3	101.252129302621	-1.53729089413404	0.186975306426575	-5.4817330633065	4.21179398575804e-08	1.61739270559148e-06	T_REG_VS_OTHER_CD4T_CELLS
1558	TPST1	96.3199364615644	-1.17115662110105	0.111117905281819	-5.47954635390372	4.26417725373513e-08	1.63132939616478e-06	T_REG_VS_OTHER_CD4T_CELLS
1559	PDCD4	1282.4595494679	0.794405568549404	0.0395406992732676	5.47412202339709	4.39686028455312e-08	1.67576577311276e-06	T_REG_VS_OTHER_CD4T_CELLS
1560	FNIP2	385.561232360867	0.852637526248342	0.0504455258453481	5.47005971964019	4.49883962827674e-08	1.70821109181534e-06	T_REG_VS_OTHER_CD4T_CELLS
1561	MPP6	101.29378169019	1.14326613925699	0.105829946328216	5.4667547539354	4.58349510361134e-08	1.73386094628402e-06	T_REG_VS_OTHER_CD4T_CELLS
1562	ENSCAFG00000029405	68.780663214823	1.11819640551666	0.100816946116011	5.46047137742182	4.74872048396979e-08	1.78968506566862e-06	T_REG_VS_OTHER_CD4T_CELLS
1563	MYB	15.5339625355386	1.5482889022014	0.192313668090103	5.45609402620507	4.86722263930357e-08	1.82755196730591e-06	T_REG_VS_OTHER_CD4T_CELLS
1564	PDE6C	10.9855123693624	1.9553443444797	0.255270958334666	5.45405214717049	4.92347531882223e-08	1.84185213218523e-06	T_REG_VS_OTHER_CD4T_CELLS
1565	AGAP1	19.539580206857	-1.88776112587167	0.252253533611926	-5.45012269218737	5.03350828254333e-08	1.87609216795677e-06	T_REG_VS_OTHER_CD4T_CELLS
1566	CENPP	41.4912102118076	1.29972469962637	0.135495750439944	5.40583610067988	6.45067642035604e-08	2.39549295053368e-06	T_REG_VS_OTHER_CD4T_CELLS
1567	PPP1R3F	33.214601328233	1.3711851880839	0.150414843971158	5.40192525827273	6.59294219560192e-08	2.43938861237271e-06	T_REG_VS_OTHER_CD4T_CELLS
1568	OSBPL6	45.9229687373858	-1.53744819662665	0.187801700227774	-5.39755789003065	6.75540804627259e-08	2.4904118826586e-06	T_REG_VS_OTHER_CD4T_CELLS
1569	RGS3	45.8078436276918	1.24809652807555	0.129117330593563	5.37686958398782	7.57920308166561e-08	2.78398408847558e-06	T_REG_VS_OTHER_CD4T_CELLS
1570	RNPEP	38.4557544586259	1.16163133649273	0.112466844154067	5.33499199755465	9.55487712115551e-08	3.49701603806045e-06	T_REG_VS_OTHER_CD4T_CELLS
1571	ATP8B4	50.1954210105065	1.33624153259799	0.148434677407587	5.29749285658184	1.17403496745842e-07	4.28142679859476e-06	T_REG_VS_OTHER_CD4T_CELLS
1572	SLC4A4	27.5371590776618	-1.61717875539503	0.212293713730581	-5.26232731378564	1.42243243556437e-07	5.16868101496472e-06	T_REG_VS_OTHER_CD4T_CELLS
1573	RHOH	138.100651403849	0.963877961616681	0.0747668835385678	5.18052397288846	2.21263488210821e-07	8.01131872671895e-06	T_REG_VS_OTHER_CD4T_CELLS
1574	TRIM16	3.49620714481967	1.92753809252893	0.289923976767934	5.17409035680145	2.29023980150124e-07	8.26279398847672e-06	T_REG_VS_OTHER_CD4T_CELLS
1575	NCAPG2	48.9735483465918	1.22664224747986	0.127137248240236	5.16725488731433	2.37557200154428e-07	8.5402655856936e-06	T_REG_VS_OTHER_CD4T_CELLS
1576	TXK	327.622149363787	-1.05989710885312	0.0962867711073497	-5.11014675615003	3.21908660770553e-07	1.14916774254645e-05	T_REG_VS_OTHER_CD4T_CELLS
1577	IL17RA	300.165614363575	0.871803970864755	0.0580550102032226	5.11013943980027	3.21921127326091e-07	1.14916774254645e-05	T_REG_VS_OTHER_CD4T_CELLS
1578	NPR3	6.42616994773851	-2.07401213901234	0.312701609407555	-5.10869108330887	3.24398227773216e-07	1.15394709935609e-05	T_REG_VS_OTHER_CD4T_CELLS
1579	METRNL	11.9084280014974	1.56559076801819	0.200979154045163	5.1040650227386	3.32433965516954e-07	1.17839704280101e-05	T_REG_VS_OTHER_CD4T_CELLS
1580	SLC35D2	30.9866494621319	1.4108606192081	0.172679451432353	5.09417302787485	3.50266767133333e-07	1.23728379275182e-05	T_REG_VS_OTHER_CD4T_CELLS
1581	ABCB1	53.1924357483052	1.22020392595903	0.128660461760077	5.07366575519542	3.90224248904113e-07	1.37364355395483e-05	T_REG_VS_OTHER_CD4T_CELLS
1582	ENSCAFG00000010895	112.865872609815	-1.46729728952372	0.205350004494119	-5.06459223512096	4.09275443821859e-07	1.43572126279101e-05	T_REG_VS_OTHER_CD4T_CELLS
1583	DPY19L1	17.3812195502319	1.56036074342111	0.204463321493831	5.05300951669652	4.34902219029977e-07	1.52035817121583e-05	T_REG_VS_OTHER_CD4T_CELLS
1584	EED	136.905751535176	0.916294458992002	0.0679009689571768	5.04773084877169	4.47088391986796e-07	1.55758835668802e-05	T_REG_VS_OTHER_CD4T_CELLS
1585	NRXN2	10.5327222401217	1.49523774950076	0.194907930923243	5.04352254201751	4.5703889644597e-07	1.58680148361961e-05	T_REG_VS_OTHER_CD4T_CELLS
1586	NUAK2	17.6990468572072	-1.56697857904387	0.203154973725412	-5.03461998997698	4.78797693201253e-07	1.65667270091273e-05	T_REG_VS_OTHER_CD4T_CELLS
1587	AKAP11	107.091374994965	-1.07668437778448	0.102844291352004	-5.02395402857039	5.06183583824919e-07	1.74547250776089e-05	T_REG_VS_OTHER_CD4T_CELLS
1588	PDK1	231.385304252776	-0.99536718129264	0.0857585282415317	-5.01839857572008	5.2103989178323e-07	1.79061099081301e-05	T_REG_VS_OTHER_CD4T_CELLS
1589	SSH2	1544.05325661601	-0.759534926677757	0.0364584458332395	-4.99769568606945	5.801944980302e-07	1.98716615575344e-05	T_REG_VS_OTHER_CD4T_CELLS
1590	ST3GAL3	39.9220060659134	-1.29349871778712	0.148975680167638	-4.97622243720922	6.48371366191624e-07	2.21319491934366e-05	T_REG_VS_OTHER_CD4T_CELLS
1591	CCDC57	99.4834051615665	-1.07855198669646	0.104176093962673	-4.97299745136682	6.59255281150229e-07	2.24279531553726e-05	T_REG_VS_OTHER_CD4T_CELLS
1592	FNDC3B	50.7123655688128	-1.24038735829909	0.139441821809958	-4.96550703466984	6.85218090299833e-07	2.32332474898318e-05	T_REG_VS_OTHER_CD4T_CELLS
1593	MSRB3	68.5530165179719	-1.31115144625408	0.157270782677792	-4.96384340829403	6.91116729547974e-07	2.33551380138579e-05	T_REG_VS_OTHER_CD4T_CELLS
1594	SLA	423.127415735525	0.804619796832748	0.0459002064254407	4.95364843682893	7.28347493361605e-07	2.45315178993354e-05	T_REG_VS_OTHER_CD4T_CELLS
1595	ADAM9	79.7252889963381	1.06116103005142	0.100946504887085	4.8982973134589	9.66706864344244e-07	3.24519012937813e-05	T_REG_VS_OTHER_CD4T_CELLS
1596	TSC22D3	157.680212862597	-1.0475483522185	0.103891323247208	-4.88586879766233	1.02973756875375e-06	3.44537276304474e-05	T_REG_VS_OTHER_CD4T_CELLS
1597	GPR176	18.3769689158986	-1.97446211251944	0.295989885511243	-4.88203148140451	1.04998487935384e-06	3.50156141673986e-05	T_REG_VS_OTHER_CD4T_CELLS
1598	WDR17	4.06252624289623	-1.92815581504881	0.315808965342953	-4.86986396977399	1.1167510148563e-06	3.71200714380759e-05	T_REG_VS_OTHER_CD4T_CELLS
1599	TMEM154	206.804183741367	-0.952362329894394	0.0783919770432967	-4.86145431448928	1.16526475509274e-06	3.86060591082688e-05	T_REG_VS_OTHER_CD4T_CELLS
1600	AOX2	11.3831301237693	1.5714215371291	0.211695231909317	4.84923979589523	1.23935525459945e-06	4.09269823163819e-05	T_REG_VS_OTHER_CD4T_CELLS
1601	THEMIS	601.747058549391	-0.904410205947004	0.0692814038178684	-4.82118548198044	1.42707586556696e-06	4.69730361205125e-05	T_REG_VS_OTHER_CD4T_CELLS
1602	PDCD1	24.9840021766335	1.21670871742404	0.135458913309	4.8090962227732	1.51614216031341e-06	4.97432013632926e-05	T_REG_VS_OTHER_CD4T_CELLS
1603	EFHC2	135.502351823856	-1.05364571294854	0.102021261499684	-4.79870473497013	1.5969501320551e-06	5.21438440984642e-05	T_REG_VS_OTHER_CD4T_CELLS
1604	TNFRSF19	13.2048854040104	-1.86896666635877	0.295864378644096	-4.79837271768401	1.59959908410164e-06	5.21438440984642e-05	T_REG_VS_OTHER_CD4T_CELLS
1605	IL2	24.9182737855218	-1.47659058255772	0.210698514434546	-4.78371809781361	1.72081983026698e-06	5.59156135873291e-05	T_REG_VS_OTHER_CD4T_CELLS
1606	MALT1	394.739631553821	-0.890283452821686	0.0664115825876996	-4.77018172782104	1.84059790864513e-06	5.96165546257007e-05	T_REG_VS_OTHER_CD4T_CELLS
1607	RASAL2	231.137867108634	1.16666765319634	0.128067243262628	4.76125880777436	1.92389133656644e-06	6.21159565927089e-05	T_REG_VS_OTHER_CD4T_CELLS
1608	ZC3H12D	58.2814398013768	1.09808500903135	0.109709718665575	4.74689270917874	2.06565452260536e-06	6.64812874608672e-05	T_REG_VS_OTHER_CD4T_CELLS
1609	EIF2AK2	5.63537280031369	1.72447276441373	0.258850332366973	4.74601275064617	2.07465639542332e-06	6.65597042303849e-05	T_REG_VS_OTHER_CD4T_CELLS
1610	LMAN1L	31.0531616019102	1.21901064306119	0.139915321976552	4.74249849016225	2.11098402843141e-06	6.75115333761441e-05	T_REG_VS_OTHER_CD4T_CELLS
1611	MAP2K1	149.361979499891	-0.961933721492358	0.0827425558022358	-4.73355395894805	2.20622276542039e-06	7.03354918107923e-05	T_REG_VS_OTHER_CD4T_CELLS
1612	TJP1	7.36160619683303	-1.93541588353151	0.297630194077887	-4.72713021416122	2.27715245352528e-06	7.23691898866435e-05	T_REG_VS_OTHER_CD4T_CELLS
1613	BLNK	15.6563977517966	-1.66675798129555	0.255258581195357	-4.72040378537473	2.35376925659228e-06	7.45703522604142e-05	T_REG_VS_OTHER_CD4T_CELLS
1614	ERICH6B	17.3565729430949	-1.62502604729778	0.234669536660873	-4.70450259566751	2.54485629290109e-06	8.03730626088201e-05	T_REG_VS_OTHER_CD4T_CELLS
1615	RIPK3	176.517010188161	0.861591991594182	0.060604169290626	4.69462558619764	2.67095479595729e-06	8.40936016193013e-05	T_REG_VS_OTHER_CD4T_CELLS
1616	GZMB	18.0288224060611	1.46542990395791	0.195967226948448	4.68948584280944	2.73892382027834e-06	8.59665934674361e-05	T_REG_VS_OTHER_CD4T_CELLS
1617	PPEF1	90.9243536953999	-1.2169680574477	0.146954697934365	-4.6871436116849	2.77044565455551e-06	8.66875865613695e-05	T_REG_VS_OTHER_CD4T_CELLS
1618	NCKAP1	15.4804290234837	1.38481336437112	0.174270991614057	4.67789274278015	2.89838074941254e-06	9.04116431924441e-05	T_REG_VS_OTHER_CD4T_CELLS
1619	VAV3	407.209910487433	-0.925743264911971	0.0766930369389638	-4.67029238493429	3.00771328955829e-06	9.35343476366319e-05	T_REG_VS_OTHER_CD4T_CELLS
1620	EOGT	81.3374264879314	1.04662686213424	0.103536095211299	4.64965557943366	3.32489796017794e-06	0.000103082004649186	T_REG_VS_OTHER_CD4T_CELLS
1621	CNTNAP1	25.5627808156326	1.30685616073246	0.160371942176379	4.64435790779919	3.41135735334105e-06	0.000105440063561499	T_REG_VS_OTHER_CD4T_CELLS
1622	CCR7	331.76727927818	-0.907756483064907	0.0738317114385022	-4.63537225703008	3.5629570119076e-06	0.000109791058318295	T_REG_VS_OTHER_CD4T_CELLS
1623	FXYD2	5.95207350138018	-1.99512988887281	0.309483025610015	-4.63344351404391	3.59632919271196e-06	0.000110483591987012	T_REG_VS_OTHER_CD4T_CELLS
1624	MTUS2	25.6907385217304	-1.46327180989014	0.208987968504561	-4.62427807444069	3.75905301468493e-06	0.000115133774812314	T_REG_VS_OTHER_CD4T_CELLS
1625	CPLX3	15.4362630859701	1.34723045347888	0.176242239424328	4.60793931635988	4.06679306169688e-06	0.000124184180902057	T_REG_VS_OTHER_CD4T_CELLS
1626	ARAP3	7.7764398960134	1.5310057345129	0.22734272171468	4.55216008625447	5.30979067053542e-06	0.000161653627080745	T_REG_VS_OTHER_CD4T_CELLS
1627	LRRK1	3.91424794221025	1.64456185697138	0.274483441496201	4.54375952546059	5.52596958010632e-06	0.000167339078288034	T_REG_VS_OTHER_CD4T_CELLS
1628	PDIA5	55.4858332944738	1.20928128352112	0.141261459249916	4.54362300856605	5.52955131450893e-06	0.000167339078288034	T_REG_VS_OTHER_CD4T_CELLS
1629	GNAQ	52.6377842555667	1.18013998584586	0.136983029266343	4.51227262869258	6.41366738449859e-06	0.000193517142690615	T_REG_VS_OTHER_CD4T_CELLS
1630	ZC3H12C	5.44748356018171	1.64441083716694	0.259369271474561	4.50730274704275	6.56569202850108e-06	0.000196931910606343	T_REG_VS_OTHER_CD4T_CELLS
1631	ALOX15	17.8942205468875	1.30930114611392	0.17183471065341	4.50743042575652	6.56174365300652e-06	0.000196931910606343	T_REG_VS_OTHER_CD4T_CELLS
1632	SLC16A10	13.0503900163284	-1.62870519772183	0.281257445809606	-4.50627312914707	6.59761542128613e-06	0.000197305678882002	T_REG_VS_OTHER_CD4T_CELLS
1633	ENSCAFG00000044300	126.585830740903	0.932477535581448	0.079341949568308	4.49405893136361	6.98782764279961e-06	0.000208360578360889	T_REG_VS_OTHER_CD4T_CELLS
1634	LSP1	784.740403395122	0.734417164285877	0.0345738637342461	4.48800500407802	7.18932406196878e-06	0.000213740080176655	T_REG_VS_OTHER_CD4T_CELLS
1635	PRKCQ	878.291142129191	-0.772721847412702	0.04368720601196	-4.47321970592173	7.70505373164555e-06	0.000227979983607718	T_REG_VS_OTHER_CD4T_CELLS
1636	SSPO	20.1308919573287	-1.52752189702136	0.22583356750217	-4.47236958180099	7.73575797603621e-06	0.000227979983607718	T_REG_VS_OTHER_CD4T_CELLS
1637	ETS2	15.2277718369417	-1.56052468981131	0.235255419307836	-4.47288182283581	7.7172432006473e-06	0.000227979983607718	T_REG_VS_OTHER_CD4T_CELLS
1638	CDCA7L	111.798939134778	-1.10119872463898	0.125726402465147	-4.4588002447654	8.24196859529926e-06	0.000242194427881577	T_REG_VS_OTHER_CD4T_CELLS
1639	TBC1D30	12.5876568820633	-1.69132732231221	0.261918408843539	-4.4559400243699	8.3526382922366e-06	0.000244737130077152	T_REG_VS_OTHER_CD4T_CELLS
1640	TET1	134.854850123583	0.929418831091507	0.080378232195515	4.43366797824306	9.26432634108444e-06	0.000269890058752626	T_REG_VS_OTHER_CD4T_CELLS
1641	EPSTI1	60.9739482343337	1.05552703871148	0.108657625158764	4.43416532203283	9.24296810980588e-06	0.000269890058752626	T_REG_VS_OTHER_CD4T_CELLS
1642	AFF2	9.45800787116938	1.55440993326678	0.229904283899028	4.42034760390779	9.85422601331637e-06	0.00028625255966476	T_REG_VS_OTHER_CD4T_CELLS
1643	CD40LG	126.802658516393	-0.924172756752989	0.0806168813504635	-4.40936380518591	1.03674734447967e-05	0.00030005170171632	T_REG_VS_OTHER_CD4T_CELLS
1644	PDE1C	6.3479678378174	-1.83000222958077	0.29967289270047	-4.4089259385845	1.03884540641575e-05	0.00030005170171632	T_REG_VS_OTHER_CD4T_CELLS
1645	LCN15	9.40052696719901	-1.75759691963098	0.282750913688265	-4.37914821374291	1.19144082562807e-05	0.000343148496881177	T_REG_VS_OTHER_CD4T_CELLS
1646	TMEM232	12.6870933477317	-1.50551739900918	0.290474135757589	-4.37187527461501	1.23183893892268e-05	0.000353778559852638	T_REG_VS_OTHER_CD4T_CELLS
1647	NR3C2	300.167109411705	-0.888514958474574	0.0732058080156813	-4.36262742536671	1.28509690263883e-05	0.000368031423699223	T_REG_VS_OTHER_CD4T_CELLS
1648	ENSCAFG00000023754	15.297839640812	-1.55235083845425	0.239077145626171	-4.35513815193516	1.32983021126393e-05	0.000379769540332217	T_REG_VS_OTHER_CD4T_CELLS
1649	ADCY4	9.41464402716612	1.45534489579586	0.220307529990006	4.33146302068053	1.4812182707834e-05	0.00042181434913489	T_REG_VS_OTHER_CD4T_CELLS
1650	HMGB3	11.6766351437123	1.40370777124	0.20937792299021	4.32605088326032	1.51806369685921e-05	0.000431096071673913	T_REG_VS_OTHER_CD4T_CELLS
1651	PLSCR4	3.7361909148054	-1.75741277014379	0.314824654469551	-4.32231943400866	1.54397430419859e-05	0.000437229371395678	T_REG_VS_OTHER_CD4T_CELLS
1652	CCDC167	48.7036625023919	-1.18233914177206	0.149626431326087	-4.31749912710095	1.57807032600395e-05	0.000445640026881004	T_REG_VS_OTHER_CD4T_CELLS
1653	ENSCAFG00000030087	12.6697644001853	1.32359057558831	0.186451709476349	4.31458537204296	1.59902732445448e-05	0.000450303861536653	T_REG_VS_OTHER_CD4T_CELLS
1654	NRG2	50.2988656396731	-1.32859168327306	0.213267137927567	-4.30328050676899	1.6828756320063e-05	0.00047260368856731	T_REG_VS_OTHER_CD4T_CELLS
1655	GLB1	169.630439907974	0.958756116226296	0.090710251378959	4.28162459507727	1.85533792225929e-05	0.00051819297518956	T_REG_VS_OTHER_CD4T_CELLS
1656	TPD52	20.8609426814745	1.34873161970472	0.18851165099535	4.28161289560049	1.85543549017371e-05	0.00051819297518956	T_REG_VS_OTHER_CD4T_CELLS
1657	ZNF618	43.9288641436541	-1.29636044868139	0.19244293660537	-4.2800730416846	1.86831986231559e-05	0.00051926941743395	T_REG_VS_OTHER_CD4T_CELLS
1658	LRRC46	57.1561893861796	0.974873823089631	0.0942753023245214	4.27992848096618	1.86953380709599e-05	0.00051926941743395	T_REG_VS_OTHER_CD4T_CELLS
1659	HSD11B1	9.88085930865789	-1.55063537498317	0.293520691816166	-4.26217825158663	2.02443856437634e-05	0.000560758419826431	T_REG_VS_OTHER_CD4T_CELLS
1660	SIK3	471.341012427344	-0.786720627089155	0.049568398935806	-4.25499924850282	2.09049717352617e-05	0.000575909248511096	T_REG_VS_OTHER_CD4T_CELLS
1661	FSTL4	10.6716569025161	-1.71391909073834	0.291905181585669	-4.25514547710649	2.08913138816694e-05	0.000575909248511096	T_REG_VS_OTHER_CD4T_CELLS
1662	HAVCR1	17.5078695770596	1.38168145373653	0.200027250776512	4.24846724622369	2.15238108241329e-05	0.000591350661612627	T_REG_VS_OTHER_CD4T_CELLS
1663	PRNP	51.9782343908092	-1.12799061089465	0.136519738970698	-4.24347514526123	2.20084758796587e-05	0.000603032239102647	T_REG_VS_OTHER_CD4T_CELLS
1664	LRMDA	37.6317953090855	1.12743372422807	0.129553189698882	4.23778906848026	2.25731689060742e-05	0.000616837699109919	T_REG_VS_OTHER_CD4T_CELLS
1665	IL18BP	16.0594053138954	1.39777177203149	0.195873678467047	4.23311462789917	2.30476956324194e-05	0.000628111662154485	T_REG_VS_OTHER_CD4T_CELLS
1666	NEDD4L	43.6511992868283	-1.26506634026663	0.17315944624386	-4.22619251358216	2.37678672356702e-05	0.0006460017105502	T_REG_VS_OTHER_CD4T_CELLS
1667	GDPD5	14.6209022054858	1.27400515621098	0.177601050645704	4.22357209310516	2.40460403351402e-05	0.000651814858068586	T_REG_VS_OTHER_CD4T_CELLS
1668	DGKH	70.1388283936638	1.05868140978678	0.117902227337941	4.21467478885547	2.50138366568226e-05	0.000676240736071646	T_REG_VS_OTHER_CD4T_CELLS
1669	GOLIM4	133.405884963384	0.909270107435952	0.0801056238046782	4.21189418041262	2.53238177469041e-05	0.000682800171058813	T_REG_VS_OTHER_CD4T_CELLS
1670	SESN1	428.685045744056	-0.791787601655055	0.0515990172428827	-4.20143941667471	2.65223227153271e-05	0.000713218322779805	T_REG_VS_OTHER_CD4T_CELLS
1671	PPM1H	31.2236495402941	-1.30687136960025	0.194252744500136	-4.19266687652734	2.75694139326495e-05	0.00073941459907196	T_REG_VS_OTHER_CD4T_CELLS
1672	KNL1	35.3369349782765	1.12212309052985	0.135612464601818	4.17745873075494	2.94784127533675e-05	0.000788528096289286	T_REG_VS_OTHER_CD4T_CELLS
1673	GALNT17	666.915073348088	-0.961636310873442	0.0986397848615646	-4.15237564200097	3.29041567746305e-05	0.000877848266792641	T_REG_VS_OTHER_CD4T_CELLS
1674	TMEM140	106.716501537281	0.90133870722553	0.0797395960050686	4.14330623982752	3.42334316360335e-05	0.000910914776708945	T_REG_VS_OTHER_CD4T_CELLS
1675	CCR9	15.8754371260218	-1.67363549618398	0.314845755844989	-4.12861340009072	3.64957435504436e-05	0.000968570283021981	T_REG_VS_OTHER_CD4T_CELLS
1676	FAM184A	34.2553903705323	-1.33616771955005	0.206610760525902	-4.12789371922498	3.66101243716232e-05	0.000969069036238945	T_REG_VS_OTHER_CD4T_CELLS
1677	ENSCAFG00000049679	44.9007031464162	0.993929510539493	0.104219868861881	4.10529426136367	4.03800531892015e-05	0.00106607546675033	T_REG_VS_OTHER_CD4T_CELLS
1678	SLC9A7	136.27493215795	0.898074717369366	0.0795840589693334	4.10345560588006	4.07024584179166e-05	0.0010717961647814	T_REG_VS_OTHER_CD4T_CELLS
1679	RRAS2	162.783527936014	-0.879552123331278	0.0761656466053797	-4.09864519458091	4.15575510922511e-05	0.00109147785744363	T_REG_VS_OTHER_CD4T_CELLS
1680	H2AJ	27.353267406187	1.12499213172194	0.13579054940575	4.0965378566702	4.19374934187732e-05	0.00109861061570936	T_REG_VS_OTHER_CD4T_CELLS
1681	RNF217	3.88503209110917	-1.70320561768114	0.311264273883744	-4.09532201154176	4.2158200981237e-05	0.00110154598337057	T_REG_VS_OTHER_CD4T_CELLS
1682	RIMBP2	2.95540723601564	-1.75395588676538	0.318142809744766	-4.0938878549671	4.24199543448891e-05	0.00110553598238685	T_REG_VS_OTHER_CD4T_CELLS
1683	LRPAP1	54.2886314214059	0.977220621986632	0.100065314716251	4.06260333386315	4.85284538806091e-05	0.00126149093702978	T_REG_VS_OTHER_CD4T_CELLS
1684	CARMIL1	127.095332386146	-1.18371188414599	0.168597920191226	-4.05835377920408	4.94198616675407e-05	0.00128137738512923	T_REG_VS_OTHER_CD4T_CELLS
1685	PRKAA2	11.2794043403165	-1.54116676730164	0.263732006384424	-4.04349961983877	5.26592416545236e-05	0.0013618862038101	T_REG_VS_OTHER_CD4T_CELLS
1686	ARHGDIB	632.622396021797	0.755082689396678	0.0439739330541686	4.03139916636397	5.54457836572818e-05	0.00143030370157131	T_REG_VS_OTHER_CD4T_CELLS
1687	ITGA1	517.153133348325	-1.06784091581521	0.129672124116469	-4.02995100712762	5.57884793869249e-05	0.00143549138077321	T_REG_VS_OTHER_CD4T_CELLS
1688	HK1	174.103908406064	0.902321827361456	0.0828974324014063	4.02917706005883	5.59724497438388e-05	0.00143657897595706	T_REG_VS_OTHER_CD4T_CELLS
1689	TSPAN6	22.3836605181859	1.14243713342582	0.146220165399921	4.02739404757383	5.6398468473615e-05	0.00144385776107452	T_REG_VS_OTHER_CD4T_CELLS
1690	ZDHHC21	68.588955140722	-1.03410887571231	0.118349410454223	-4.02402739315318	5.72112582369714e-05	0.00146097666500357	T_REG_VS_OTHER_CD4T_CELLS
1691	TICRR	9.50017774135897	1.43952555928395	0.236348281800248	4.01898611161586	5.84491157044099e-05	0.00148883702264148	T_REG_VS_OTHER_CD4T_CELLS
1692	DNTT	6.62845648862038	-1.5644801944713	0.291206215034449	-4.00808672868212	6.1212642221323e-05	0.0015553227239092	T_REG_VS_OTHER_CD4T_CELLS
1693	AGBL4	17.8835091713865	1.30143569630656	0.189026522751487	3.99567458845935	6.4510295044621e-05	0.00163501342790592	T_REG_VS_OTHER_CD4T_CELLS
1694	RBMS2	13.3245387537813	-1.45689452505785	0.239495803209108	-3.98523824219	6.74124542048979e-05	0.00170430788211784	T_REG_VS_OTHER_CD4T_CELLS
1695	ENSCAFG00000001000	165.950004091423	-0.95349992169005	0.0979878250439218	-3.96404672863232	7.36898182237737e-05	0.00185837656008114	T_REG_VS_OTHER_CD4T_CELLS
1696	SPRYD7	230.604191838653	0.911285356502534	0.0867939553840618	3.95730934330118	7.57987432862134e-05	0.00190681801348792	T_REG_VS_OTHER_CD4T_CELLS
1697	TMEM61	14.6160256387471	1.27596359704189	0.185451317300048	3.94492345632016	7.98254731407344e-05	0.0020031451651009	T_REG_VS_OTHER_CD4T_CELLS
1698	ATP9A	6.61450881641079	-1.52260027298041	0.315273609876169	-3.93928508083555	8.17247745588748e-05	0.00204574262834043	T_REG_VS_OTHER_CD4T_CELLS
1699	BMPR1A	15.3415461799285	-1.32907579536321	0.204536571028229	-3.9322846071574	8.41423621036349e-05	0.00210107208622328	T_REG_VS_OTHER_CD4T_CELLS
1700	COL11A2	5.90648480439374	1.54779694883382	0.25143286655899	3.92357505202215	8.72445693446136e-05	0.00217318290912947	T_REG_VS_OTHER_CD4T_CELLS
1701	CTSH	19.537563981172	1.15738490758386	0.150739445300802	3.91507713135758	9.03753116570953e-05	0.00224564928818537	T_REG_VS_OTHER_CD4T_CELLS
1702	SCARA5	7.68839773752844	1.44756599929503	0.245450365556552	3.90195892129605	9.54173531352655e-05	0.00236513722759247	T_REG_VS_OTHER_CD4T_CELLS
1703	SPC24	4.44318386458508	1.65674515754766	0.293684462794221	3.899339492369	9.64554532192966e-05	0.00238503752374934	T_REG_VS_OTHER_CD4T_CELLS
1704	ESRP1	4.42629532536734	-1.67317279796043	0.311920214590072	-3.89572042419073	9.79072738355586e-05	0.00241504608794378	T_REG_VS_OTHER_CD4T_CELLS
1705	ENSCAFG00000019111	62.1909982333441	-1.11162671399838	0.143694466126683	-3.8895757502508	0.000100419620660847	0.00246884279303898	T_REG_VS_OTHER_CD4T_CELLS
1706	GPM6A	3.81691473309005	-1.73386406678812	0.313721067737185	-3.88919985832018	0.000100575268645206	0.00246884279303898	T_REG_VS_OTHER_CD4T_CELLS
1707	SH3BP1	62.6414198231663	0.974455471319731	0.105226487679449	3.88302973179432	0.000103162948175135	0.00252624630096501	T_REG_VS_OTHER_CD4T_CELLS
1708	CD7	334.378751082206	0.781121602220313	0.0522998480948231	3.87946251754243	0.000104687530691281	0.00255740285818846	T_REG_VS_OTHER_CD4T_CELLS
1709	CRTAM	19.1050797067125	-1.37710456641837	0.222410674856422	-3.87404393295128	0.000107044102501927	0.00260783534079542	T_REG_VS_OTHER_CD4T_CELLS
1710	PTPRE	203.917126463642	0.82321895128535	0.0647337519137443	3.87353848943656	0.000107266456609952	0.00260783534079542	T_REG_VS_OTHER_CD4T_CELLS
1711	FARP1	76.257806155864	-1.03147745249905	0.12618817953026	-3.86525713022248	0.000110972227327107	0.0026914747383785	T_REG_VS_OTHER_CD4T_CELLS
1712	ENOX1	11.5353392095403	1.9714582787924	0.287508855267957	3.86117092918099	0.000112844921244486	0.00273036231879857	T_REG_VS_OTHER_CD4T_CELLS
1713	PDSS1	100.295027239764	-1.05372395110882	0.127770542074296	-3.8548699213195	0.000115791178660953	0.00279497849824939	T_REG_VS_OTHER_CD4T_CELLS
1714	GSTP1	88.7454414563695	0.940758244024156	0.095754617142371	3.83565492070819	0.000125230137772922	0.00301563690437502	T_REG_VS_OTHER_CD4T_CELLS
1715	PRR5	38.8107191551259	0.985904618222409	0.111927808201698	3.8294509349452	0.000128429485190341	0.00308535099729781	T_REG_VS_OTHER_CD4T_CELLS
1716	HRH2	12.9739714163961	1.2628759450895	0.197546235901784	3.82786272923982	0.00012926080865259	0.0030979812721512	T_REG_VS_OTHER_CD4T_CELLS
1717	ENSCAFG00000009800	13.0898151853975	-1.4538356669185	0.280705729567471	-3.82578674170121	0.000130355102821912	0.00311683969907676	T_REG_VS_OTHER_CD4T_CELLS
1718	WDR27	14.2200917305895	-1.39447766945003	0.237705762368319	-3.8135448176332	0.000136987669829	0.00326771999229742	T_REG_VS_OTHER_CD4T_CELLS
1719	MYO1F	20.9406353118081	1.12932284003712	0.15786336384797	3.80955256054047	0.000139218509310544	0.00331313907838097	T_REG_VS_OTHER_CD4T_CELLS
1720	EPB41L1	3.92193316235546	1.49293348759313	0.273917916137543	3.80440470165929	0.00014214562213571	0.00337487662110498	T_REG_VS_OTHER_CD4T_CELLS
1721	KLHL29	7.49488262554964	-1.44070502485484	0.300161701761558	-3.7593660823147	0.000170344428928691	0.00403493415999783	T_REG_VS_OTHER_CD4T_CELLS
1722	GABRB1	10.5252017503436	-1.45967728541612	0.29579208591792	-3.74694713251071	0.00017899979320011	0.0042300697050413	T_REG_VS_OTHER_CD4T_CELLS
1723	EGFL6	3.55688881476446	-1.74186436844437	0.316630657943717	-3.73907789934976	0.000184696491532102	0.00435454193291268	T_REG_VS_OTHER_CD4T_CELLS
1724	IDH2	54.8469031034193	0.98252403740199	0.110912028594181	3.71132074358036	0.000206180652040448	0.00484978990808832	T_REG_VS_OTHER_CD4T_CELLS
1725	ANXA5	120.723468764235	0.952979758118048	0.101352532593424	3.69406553257404	0.000220696885110473	0.0051792245862268	T_REG_VS_OTHER_CD4T_CELLS
1726	LIMA1	12.18415808334	1.28787150213984	0.203150298278597	3.679240506859	0.000233929580155567	0.00546446563045424	T_REG_VS_OTHER_CD4T_CELLS
1727	ALCAM	354.67460134973	0.751937264224608	0.0476612068304237	3.67937281638274	0.000233808256812903	0.00546446563045424	T_REG_VS_OTHER_CD4T_CELLS
1728	SPATS2	82.9350888166816	-0.990787712890075	0.1180533794825	-3.67852276318038	0.000234588756877174	0.00546726624648458	T_REG_VS_OTHER_CD4T_CELLS
1729	EGLN3	6.85734652667643	-1.5276838816167	0.277747187737302	-3.6675955356409	0.000244842080699724	0.00569313994067386	T_REG_VS_OTHER_CD4T_CELLS
1730	ENSCAFG00000008221	151.272775616693	0.824810467704234	0.0679842136087167	3.66678722314197	0.000245617006046935	0.00569808971923073	T_REG_VS_OTHER_CD4T_CELLS
1731	CLSTN2	25.7337510367623	-1.26651012018371	0.235430788958849	-3.6608716582932	0.000251358652126918	0.0058179772037961	T_REG_VS_OTHER_CD4T_CELLS
1732	ZNRF3	63.3816038535504	-0.950531844868294	0.106252241504127	-3.65983545975705	0.000252377252146978	0.00582824734001381	T_REG_VS_OTHER_CD4T_CELLS
1733	KIAA1549	46.5773469096358	-1.08755225886971	0.154344104898825	-3.65885456868868	0.000253345049644384	0.0058373002574881	T_REG_VS_OTHER_CD4T_CELLS
1734	NME5	2.55198798991853	-1.5626440681629	0.317636413256678	-3.65510062643235	0.000257081123068366	0.00590995107861019	T_REG_VS_OTHER_CD4T_CELLS
1735	ATOX1	197.186442955422	0.82657063974557	0.0688582851888322	3.64794210945406	0.000264349179711023	0.00606328503147139	T_REG_VS_OTHER_CD4T_CELLS
1736	TRMT9B	16.2724304717978	1.20098489785579	0.1850776231087	3.64635299784829	0.000265988526237954	0.00608711439954939	T_REG_VS_OTHER_CD4T_CELLS
1737	WWTR1	5.68016158025531	1.38769741839263	0.271541931660208	3.63787618482145	0.000274895511734878	0.00627678085127972	T_REG_VS_OTHER_CD4T_CELLS
1738	ATP1B3	82.965765092669	0.928502248935984	0.0977387543669607	3.61520140069187	0.000300114214650615	0.00683720878230997	T_REG_VS_OTHER_CD4T_CELLS
1739	NQO2	19.1835032073622	1.12240993210396	0.15942455129743	3.61100291574678	0.000305015232510107	0.00693328346903018	T_REG_VS_OTHER_CD4T_CELLS
1740	ISG20	308.429720643443	0.797534643833386	0.060450009436539	3.60713731740051	0.000309593837397078	0.00702161593631226	T_REG_VS_OTHER_CD4T_CELLS
1741	SERPINB9	60.2841027713394	0.953185411883289	0.107936618925712	3.59517619045241	0.00032417211022186	0.00733584119069021	T_REG_VS_OTHER_CD4T_CELLS
1742	KIAA0513	44.902210622399	0.990065669881464	0.120061669549385	3.58521945171702	0.000336794881435937	0.00760451338084081	T_REG_VS_OTHER_CD4T_CELLS
1743	ENSCAFG00000046247	28.7657305284924	-1.14242136527253	0.170289353501185	-3.58132569641622	0.000341855174000413	0.00770161723114709	T_REG_VS_OTHER_CD4T_CELLS
1744	TOP2A	10.2852513440429	1.27967590254755	0.213157094705918	3.5726276395237	0.000353417126154625	0.00794444085356007	T_REG_VS_OTHER_CD4T_CELLS
1745	PTGFRN	17.8271454175465	-1.28171843755603	0.225529308059034	-3.57036984182413	0.000356477553816239	0.00799550761192263	T_REG_VS_OTHER_CD4T_CELLS
1746	ENSCAFG00000014195	4.17761018893452	-1.49532099427802	0.301501722312864	-3.56379653829016	0.000365529323813018	0.00818043329981539	T_REG_VS_OTHER_CD4T_CELLS
1747	ARHGEF12	5.54992444707133	1.54631543502263	0.29946927337947	3.55811487937944	0.000373525953059584	0.00834098262581071	T_REG_VS_OTHER_CD4T_CELLS
1748	CDK14	8.78575577576397	1.40030073907977	0.257526178979883	3.55337260419481	0.00038032535783503	0.00847415050050886	T_REG_VS_OTHER_CD4T_CELLS
1749	LPCAT2	28.9014513953475	1.16981956715922	0.173860448491957	3.5486181814048	0.00038725817341657	0.00860199200749235	T_REG_VS_OTHER_CD4T_CELLS
1750	CACNA2D1	8.18344976082101	-1.61249333479373	0.3205918732202	-3.54827716643191	0.000387759947467351	0.00860199200749235	T_REG_VS_OTHER_CD4T_CELLS
1751	CGA	5.05504344611465	1.34933710569572	0.258433910279799	3.54615445963094	0.000390897014056558	0.00865265049892006	T_REG_VS_OTHER_CD4T_CELLS
1752	GBGT1	114.878127674019	0.883420936758426	0.0887723327612545	3.5372319088577	0.000404344454401819	0.00893081498633037	T_REG_VS_OTHER_CD4T_CELLS
1753	MS4A1	4.26021652406055	1.50831603246573	0.296762550071845	3.52798236185813	0.000418740057760862	0.00922866675126004	T_REG_VS_OTHER_CD4T_CELLS
1754	CALY	5.45620702527039	-1.51530743984566	0.298558165386283	-3.52626663907479	0.000421462409586582	0.00926851607025763	T_REG_VS_OTHER_CD4T_CELLS
1755	MCTP2	59.8553722970527	1.08323651921359	0.151817282241144	3.51392375530589	0.000441539528779968	0.00968902108824961	T_REG_VS_OTHER_CD4T_CELLS
1756	GRAP2	352.260938360684	-0.755383670065273	0.0512388149040658	-3.51076733384353	0.000446815284626026	0.00978361415883077	T_REG_VS_OTHER_CD4T_CELLS
1757	ENSCAFG00000032470	244.57673175061	0.875639536031974	0.0849369279393013	3.5086609159617	0.000450368696445813	0.00984016776846477	T_REG_VS_OTHER_CD4T_CELLS
1758	IL1R1	76.2410445566713	4.40910499361154	0.128561133348064	29.671448119719	1.79390883806074e-193	1.81866478002598e-189	TH17_VS_OTHER_CD4T_CELLS
1759	NTRK2	291.415652396294	5.23191742179296	0.162298204145964	29.0591709948021	1.17848124712859e-185	5.97372144169482e-182	TH17_VS_OTHER_CD4T_CELLS
1760	NRG2	198.527888147848	2.88911703032828	0.0985714549399917	23.6671269381013	7.86519239587755e-124	2.65791068364689e-120	TH17_VS_OTHER_CD4T_CELLS
1761	CLNK	114.922041988318	3.19887471400849	0.127878319265076	20.8483826494069	1.57662117811643e-96	3.99594637593609e-93	TH17_VS_OTHER_CD4T_CELLS
1762	STON2	46.4507913543117	3.32205455425221	0.134348907753832	20.7440335123169	1.38785599587517e-95	2.81401681723649e-92	TH17_VS_OTHER_CD4T_CELLS
1763	CADM1	182.356117671128	3.55917169436555	0.15243871054579	20.0914353803578	8.76900576981201e-90	1.4816696749059e-86	TH17_VS_OTHER_CD4T_CELLS
1764	PPM1H	144.737343104983	3.25039774346282	0.148399743534478	18.5181009149264	1.47550619510772e-76	2.13695454371458e-73	TH17_VS_OTHER_CD4T_CELLS
1765	LRIG3	57.7659839242687	2.8934500345243	0.136632980080185	17.2456426219814	1.20663563609439e-66	1.52910900984062e-63	TH17_VS_OTHER_CD4T_CELLS
1766	CCR6	87.8810071159355	2.80820633372239	0.132937247981665	17.1509786142175	6.1802869452055e-66	6.96174989449926e-63	TH17_VS_OTHER_CD4T_CELLS
1767	NIBAN1	354.234788779287	1.6705113172039	0.0644741522989904	17.0663169046938	2.64360155137167e-65	2.6800832527806e-62	TH17_VS_OTHER_CD4T_CELLS
1768	SEPTIN11	351.954216650353	2.01254695183711	0.0864936824224709	16.782085010534	3.3004183508877e-63	3.04178556739087e-60	TH17_VS_OTHER_CD4T_CELLS
1769	ADAM12	225.59211500983	3.37966530598024	0.17604534778703	16.4286412898675	1.19302167918293e-60	1.00790448196305e-57	TH17_VS_OTHER_CD4T_CELLS
1770	TMEM64	56.5826664402782	2.30643710412716	0.111304848435716	15.8206981222287	2.23995118802764e-56	1.74681731878648e-53	TH17_VS_OTHER_CD4T_CELLS
1771	DSTN	109.465801876078	2.19946554988822	0.104113673689836	15.7615686957972	5.71954789146869e-56	4.14176975169354e-53	TH17_VS_OTHER_CD4T_CELLS
1772	RGS10	223.870544929532	-3.73605278369955	0.200328339958491	-15.6205147851187	5.2777791778419e-55	3.56707502033075e-52	TH17_VS_OTHER_CD4T_CELLS
1773	RORC	12.637279280048	3.74848872128813	0.209599509928153	15.0621948378765	2.87095148689096e-51	1.81910663588128e-48	TH17_VS_OTHER_CD4T_CELLS
1774	NR1D1	44.6577651539541	2.48060058741236	0.129840670729812	14.8652972697795	5.53685758285053e-50	3.30192130440816e-47	TH17_VS_OTHER_CD4T_CELLS
1775	IL23R	77.882537516256	3.75512041028598	0.235721746489285	14.5086543685323	1.06795058574119e-47	6.01493502124678e-45	TH17_VS_OTHER_CD4T_CELLS
1776	SCN2A	12.9794922266399	3.46883504017758	0.205530701672604	13.997701832372	1.6099306522058e-44	8.59025102740126e-42	TH17_VS_OTHER_CD4T_CELLS
1777	HIPK2	538.402786057196	1.3545997334074	0.0568657059092879	13.7429209489733	5.6163349296467e-43	2.84692017583791e-40	TH17_VS_OTHER_CD4T_CELLS
1778	RORA	1300.99822205287	1.48344130085724	0.0678783231891823	13.466179575935	2.47336462523858e-41	1.19404621765089e-38	TH17_VS_OTHER_CD4T_CELLS
1779	RGS17	227.832701240056	1.6818325600214	0.0864457691967068	12.990883812472	1.37826167339216e-38	6.35128038402259e-36	TH17_VS_OTHER_CD4T_CELLS
1780	NPAS2	99.7732946480574	1.94975313237585	0.107851308393564	12.8489491427131	8.71865609353502e-38	3.84303197722861e-35	TH17_VS_OTHER_CD4T_CELLS
1781	ENSCAFG00000024261	15.4308028248116	3.05203473307473	0.200138308827915	12.7062189749033	5.46117720663459e-37	2.30689227170256e-34	TH17_VS_OTHER_CD4T_CELLS
1782	CPLX2	40.7184076412409	2.39858312615534	0.147847087962736	12.6669432309113	9.01597323973676e-37	3.65615746817805e-34	TH17_VS_OTHER_CD4T_CELLS
1783	RALGPS2	249.383241223454	-3.07573738742413	0.213567531503621	-12.4446809543997	1.49480476631223e-35	5.82858873879747e-33	TH17_VS_OTHER_CD4T_CELLS
1784	SPOCK1	24.7134358097923	3.30449306069914	0.244163165420407	12.3941020058376	2.81278973890909e-35	1.05615045826149e-32	TH17_VS_OTHER_CD4T_CELLS
1785	CTPS1	175.095480752174	-2.11905057623387	0.125952482560268	-12.3122435694002	7.78291223577328e-35	2.81797015165248e-32	TH17_VS_OTHER_CD4T_CELLS
1786	SLC1A2	32.5208046848018	2.47577381982178	0.161419657952175	12.1127616003743	9.03984565899983e-34	3.16020535486001e-31	TH17_VS_OTHER_CD4T_CELLS
1787	GCLC	168.481104134356	1.33813423568871	0.0634100658051375	12.1068959470033	9.70995976908914e-34	3.28131907130086e-31	TH17_VS_OTHER_CD4T_CELLS
1788	MAF	622.639948189874	1.34293998480758	0.0643118120622121	12.0095284368576	3.16645460241941e-33	1.035532798688e-30	TH17_VS_OTHER_CD4T_CELLS
1789	LEF1	1814.53392060611	-1.44626107383356	0.0729888869902413	-11.9995671494706	3.57159383142631e-33	1.13152557071875e-30	TH17_VS_OTHER_CD4T_CELLS
1790	AURKB	59.9219313497193	1.64050474539982	0.0901601428764187	11.9841020481965	4.30483658456736e-33	1.32249797861648e-30	TH17_VS_OTHER_CD4T_CELLS
1791	CCR7	237.95999143032	-2.52051893034906	0.170787514930487	-11.8970401910693	1.22619368890066e-32	3.65622106413968e-30	TH17_VS_OTHER_CD4T_CELLS
1792	BTBD11	262.597186111106	1.31799544261051	0.0630513447353306	11.7704984341156	5.53962385603436e-32	1.60459161864218e-29	TH17_VS_OTHER_CD4T_CELLS
1793	BACH2	878.416560595465	-1.9525963660325	0.121633675359069	-11.5561071079316	6.87556489813907e-31	1.9362354704815e-28	TH17_VS_OTHER_CD4T_CELLS
1794	CSF1	18.7619639406584	2.73134537342743	0.19163625954383	11.5444067875538	7.87831351129975e-31	2.15865790209613e-28	TH17_VS_OTHER_CD4T_CELLS
1795	DNAH2	10.8424167505962	2.79245444806376	0.198761653114726	11.5396798067795	8.32344716049685e-31	2.22060808718729e-28	TH17_VS_OTHER_CD4T_CELLS
1796	IKZF2	522.774355028019	1.46629881854335	0.078192835402785	11.5088871906079	1.19004058659198e-30	3.09349524791526e-28	TH17_VS_OTHER_CD4T_CELLS
1797	PTPN13	381.126436261837	2.17326750671653	0.150181176362016	11.3614652223879	6.50444437171206e-30	1.64855142601042e-27	TH17_VS_OTHER_CD4T_CELLS
1798	DRAM1	25.9775313576667	2.36205668097087	0.164283700619264	11.3244291924624	9.93237530914618e-30	2.45596148497863e-27	TH17_VS_OTHER_CD4T_CELLS
1799	PLEKHA5	282.857966177469	1.63827621374857	0.0959536541688243	11.1985766604642	4.14336857328702e-29	1.00013025228533e-26	TH17_VS_OTHER_CD4T_CELLS
1800	OLFM1	52.5974200113491	2.25150411074654	0.155883686136116	11.1291935210621	9.04501291598332e-29	2.13251955679625e-26	TH17_VS_OTHER_CD4T_CELLS
1801	PPM1L	172.428856753821	1.35724744091768	0.0715373248521795	11.0440823183948	2.34147804681843e-28	5.39497828151027e-26	TH17_VS_OTHER_CD4T_CELLS
1802	AHR	124.7341144533	1.685892766663	0.102639108976322	11.0123418541358	3.33227605068271e-28	7.50724768929362e-26	TH17_VS_OTHER_CD4T_CELLS
1803	ST3GAL3	88.6549145502614	1.47658838075135	0.0845884862691743	10.811410751639	3.0395917344149e-27	6.69899587032571e-25	TH17_VS_OTHER_CD4T_CELLS
1804	DNAH8	70.2726711598481	2.22524562556468	0.153017603281743	10.6185965929056	2.44204823434212e-26	5.26754999994902e-24	TH17_VS_OTHER_CD4T_CELLS
1805	SPATS2L	363.838398353282	1.30407798567767	0.0705094089850028	10.4505690360084	1.45648696995427e-25	3.07622185445758e-23	TH17_VS_OTHER_CD4T_CELLS
1806	LTBP1	114.199669439473	1.76187370548141	0.122136878546122	9.87727287316157	5.22351137125711e-23	1.08073384248581e-20	TH17_VS_OTHER_CD4T_CELLS
1807	CSTA	287.671838109766	-2.27984798795567	0.195742320080792	-9.85892979461714	6.27142551356525e-23	1.27159423713049e-20	TH17_VS_OTHER_CD4T_CELLS
1808	MAML3	251.491366060672	-2.25721798568166	0.184665999148299	-9.81638049709273	9.57187456720234e-23	1.90273851690779e-20	TH17_VS_OTHER_CD4T_CELLS
1809	PI3	63.9660572450041	3.09713296324382	0.248683767375344	9.76507448459442	1.58995132789487e-22	3.09979356965351e-20	TH17_VS_OTHER_CD4T_CELLS
1810	ZNF536	62.5576250501724	-2.92357704920494	0.257062368843803	-9.73218175493652	2.19826617818624e-22	4.20490990838719e-20	TH17_VS_OTHER_CD4T_CELLS
1811	ENSCAFG00000029421	30.7750070778247	1.91326583914784	0.142533151751807	9.63741248625134	5.55710447210272e-22	1.04329490996625e-19	TH17_VS_OTHER_CD4T_CELLS
1812	KLHL3	30.5265007372581	2.01358806184379	0.159411143827921	9.56481679556856	1.12400371299098e-21	2.07184538950956e-19	TH17_VS_OTHER_CD4T_CELLS
1813	RAD54B	42.9991898366225	1.76847092922046	0.131028759663022	9.46250391760373	3.00655813072269e-21	5.44294398736904e-19	TH17_VS_OTHER_CD4T_CELLS
1814	COBLL1	32.2414881869773	1.99297735842242	0.155888831962372	9.44213307557783	3.65266487996513e-21	6.49661693913798e-19	TH17_VS_OTHER_CD4T_CELLS
1815	IL21R	72.1003893912269	-1.97597029389421	0.149946332393456	-9.42889331374264	4.1443843625605e-21	7.24409804614454e-19	TH17_VS_OTHER_CD4T_CELLS
1816	ASPH	111.050606048341	1.32571947522802	0.0812564184077298	9.32033921307706	1.15968940977446e-20	1.99270020954126e-18	TH17_VS_OTHER_CD4T_CELLS
1817	SLC9A9	4672.70273805562	1.0342780298583	0.0498521373070541	9.23100754786357	2.68098029594955e-20	4.52996304005609e-18	TH17_VS_OTHER_CD4T_CELLS
1818	PERP	6.09982740734633	2.80862414706738	0.247332647946853	9.20081808935854	3.55234792835911e-20	5.90388578650896e-18	TH17_VS_OTHER_CD4T_CELLS
1819	REM1	18.8467874802245	2.23625101416981	0.187525114745296	9.19655295403762	3.69616470861813e-20	6.0438254541888e-18	TH17_VS_OTHER_CD4T_CELLS
1820	ENSCAFG00000024259	155.244383125896	-2.21694843367389	0.263815460598914	-9.17173311567356	4.65474230366876e-20	7.49044086898316e-18	TH17_VS_OTHER_CD4T_CELLS
1821	HMGN3	458.145968730131	1.12445220131496	0.0600861225678659	9.16225930068602	5.082194706976e-20	8.05051405301918e-18	TH17_VS_OTHER_CD4T_CELLS
1822	ATP10A	437.274097656465	-1.83740128257485	0.144170752250001	-9.09502122726759	9.45679953777472e-20	1.47496974944554e-17	TH17_VS_OTHER_CD4T_CELLS
1823	ITGA1	434.787018643048	-1.59189996018962	0.114195287037837	-9.08663621104667	1.02150491230074e-19	1.56909345468255e-17	TH17_VS_OTHER_CD4T_CELLS
1824	ANKRD6	71.68397702688	1.92181327719925	0.155708050942628	9.02243135903097	1.83960263968458e-19	2.78356590464512e-17	TH17_VS_OTHER_CD4T_CELLS
1825	SYNDIG1	5.6481031808475	2.74028629151254	0.252806394493158	8.97935843164814	2.72350173744594e-19	4.06042067856279e-17	TH17_VS_OTHER_CD4T_CELLS
1826	AUTS2	131.270317560311	-2.5115408928347	0.247613222572257	-8.69623295261235	3.43083748213368e-18	5.04084498461902e-16	TH17_VS_OTHER_CD4T_CELLS
1827	SELL	815.871571101726	-1.43248116524454	0.102718908876183	-8.66111070704981	4.67189538203205e-18	6.76623934043441e-16	TH17_VS_OTHER_CD4T_CELLS
1828	TBXAS1	41.0866543534987	1.87017918476837	0.148549377428743	8.64161628746087	5.54232980507868e-18	7.91382247378699e-16	TH17_VS_OTHER_CD4T_CELLS
1829	BLK	11.2883212769249	2.46061191733456	0.21339032345645	8.57086017439357	1.02714901145833e-17	1.4462828719673e-15	TH17_VS_OTHER_CD4T_CELLS
1830	ENSCAFG00000010895	84.8224172250684	-2.40112467809514	0.257587820505238	-8.39717010047233	4.57367269434679e-17	6.35176627058737e-15	TH17_VS_OTHER_CD4T_CELLS
1831	CCDC3	80.2894430711461	-2.35025664184509	0.252168857530504	-8.39355690675221	4.71651209305584e-17	6.46162156748649e-15	TH17_VS_OTHER_CD4T_CELLS
1832	NCALD	161.132801367275	-1.54913088386697	0.118380908132631	-8.35972258744789	6.28659074734908e-17	8.49779426621666e-15	TH17_VS_OTHER_CD4T_CELLS
1833	NKAIN2	64.8446516315286	-2.33391045173572	0.264433067713184	-8.33249125935444	7.9158704568986e-17	1.05593545647418e-14	TH17_VS_OTHER_CD4T_CELLS
1834	IRAK1BP1	33.5255058023936	1.71205954246475	0.142149386639055	8.24545118241589	1.64538191117938e-16	2.16634828773202e-14	TH17_VS_OTHER_CD4T_CELLS
1835	STBD1	37.7035692324591	-2.46314396739468	0.242437226731429	-8.16896477496217	3.11046955515511e-16	4.04281286540545e-14	TH17_VS_OTHER_CD4T_CELLS
1836	CCDC88A	96.4747793938603	1.38079057086075	0.100692731838737	8.08096889870875	6.42541977092308e-16	8.24568425792635e-14	TH17_VS_OTHER_CD4T_CELLS
1837	CPEB2	253.477162404418	1.20993620320614	0.0799306877751215	8.06610125820298	7.25786209103461e-16	9.1975257348636e-14	TH17_VS_OTHER_CD4T_CELLS
1838	CD84	167.085466721145	-1.38219048675085	0.10250017917478	-8.02900660714519	9.82650665992304e-16	1.22989042615185e-13	TH17_VS_OTHER_CD4T_CELLS
1839	SOBP	42.1369206391378	-2.15077435012776	0.201698315163343	-8.02085029080811	1.05015657294164e-15	1.29835211420516e-13	TH17_VS_OTHER_CD4T_CELLS
1840	SCCPDH	58.6954602068605	1.48828428232193	0.11644937922505	8.01888817351138	1.06706594609178e-15	1.30336320017813e-13	TH17_VS_OTHER_CD4T_CELLS
1841	FAM241A	288.266403667216	-1.59680778698885	0.130081808583403	-8.00087233979337	1.23540820760146e-15	1.49102004865042e-13	TH17_VS_OTHER_CD4T_CELLS
1842	ENSCAFG00000000562	538.952806876064	-1.2786199489621	0.0888616856502673	-7.9846040992646	1.40974012051803e-15	1.6814053343308e-13	TH17_VS_OTHER_CD4T_CELLS
1843	KANK1	34.4993460838514	-2.11352502848215	0.264364841166017	-7.89000981811027	3.0216276353025e-15	3.56200708915078e-13	TH17_VS_OTHER_CD4T_CELLS
1844	ZNF462	127.234746314434	1.74941673024505	0.160428123607074	7.85983314967081	3.84645474570534e-15	4.48222508183457e-13	TH17_VS_OTHER_CD4T_CELLS
1845	ENSCAFG00000009113	3491.55896500679	1.35225106910983	0.103729302828777	7.79292738030608	6.54742555723095e-15	7.54293185218265e-13	TH17_VS_OTHER_CD4T_CELLS
1846	RUNX2	431.534767228322	1.20756332982172	0.0832603892917669	7.76160823223516	8.38591095228787e-15	9.55240058812297e-13	TH17_VS_OTHER_CD4T_CELLS
1847	EPAS1	100.344296546207	1.48133798200011	0.121318369967389	7.72370773749797	1.12993758282923e-14	1.27281191274697e-12	TH17_VS_OTHER_CD4T_CELLS
1848	MCOLN2	38.2250183284076	1.50495420875828	0.124606298812388	7.71600034261032	1.20036988692019e-14	1.33729119929636e-12	TH17_VS_OTHER_CD4T_CELLS
1849	FXYD2	25.6290787683461	2.12583181803095	0.208841598063086	7.70435713293231	1.31503606740406e-14	1.44911257079808e-12	TH17_VS_OTHER_CD4T_CELLS
1850	ATXN1	816.934859830248	1.07422518978302	0.0655352086143224	7.68315226961712	1.55220906425028e-14	1.69207478423326e-12	TH17_VS_OTHER_CD4T_CELLS
1851	SETBP1	113.198534986532	1.46557475551534	0.119186478492148	7.6170469303485	2.59544990519219e-14	2.79922033391899e-12	TH17_VS_OTHER_CD4T_CELLS
1852	ENSCAFG00000010224	133.944861879749	1.23211262545552	0.0887142072928295	7.53726503333202	4.79930305434842e-14	5.12161414368255e-12	TH17_VS_OTHER_CD4T_CELLS
1853	CD96	146.41054971867	1.33272533208027	0.105941149144998	7.37883193926229	1.59684244055432e-13	1.68633215232705e-11	TH17_VS_OTHER_CD4T_CELLS
1854	KCTD12	502.939041989394	1.03535011184313	0.062957506438105	7.36641239784232	1.75281031805919e-13	1.83195783551382e-11	TH17_VS_OTHER_CD4T_CELLS
1855	PDSS1	84.2869690698961	-1.56762144141991	0.138622704298151	-7.29228992952103	3.04730495074439e-13	3.15240587659659e-11	TH17_VS_OTHER_CD4T_CELLS
1856	TCF7	253.918209367678	-1.15378549904611	0.0807766202025889	-7.26233033463636	3.8047761362386e-13	3.86139221192095e-11	TH17_VS_OTHER_CD4T_CELLS
1857	OSBPL3	122.412478212287	1.10140427830911	0.0732957626477288	7.26218632273831	3.80883035304888e-13	3.86139221192095e-11	TH17_VS_OTHER_CD4T_CELLS
1858	ENSCAFG00000048792	17.678087676171	1.95091486855471	0.203621843143124	7.25203501389954	4.10555710949996e-13	4.12100376001095e-11	TH17_VS_OTHER_CD4T_CELLS
1859	IL26	10.2723913800961	2.15284073946594	0.2521443623452	7.24091698926518	4.45661128520704e-13	4.42952207935578e-11	TH17_VS_OTHER_CD4T_CELLS
1860	GPR176	58.5631304873508	1.80517986458395	0.163410643897957	7.17006108608277	7.49643096662666e-13	7.37852593588943e-11	TH17_VS_OTHER_CD4T_CELLS
1861	COL6A5	69.8925843613464	-1.80289471181755	0.262429758123301	-7.16319602838986	7.88175158086623e-13	7.68319206988671e-11	TH17_VS_OTHER_CD4T_CELLS
1862	PLCB1	189.490032941874	1.81961321763486	0.198598446481703	7.10561559990417	1.19787391684596e-12	1.15657578752232e-10	TH17_VS_OTHER_CD4T_CELLS
1863	KLRB1	28.0420655661366	1.88065788444029	0.188208699570924	7.07264020988942	1.52013260181914e-12	1.45387776577759e-10	TH17_VS_OTHER_CD4T_CELLS
1864	RPS6KA2	113.522865264221	1.29429380825489	0.103018535110556	7.06610109057034	1.593473530203e-12	1.50977893917738e-10	TH17_VS_OTHER_CD4T_CELLS
1865	FGL2	162.659591566702	1.26409864226995	0.0994379518710514	7.04982017054112	1.79149165668907e-12	1.68167985328832e-10	TH17_VS_OTHER_CD4T_CELLS
1866	SAMSN1	229.74362279771	1.23748153280313	0.0966160458425183	7.03749604418132	1.95725091050017e-12	1.82042291106887e-10	TH17_VS_OTHER_CD4T_CELLS
1867	HDAC9	28.400875291072	2.18949001739383	0.23129717970109	6.9817701562061	2.91483733319917e-12	2.6864200803612e-10	TH17_VS_OTHER_CD4T_CELLS
1868	RRBP1	110.900693412545	1.2289943578411	0.0967134964833004	6.92357910063753	4.40373063465439e-12	4.02207397965101e-10	TH17_VS_OTHER_CD4T_CELLS
1869	ZNF618	36.322201883115	-1.84509979365094	0.194900676365568	-6.80682625536351	9.97753066439229e-12	9.03144695317937e-10	TH17_VS_OTHER_CD4T_CELLS
1870	CTSH	24.2018487096196	1.6196851738412	0.157133427132013	6.77336702481306	1.25819220281766e-11	1.12880996036862e-09	TH17_VS_OTHER_CD4T_CELLS
1871	IGF1R	131.577493899835	-1.88024206877136	0.206489620452355	-6.74500807389481	1.53018515015061e-11	1.36079096949358e-09	TH17_VS_OTHER_CD4T_CELLS
1872	TXK	296.54218429232	-1.18253825404179	0.0911254240669713	-6.73878575298053	1.597156998731e-11	1.40799805679433e-09	TH17_VS_OTHER_CD4T_CELLS
1873	SMAD3	273.280982700726	0.958195880603438	0.0579353541377954	6.64867494337827	2.95743321356887e-11	2.58469464820355e-09	TH17_VS_OTHER_CD4T_CELLS
1874	TNS3	4.18612824009349	2.08791791659624	0.262864308788049	6.63503994692639	3.24414664483356e-11	2.81103920387373e-09	TH17_VS_OTHER_CD4T_CELLS
1875	NCEH1	147.622170542345	1.09052523240818	0.0804173641568881	6.50293473349066	7.87679766679901e-11	6.76737074118715e-09	TH17_VS_OTHER_CD4T_CELLS
1876	SGIP1	15.8139910217125	-2.0441855686857	0.262271706645034	-6.45148430535567	1.10759922327856e-10	9.43600077781348e-09	TH17_VS_OTHER_CD4T_CELLS
1877	SFMBT2	604.877870143876	0.885364916512695	0.0481204157897566	6.43594522147987	1.22707284860182e-10	1.0366720449271e-08	TH17_VS_OTHER_CD4T_CELLS
1878	RRAS2	139.726730755411	-1.24233392590199	0.106476491929588	-6.42588829253274	1.31101654726965e-10	1.098436839357e-08	TH17_VS_OTHER_CD4T_CELLS
1879	CCND1	15.6950137522697	-2.0586852237595	0.262561811327435	-6.41921990641171	1.36974424333426e-10	1.13823501138711e-08	TH17_VS_OTHER_CD4T_CELLS
1880	INTS6L	144.466452407561	1.0779758485959	0.0794899328215977	6.40090598667447	1.54457662042296e-10	1.2730827461665e-08	TH17_VS_OTHER_CD4T_CELLS
1881	PSEN2	48.3557740135352	-1.82083714093709	0.220018453505408	-6.35758910550116	2.04944792231992e-10	1.67558895455479e-08	TH17_VS_OTHER_CD4T_CELLS
1882	CDCA7L	98.2126256311825	-1.41419264719387	0.136780634442478	-6.33426694078364	2.38472334577185e-10	1.9341060223548e-08	TH17_VS_OTHER_CD4T_CELLS
1883	PTGER2	24.4001666608264	1.54293135643312	0.163465169179657	6.31802598500455	2.64925476499224e-10	2.11481455177097e-08	TH17_VS_OTHER_CD4T_CELLS
1884	DLEC1	33.9858333394501	1.54545202813432	0.156148002227307	6.31823894614005	2.6456073629963e-10	2.11481455177097e-08	TH17_VS_OTHER_CD4T_CELLS
1885	ITGB1	881.307147731996	1.18057547132002	0.0987437692957531	6.3063108449923	2.85764837908484e-10	2.26334681774704e-08	TH17_VS_OTHER_CD4T_CELLS
1886	IL17RE	7.8828467468134	1.85313264758652	0.224215923194503	6.29062446197709	3.16191417180523e-10	2.4849213855629e-08	TH17_VS_OTHER_CD4T_CELLS
1887	RBP4	177.725261709358	1.27136478591954	0.117066981085259	6.25142867908798	4.06714825445979e-10	3.17174992336256e-08	TH17_VS_OTHER_CD4T_CELLS
1888	RHEX	5.17319791598532	1.83530978957864	0.2635707778575	6.21664774090712	5.07888177969782e-10	3.93051171622721e-08	TH17_VS_OTHER_CD4T_CELLS
1889	RAB11FIP1	106.72412918524	1.06283338714901	0.0799090475833756	6.20852795247649	5.34832106497179e-10	4.10767264823364e-08	TH17_VS_OTHER_CD4T_CELLS
1890	TMEM240	18.1509874149965	-1.93644324740217	0.226425056098027	-6.15875173962239	7.33205612339089e-10	5.58890112623586e-08	TH17_VS_OTHER_CD4T_CELLS
1891	BLNK	12.69969025584	-2.1168641941525	0.255188069083754	-6.15473767390015	7.52018670138655e-10	5.68952632676543e-08	TH17_VS_OTHER_CD4T_CELLS
1892	MAL	18.4164197295637	-1.72225388638695	0.264288343163794	-6.13587167081642	8.46935061341352e-10	6.36016863102121e-08	TH17_VS_OTHER_CD4T_CELLS
1893	TNFSF8	267.222892779382	-1.362913221776	0.132411224678369	-6.13274185092102	8.63772504707995e-10	6.43891592112474e-08	TH17_VS_OTHER_CD4T_CELLS
1894	JAML	99.5575727717475	1.11556953759414	0.0895414691341506	6.12790642386838	8.90429258855757e-10	6.5891765155326e-08	TH17_VS_OTHER_CD4T_CELLS
1895	CRTAM	14.8756478497096	-2.00557302957869	0.245771619866685	-6.10281407287744	1.04217050115466e-09	7.65617720341007e-08	TH17_VS_OTHER_CD4T_CELLS
1896	FOXP1	868.827755589723	-0.964088854813297	0.0642400167992808	-6.09180679989766	1.11643374028613e-09	8.14273759641785e-08	TH17_VS_OTHER_CD4T_CELLS
1897	RAPGEF5	553.730250272371	0.841407673813677	0.0436361390950858	6.08264328671598	1.18217165857403e-09	8.5606116247311e-08	TH17_VS_OTHER_CD4T_CELLS
1898	E2F3	27.0635241466756	1.46251596432909	0.154636159389856	6.06831944174126	1.29255620985851e-09	9.29357081953584e-08	TH17_VS_OTHER_CD4T_CELLS
1899	ALCAM	203.737502348149	-0.998773120139863	0.07070702140167	-6.06695446388279	1.30358496953367e-09	9.30686226840303e-08	TH17_VS_OTHER_CD4T_CELLS
1900	ANKRD33B	13.3669827537529	1.55488803346396	0.173952478440459	6.03674230681343	1.57256547456652e-09	1.11487194273814e-07	TH17_VS_OTHER_CD4T_CELLS
1901	BCL11A	21.259908993452	-1.95288151133815	0.260110032016064	-6.00541407783543	1.90844210733556e-09	1.34359625584499e-07	TH17_VS_OTHER_CD4T_CELLS
1902	RBMS2	10.2569411805373	-2.06912583814056	0.256305963627432	-5.99769002263971	2.00144099562291e-09	1.39935233197415e-07	TH17_VS_OTHER_CD4T_CELLS
1903	CLMP	21.4542913042796	-1.72348089518422	0.264072444952243	-5.99371896133981	2.05095693664332e-09	1.42415078244452e-07	TH17_VS_OTHER_CD4T_CELLS
1904	CLIP4	18.6154044711429	1.47966244473973	0.161628320015977	5.96476222777556	2.44990529358491e-09	1.68960135145332e-07	TH17_VS_OTHER_CD4T_CELLS
1905	MT1E	26.1903352436349	1.60839129465182	0.181081523314541	5.9130010130123	3.35930112171269e-09	2.30112126837319e-07	TH17_VS_OTHER_CD4T_CELLS
1906	FST	10.3806059564864	-1.91536921456646	0.261078128730242	-5.90577599407747	3.50990632633359e-09	2.38814968700469e-07	TH17_VS_OTHER_CD4T_CELLS
1907	AP1S2	57.9349732501547	1.28150946857027	0.124681832447817	5.87203673463152	4.30473322712412e-09	2.90942569710562e-07	TH17_VS_OTHER_CD4T_CELLS
1908	OPRM1	138.798664570142	-1.3055985049575	0.129783548711486	-5.86914256625292	4.38054643698034e-09	2.94105826345077e-07	TH17_VS_OTHER_CD4T_CELLS
1909	GSDMA	48.6391047886722	1.26222657348893	0.116795386403042	5.85996806090846	4.62956204102124e-09	3.08779605078114e-07	TH17_VS_OTHER_CD4T_CELLS
1910	TMEM71	118.343698772773	-1.26196887069739	0.1217713642141	-5.83380150934681	5.41785683095723e-09	3.58994984001598e-07	TH17_VS_OTHER_CD4T_CELLS
1911	PRUNE2	238.554850896776	1.20032727980281	0.109699040643767	5.81132444673475	6.19805076413556e-09	4.08024926277963e-07	TH17_VS_OTHER_CD4T_CELLS
1912	PSD3	82.400118460275	-1.54502096913858	0.25676760398183	-5.8022556199033	6.54287135900658e-09	4.27945998952314e-07	TH17_VS_OTHER_CD4T_CELLS
1913	CDO1	26.1215004231293	1.45349291080125	0.154333320883492	5.76541326575357	8.14579863248651e-09	5.27333319405547e-07	TH17_VS_OTHER_CD4T_CELLS
1914	RCAN2	151.102612342998	1.22807231317428	0.119663137346361	5.76498653079697	8.16643629381248e-09	5.27333319405547e-07	TH17_VS_OTHER_CD4T_CELLS
1915	KDR	21.6077958325131	1.38453807542797	0.150496575658478	5.73922683151732	9.51097603829995e-09	6.06429402995502e-07	TH17_VS_OTHER_CD4T_CELLS
1916	SLC11A2	72.7015798043341	1.13414696831388	0.0998332301507689	5.74011249532542	9.46136795668466e-09	6.06429402995502e-07	TH17_VS_OTHER_CD4T_CELLS
1917	SRD5A3	42.737647042465	1.27211480404673	0.127313088697737	5.71218051273078	1.11537682507167e-08	7.06730640786036e-07	TH17_VS_OTHER_CD4T_CELLS
1918	IL18RAP	83.5797828591634	1.23092509896039	0.118754147619332	5.70439194702806	1.16759131825266e-08	7.3521992449972e-07	TH17_VS_OTHER_CD4T_CELLS
1919	PLVAP	536.867616259517	1.03393190490004	0.082581455963573	5.67883117883913	1.35618247132777e-08	8.48702339155616e-07	TH17_VS_OTHER_CD4T_CELLS
1920	MAP2K1	245.718986304627	0.937860107160273	0.0645199073907378	5.65696266719295	1.54075260510511e-08	9.58291405555559e-07	TH17_VS_OTHER_CD4T_CELLS
1921	RNASEH2B	449.043298090072	0.853997054004778	0.0494001658032929	5.64917983527433	1.61215136546759e-08	9.9658478921405e-07	TH17_VS_OTHER_CD4T_CELLS
1922	TLE4	291.183164823963	-1.07234842922339	0.0904601014690887	-5.63407775666423	1.75997604663658e-08	1.08137194913949e-06	TH17_VS_OTHER_CD4T_CELLS
1923	RARRES2	36.8756080133954	1.40760023134327	0.150533306924981	5.58498662212974	2.33718204420432e-08	1.42737057615322e-06	TH17_VS_OTHER_CD4T_CELLS
1924	NMB	27.5425885732239	-1.67905909932397	0.213813792182653	-5.56770642783991	2.58114210521466e-08	1.56403758215341e-06	TH17_VS_OTHER_CD4T_CELLS
1925	NCR3	11.2433728537971	1.75746321289164	0.220110795083706	5.56698707762154	2.59181607616662e-08	1.56403758215341e-06	TH17_VS_OTHER_CD4T_CELLS
1926	ANTXR2	1219.64365220586	0.958530065736516	0.070347724587126	5.5615751871836	2.67350448850628e-08	1.60378630204004e-06	TH17_VS_OTHER_CD4T_CELLS
1927	SLC4A4	61.5745982033855	1.32552273965709	0.143886030362095	5.56004596781921	2.6970360497874e-08	1.60838538074968e-06	TH17_VS_OTHER_CD4T_CELLS
1928	KCNQ5	795.784538934248	-1.03782740108559	0.085693433216777	-5.53761120789225	3.0662499755421e-08	1.81787381590911e-06	TH17_VS_OTHER_CD4T_CELLS
1929	LDLRAD4	141.56578212824	-1.38261144107276	0.159284339142017	-5.52668961333467	3.26329542725641e-08	1.92344703729799e-06	TH17_VS_OTHER_CD4T_CELLS
1930	NRIP1	83.7663254035171	1.17762587085355	0.11217892194113	5.51356470118476	3.51637681240034e-08	2.06063746382166e-06	TH17_VS_OTHER_CD4T_CELLS
1931	JAKMIP1	41.2665789208594	1.26162397016732	0.130727206316106	5.48180789807329	4.21001238387959e-08	2.45293710044663e-06	TH17_VS_OTHER_CD4T_CELLS
1932	TSHZ2	207.18436942372	1.48844840885536	0.181776547131154	5.47121968819116	4.46948839627528e-08	2.5892384777965e-06	TH17_VS_OTHER_CD4T_CELLS
1933	MSRB3	134.87348966146	1.17696773197228	0.11328192948836	5.44503254033793	5.1795915916516e-08	2.98356247478204e-06	TH17_VS_OTHER_CD4T_CELLS
1934	TMEM170B	134.4750326856	0.985228873450771	0.0766791692236474	5.43720171519103	5.41238527173022e-08	3.10004304433904e-06	TH17_VS_OTHER_CD4T_CELLS
1935	FNBP1	1346.31423890854	0.820641243277177	0.0450929784080845	5.43284915547726	5.54612897280603e-08	3.15880087226447e-06	TH17_VS_OTHER_CD4T_CELLS
1936	GNG3	38.2019628853691	1.35992877034702	0.146759973620816	5.41571462485782	6.10443977946633e-08	3.45736371420278e-06	TH17_VS_OTHER_CD4T_CELLS
1937	VWF	4.86538925469897	1.69431591083767	0.242799770005108	5.38904706678151	7.08322553800925e-08	3.98943002801877e-06	TH17_VS_OTHER_CD4T_CELLS
1938	CPNE8	7.32060630302628	1.81876810179025	0.2573117879716	5.36867585368019	7.93168286371309e-08	4.44261883272504e-06	TH17_VS_OTHER_CD4T_CELLS
1939	DNTT	5.48802832791646	-1.82190668879492	0.261429062884585	-5.33735748761349	9.43109776821564e-08	5.25343237220715e-06	TH17_VS_OTHER_CD4T_CELLS
1940	INSR	19.4485824980846	-1.72091268562097	0.23149100983026	-5.28846804035581	1.23345034683173e-07	6.81447233108005e-06	TH17_VS_OTHER_CD4T_CELLS
1941	SLC10A6	16.6358934656528	1.59525584508469	0.203861118748539	5.28797257798993	1.23679513604136e-07	6.81447233108005e-06	TH17_VS_OTHER_CD4T_CELLS
1942	KIAA1549	39.9592168203088	-1.46656152441951	0.181015375793614	-5.26402143462869	1.40938007277141e-07	7.72340279878731e-06	TH17_VS_OTHER_CD4T_CELLS
1943	SYTL1	88.4335705090047	1.08073770095278	0.0978014975987784	5.2064030811268	1.9253618094104e-07	1.04942570020444e-05	TH17_VS_OTHER_CD4T_CELLS
1944	PLPP7	11.5722077318862	-1.7770557314026	0.231859294777392	-5.20338692818582	1.95688836868078e-07	1.06090557656074e-05	TH17_VS_OTHER_CD4T_CELLS
1945	TSPAN5	321.266856358958	-1.02205996762419	0.0899795163710309	-5.16791213110087	2.36723549016101e-07	1.27654432974746e-05	TH17_VS_OTHER_CD4T_CELLS
1946	PRR5	42.2998030928293	1.19244628257644	0.125740363572973	5.16096522671035	2.45679816277484e-07	1.31783173408525e-05	TH17_VS_OTHER_CD4T_CELLS
1947	DTHD1	105.951898831767	-1.27480523553995	0.147810001946775	-5.14798271287442	2.63302751101196e-07	1.40492804771786e-05	TH17_VS_OTHER_CD4T_CELLS
1948	KREMEN1	28.5751383399435	1.34774654602098	0.159028510870412	5.14458537344944	2.68112305011923e-07	1.42310081058161e-05	TH17_VS_OTHER_CD4T_CELLS
1949	CDH1	34.4300982825975	-1.47309184985168	0.191198249873402	-5.09577495541134	3.47317521262343e-07	1.8339088700821e-05	TH17_VS_OTHER_CD4T_CELLS
1950	SLC22A15	37.9966956913255	1.20206334164051	0.130538064871788	5.07522249550249	3.87042839834805e-07	2.03307788095609e-05	TH17_VS_OTHER_CD4T_CELLS
1951	PDGFRL	53.7248460238931	1.26449859541281	0.142249909301107	5.06117506797395	4.16680386034673e-07	2.17747719258738e-05	TH17_VS_OTHER_CD4T_CELLS
1952	PRDM1	152.67842617559	1.034874546765	0.0942230454931088	5.03795229067334	4.70538685893638e-07	2.44631856286651e-05	TH17_VS_OTHER_CD4T_CELLS
1953	FAT1	15.7231947600739	-1.61421775217726	0.223140105344776	-5.01768626953737	5.22974872596395e-07	2.70506084611339e-05	TH17_VS_OTHER_CD4T_CELLS
1954	HADH	95.7250993312368	-1.11463858949759	0.111929713669793	-5.00723908269475	5.52163250535404e-07	2.8415385959025e-05	TH17_VS_OTHER_CD4T_CELLS
1955	ENSCAFG00000041232	130.821676901018	-1.14193218457771	0.118108772384633	-5.00316731744723	5.63959515001213e-07	2.88758664802136e-05	TH17_VS_OTHER_CD4T_CELLS
1956	RAB32	25.8179571404229	1.21382561336287	0.137947280207033	4.98949434025427	6.05375478687518e-07	3.08406864469048e-05	TH17_VS_OTHER_CD4T_CELLS
1957	PTPRR	34.953323149626	-1.40792069624411	0.257447576439943	-4.97786723942346	6.42887258680289e-07	3.25879551425038e-05	TH17_VS_OTHER_CD4T_CELLS
1958	RFLNB	8.14964265925888	-1.6262180887127	0.259241521054946	-4.94541490412085	7.59818568318305e-07	3.83235853015471e-05	TH17_VS_OTHER_CD4T_CELLS
1959	ATP2B4	149.103737297307	0.967215200508373	0.0808590637837034	4.94049798046594	7.79232999722074e-07	3.910823837219e-05	TH17_VS_OTHER_CD4T_CELLS
1960	BCL2	1783.66582271729	-0.830650554519576	0.051681326872035	-4.93677856796135	7.94235613127391e-07	3.96648307679088e-05	TH17_VS_OTHER_CD4T_CELLS
1961	FBXL7	17.7576006603667	1.66354131554938	0.220057687653622	4.93301963748211	8.09680111491083e-07	4.02379263249833e-05	TH17_VS_OTHER_CD4T_CELLS
1962	ELK3	84.5932592252296	1.00801034265443	0.090316009939269	4.90390197540583	9.39513874458834e-07	4.64623983378715e-05	TH17_VS_OTHER_CD4T_CELLS
1963	PDE3B	763.288404046261	-0.971744794322545	0.0820808196886993	-4.89892156292691	9.63641007270938e-07	4.74242355908387e-05	TH17_VS_OTHER_CD4T_CELLS
1964	TMEM132D	28.9630035094824	-1.75074752305635	0.264165720578413	-4.87011137935058	1.11535360673727e-06	5.4625385821751e-05	TH17_VS_OTHER_CD4T_CELLS
1965	ENSCAFG00000032173	27.455850222012	1.33722237072069	0.154326214166682	4.83084032781279	1.35958006052926e-06	6.62664550656041e-05	TH17_VS_OTHER_CD4T_CELLS
1966	RAPGEF1	288.702592062396	0.895995531851678	0.0678111788634377	4.80863498231462	1.51964400344856e-06	7.37136407031652e-05	TH17_VS_OTHER_CD4T_CELLS
1967	IL12RB1	19.5169562413449	1.29800946698858	0.158808375595168	4.80269861266249	1.56541418128563e-06	7.55722331898747e-05	TH17_VS_OTHER_CD4T_CELLS
1968	DLGAP2	197.84182993554	1.06963897301087	0.112360065011992	4.79389200902783	1.63576351283363e-06	7.85941729531153e-05	TH17_VS_OTHER_CD4T_CELLS
1969	SULT2B1	10.2885017885009	-1.61741429232658	0.262644006616759	-4.77124063740974	1.83094637029931e-06	8.75572372740304e-05	TH17_VS_OTHER_CD4T_CELLS
1970	TUBB6	31.3581617781056	1.18415588993662	0.133093408260156	4.74507256237771	2.08431604437709e-06	9.92056152952812e-05	TH17_VS_OTHER_CD4T_CELLS
1971	ST3GAL6	512.253866563774	0.917264430295167	0.0739550467011318	4.74035780132433	2.13341136372347e-06	0.000101067871053405	TH17_VS_OTHER_CD4T_CELLS
1972	ENSCAFG00000047778	6.96455912181379	1.61914898315581	0.236937763150078	4.72864795450193	2.26019892018584e-06	0.0001065762635016	TH17_VS_OTHER_CD4T_CELLS
1973	GABRB1	8.88203634132025	-1.5809786190535	0.256571205380723	-4.69514369926206	2.66419368819396e-06	0.000125044424124585	TH17_VS_OTHER_CD4T_CELLS
1974	FLT1	4.72378169719888	-1.63432431619123	0.259377638736214	-4.67807028650429	2.89587290059752e-06	0.000135291979107178	TH17_VS_OTHER_CD4T_CELLS
1975	APP	20.8713687333179	-1.57134245667033	0.23659526154722	-4.67287261676648	2.97015993526249e-06	0.000138126061576565	TH17_VS_OTHER_CD4T_CELLS
1976	CTTNBP2	18.7820181575993	1.44011894876897	0.227291788072403	4.66666063352405	3.0613433204403e-06	0.000141716431884127	TH17_VS_OTHER_CD4T_CELLS
1977	TMEM108	5.55401477962427	-1.64113100488216	0.258035770292876	-4.66082869530637	3.14938768807984e-06	0.000145129510826152	TH17_VS_OTHER_CD4T_CELLS
1978	MCF2L2	6.68521602146826	-1.68110189845054	0.253779127088499	-4.65797676200808	3.19332247612021e-06	0.000146488250058401	TH17_VS_OTHER_CD4T_CELLS
1979	GZMK	29.8736559272819	-1.40336694761825	0.250685419494914	-4.64197538127982	3.45093986162938e-06	0.000157592920347742	TH17_VS_OTHER_CD4T_CELLS
1980	TEC	20.3930427859925	-1.52680595532194	0.239307344451679	-4.6364669984555	3.54414749377507e-06	0.000161123620143012	TH17_VS_OTHER_CD4T_CELLS
1981	DLC1	16.4440772679147	1.3683268566363	0.186364764714261	4.63330839888259	3.59867822870089e-06	0.000162872320904329	TH17_VS_OTHER_CD4T_CELLS
1982	SPRYD7	214.803955866793	0.88620523913391	0.0681323453999509	4.63225447224988	3.61705175934155e-06	0.000162976314383132	TH17_VS_OTHER_CD4T_CELLS
1983	SLC25A43	18.050688907776	1.36260830624703	0.184703987106903	4.62319936743506	3.77866230442945e-06	0.00016950477186861	TH17_VS_OTHER_CD4T_CELLS
1984	CYRIA	22.3123878557835	-1.40917791889027	0.197073177252406	-4.59792436418611	4.26720841872536e-06	0.00019057691166977	TH17_VS_OTHER_CD4T_CELLS
1985	ENSCAFG00000011098	12.3476010147957	1.61468385639236	0.237416128902268	4.57943626761291	4.66230822162671e-06	0.000207309126100226	TH17_VS_OTHER_CD4T_CELLS
1986	ERRFI1	59.6738475576978	-1.23027570391673	0.154636826836772	-4.57693883962317	4.7182932974815e-06	0.000208882346942653	TH17_VS_OTHER_CD4T_CELLS
1987	MCTP1	76.8380472837664	1.12740477801383	0.124321249610459	4.57220527786409	4.82617777288142e-06	0.000212729522875965	TH17_VS_OTHER_CD4T_CELLS
1988	CDH4	19.1401359252734	-1.46635249378804	0.261571251730907	-4.56996774237103	4.87799291616295e-06	0.000214082650147446	TH17_VS_OTHER_CD4T_CELLS
1989	ALPK2	128.454759523682	-1.11240529503822	0.128109907272909	-4.56005526452674	5.11401603592805e-06	0.000223473683501028	TH17_VS_OTHER_CD4T_CELLS
1990	ANKRD29	25.4988411102815	1.26444740831439	0.162532829355961	4.54493149615291	5.49531233692962e-06	0.000239105049235161	TH17_VS_OTHER_CD4T_CELLS
1991	CDC42BPB	12.6963173961273	-1.55160676554476	0.241565269387823	-4.49713493664844	6.88752794800323e-06	0.000298400676653234	TH17_VS_OTHER_CD4T_CELLS
1992	TRMT9B	16.0926229762039	1.25737280673805	0.169122285513511	4.47357692327519	7.69218677896457e-06	0.000331844210915501	TH17_VS_OTHER_CD4T_CELLS
1993	ENSCAFG00000001000	152.341082551076	-1.01871681718004	0.102145143714791	-4.46861478911801	7.87277610435654e-06	0.000338195780279519	TH17_VS_OTHER_CD4T_CELLS
1994	AIFM3	7.59137014457189	1.44269858794172	0.243445727463495	4.45914000147726	8.22891600576482e-06	0.000352003166525079	TH17_VS_OTHER_CD4T_CELLS
1995	SSPO	18.6552539296376	-1.43442011305579	0.214517981515693	-4.45409254719163	8.42487568761855e-06	0.000358871385382676	TH17_VS_OTHER_CD4T_CELLS
1996	CCSER1	37.7367550899228	-1.49982097906214	0.233841621733953	-4.44965786762478	8.60071904033096e-06	0.000364828826907428	TH17_VS_OTHER_CD4T_CELLS
1997	CARMIL1	112.58372137167	-1.29858142212264	0.208860706041083	-4.44243869744653	8.89449789982383e-06	0.000375718415451725	TH17_VS_OTHER_CD4T_CELLS
1998	IL1R2	5.81478024694368	1.40271316905913	0.242169878845913	4.43361069230189	9.26678948928991e-06	0.000389820381088884	TH17_VS_OTHER_CD4T_CELLS
1999	TRAT1	322.447076063538	-0.919578841926173	0.0802969132311022	-4.41495610537631	1.01030488249941e-05	0.000423242599123099	TH17_VS_OTHER_CD4T_CELLS
[truncated: 2,553 more rows]
