# Supplementary material for: A single-cell RNA sequencing atlas of circulating leukocytes from healthy and osteosarcoma affected dogs
Source: Front Immunol. 2023 May 19;14:1162700. doi: 10.3389/fimmu.2023.1162700 (PMC10235626; doi:10.3389/fimmu.2023.1162700)
Supplement: Supplementary Data Sheet 4 — Same contents as in Table 3, but in long data format for ease of use. [file DataSheet_4.csv]

cellType_l1	cellType_l2	gene
CD8 T cell	CD8+ Naive	ITGA1
CD8 T cell	CD8+ Naive	LEF1
CD8 T cell	CD8+ Naive	PTGDR
CD8 T cell	CD8+ Naive	IL2RB
CD8 T cell	CD8+ Naive	ADGRG1
CD8 T cell	CD8+ Naive	NBEA
CD8 T cell	CD8+ Effector	CCL5
CD8 T cell	CD8+ Effector	TRPM3
CD8 T cell	CD8+ Effector	IL12RB2
CD8 T cell	CD8+ Effector	GZMB
CD8 T cell	CD8+ Effector	KLRB1
CD8 T cell	CD8+ Effector	GZMA
CD8 T cell	CD8+ Effector	NCR3
CD8 T cell	CD8+ Effector	IL2RB
CD8 T cell	CD8+ Effector	KLRD1
CD8 T cell	CD8+ Effector	CD96
CD8 T cell	CD8+ Memory	GZMK
CD8 T cell	CD8+ Memory	GZMB
CD8 T cell	CD8+ Memory	PI3
CD8 T cell	CD8+ Memory	BTBD11
CD8 T cell	CD8+ Memory	CTSW
CD8 T cell	CD8+ Memory	CCR5
CD8 T cell	CD8+ Memory	CCL4
CD8 T cell	CD8+ Memory	KLRG1
CD8 T cell	CD8+ Memory	FASLG
CD8 T cell	CD8+ gd T cell	PTHLH
CD8 T cell	CD8+ gd T cell	IGF2BP2
CD8 T cell	CD8+ gd T cell	ABTB2
CD8 T cell	CD8+ gd T cell	AKAP12
CD8 T cell	CD8+ gd T cell	SOX4
CD8 T cell	CD8+ gd T cell	CTSW
CD8 T cell	CD8+ gd T cell	SLC16A10
CD8 T cell	CD8+ gd T cell	PXT1
CD8 T cell	CD8+ gd T cell	ZNRF3
CD8 T cell	CD8+ gd T cell	SULT2B1
CD4 T cell	CD4+ Naive	LEF1
CD4 T cell	CD4+ Naive	CSTA
CD4 T cell	CD4+ Naive	RGS10
CD4 T cell	CD4+ Naive	ZNF536
CD4 T cell	CD4+ Naive	CCR7
CD4 T cell	CD4+ Naive	COL6A5
CD4 T cell	CD4+ Naive	LTB
CD4 T cell	CD4+ Naive	TNFSF8
CD4 T cell	CD4+ TCM	LEF1
CD4 T cell	CD4+ TCM	TSHZ2
CD4 T cell	CD4+ TCM	CD52
CD4 T cell	CD4+ TCM	CCR7
CD4 T cell	CD4+ TCM	IL7R
CD4 T cell	CD4+ TCM	CTPS1
CD4 T cell	CD4+ TCM	EFHC2
CD4 T cell	CD4+ TCM	CARMIL1
CD4 T cell	CD4+ TEM	IL7R
CD4 T cell	CD4+ TEM	SLC9A9
CD4 T cell	CD4+ TEM	ICOS
CD4 T cell	CD4+ TEM	MAF
CD4 T cell	CD4+ TEM	CD28
CD4 T cell	CD4+ TEM	SKAP1
CD4 T cell	CD4+ TEM	CD40LG
CD4 T cell	CD4+ TEM, Th1-like	IL7R
CD4 T cell	CD4+ TEM, Th1-like	PTPN13
CD4 T cell	CD4+ TEM, Th1-like	IL18R1
CD4 T cell	CD4+ TEM, Th1-like	CD28
CD4 T cell	CD4+ TEM, Th1-like	RCAN2
CD4 T cell	CD4+ TEM, Th1-like	CCR9
CD4 T cell	CD4+ TEM, Th1-like	CCR5
CD4 T cell	CD4+ TEM, Th1-like	IL12RB2
CD4 T cell	CD4+ TEM, Th1-like	CD52
CD4 T cell	CD4+ TEM, Th1-like	PRUNE2
CD4 T cell	CD4+ TEM, Th2-like	RNF220
CD4 T cell	CD4+ TEM, Th2-like	ITGA2
CD4 T cell	CD4+ TEM, Th2-like	GATA3
CD4 T cell	CD4+ TEM, Th2-like	CCDC3
CD4 T cell	CD4+ TEM, Th2-like	LGALS3
CD4 T cell	CD4+ TEM, Th2-like	PTPN13
CD4 T cell	CD4+ TEM, Th2-like	S100A2
CD4 T cell	CD4+ TEM, Th2-like	PPEF1
CD4 T cell	CD4+ TEM, Th2-like	CMA1
CD4 T cell	CD4+ TEM, Th17-like	NTRK2
CD4 T cell	CD4+ TEM, Th17-like	PTPN13
CD4 T cell	CD4+ TEM, Th17-like	ADAM12
CD4 T cell	CD4+ TEM, Th17-like	NRG2
CD4 T cell	CD4+ TEM, Th17-like	RGS17
CD4 T cell	CD4+ TEM, Th17-like	DNAH8
CD4 T cell	CD4+ TEM, Th17-like	CCR6
CD4 T cell	CD4+ TEM, Th17-like	NPAS2
CD4 T cell	CD4+ TEM, Th17-like	RORA
CD4 T cell	CD4+ TEM, Th17-like	LTBP1
CD4 T cell	CD4+ T reg	IKZF2
CD4 T cell	CD4+ T reg	CTLA4
CD4 T cell	CD4+ T reg	RGS1
CD4 T cell	CD4+ T reg	ICOS
CD4 T cell	CD4+ T reg	IL2RA
CD4 T cell	CD4+ T reg	CD28
CD4 T cell	CD4+ T reg	ZNF831
CD4 T cell	CD4+, IFN signature	CXCL10
CD4 T cell	CD4+, IFN signature	IFI44
CD4 T cell	CD4+, IFN signature	OAS1
CD4 T cell	CD4+, IFN signature	ISG15
CD4 T cell	CD4+, IFN signature	IFI44L
CD4 T cell	CD4+, IFN signature	IFGGB2
CD4 T cell	CD4+, IFN signature	CTLA4
CD4 T cell	CD4+, IFN signature	STAT1
CD4 T cell	CD4+, IFN signature	DDX58
CD4 T cell	CD4+, IFN signature	XAF1
Monocyte	Monocyte, CD4-	LYZ
Monocyte	Monocyte, CD4-	BPI
Monocyte	Monocyte, CD4-	LRMDA
Monocyte	Monocyte, CD4-	MT2A
Monocyte	Monocyte, CD4-	F13A1
Monocyte	Monocyte, CD4-	FN1
Monocyte	Monocyte, CD4-	NRG1
Monocyte	Monocyte, CD4-	CCDC88A
Monocyte	Monocyte, CD4-	CD83
Monocyte	Monocyte, CD4-	RETN
Monocyte	Monocyte, CD4+	IL1B
Monocyte	Monocyte, CD4+	MAFB
Monocyte	Monocyte, CD4+	NFKBIA
Monocyte	Monocyte, CD4+	CXCL8
Monocyte	Monocyte, CD4+	FN1
Monocyte	Monocyte, CD4+	BLOC1S6
Monocyte	Monocyte, CD4+	CD83
Monocyte	Monocyte, CD4+	S100P
Monocyte	Monocyte, CD4+	BPI
Monocyte	Monocyte, CD4+	NRG1
Monocyte	M-MDSC	IL18
Monocyte	M-MDSC	IL1B
Monocyte	M-MDSC	LTF
Monocyte	M-MDSC	MEFV
Monocyte	M-MDSC	KCNJ2
Monocyte	M-MDSC	CPXM2
Monocyte	M-MDSC	S100A12
Monocyte	M-MDSC	STEAP4
Monocyte	M-MDSC	CSF3R
Monocyte	M-MDSC	IL31RA
Monocyte	Monocyte, IFN signature	RSAD2
Monocyte	Monocyte, IFN signature	OAS1
Monocyte	Monocyte, IFN signature	OAS2
Monocyte	Monocyte, IFN signature	DDX58
Monocyte	Monocyte, IFN signature	HERC6
Monocyte	Monocyte, IFN signature	OAS3
Monocyte	Monocyte, IFN signature	RTP4
Monocyte	Monocyte, IFN signature	EIF2AK2
Monocyte	Monocyte, IFN signature	IFIT2
Dendritic cell	Pre-DC	FGF12
Dendritic cell	Pre-DC	GPHA2
Dendritic cell	Pre-DC	MTUS2
Dendritic cell	Pre-DC	FCER1A
Dendritic cell	Pre-DC	PLCE1
Dendritic cell	Pre-DC	PTPRS
Dendritic cell	Pre-DC	IGF1
Dendritic cell	Pre-DC	NECTIN1
Dendritic cell	Pre-DC	IL3RA
Dendritic cell	Pre-DC	AK8
Dendritic cell	Myeloid cDC1	ZNF366
Dendritic cell	Myeloid cDC1	SDC2
Dendritic cell	Myeloid cDC1	DISC1
Dendritic cell	Myeloid cDC1	ECRG4
Dendritic cell	Myeloid cDC1	TMEM163
Dendritic cell	Myeloid cDC1	RIMS2
Dendritic cell	Myeloid cDC1	KIT
Dendritic cell	Myeloid cDC1	OTOF
Dendritic cell	Myeloid cDC1	RTKN2
Dendritic cell	Myeloid cDC1	RAB7B
Dendritic cell	Myeloid cDC2	PKIB
Dendritic cell	Myeloid cDC2	CD300H
Dendritic cell	Myeloid cDC2	SDC2
Dendritic cell	Myeloid cDC2	CD1C
Dendritic cell	Myeloid cDC2	NCAM2
Dendritic cell	Myeloid cDC2	CD86
Dendritic cell	Myeloid cDC2	BATF3
Dendritic cell	Myeloid cDC2	ZNF366
Dendritic cell	Myeloid cDC2	PID1
Dendritic cell	Myeloid cDC2	ECM1
Dendritic cell	Plasmacytoid DC	COBLL1
Dendritic cell	Plasmacytoid DC	RAB3C
Dendritic cell	Plasmacytoid DC	IGF1
Dendritic cell	Plasmacytoid DC	FCER1A
Dendritic cell	Plasmacytoid DC	RYR1
Dendritic cell	Plasmacytoid DC	PRKG1
Dendritic cell	Plasmacytoid DC	CCND1
Dendritic cell	Plasmacytoid DC	STYXL2
Dendritic cell	Plasmacytoid DC	ANK1
Dendritic cell	Plasmacytoid DC	OCIAD2
Dendritic cell	Unclassified DC	PLCB4
Dendritic cell	Unclassified DC	ZNF366
Dendritic cell	Unclassified DC	KCNK13
Dendritic cell	Unclassified DC	STRIP2
Dendritic cell	Unclassified DC	SDC2
Dendritic cell	Unclassified DC	OTOF
Dendritic cell	Unclassified DC	HACD1
Dendritic cell	Unclassified DC	C5
Dendritic cell	Unclassified DC	SLC8A1
Dendritic cell	Unclassified DC	CNTLN
Granulocyte	Neutrophil	S100A12
Granulocyte	Neutrophil	CD4
Granulocyte	Neutrophil	SERPINA1
Granulocyte	Neutrophil	SGK1
Granulocyte	Neutrophil	S100A8
Granulocyte	Neutrophil	ALDH1A2
Granulocyte	Neutrophil	FNDC3B
Granulocyte	Neutrophil	GGH
Granulocyte	Neutrophil	SRGN
Granulocyte	Neutrophil	IL1R2
Granulocyte	PMN-MDSC	CAMP
Granulocyte	PMN-MDSC	PGLYRP1
Granulocyte	PMN-MDSC	CRISP2
Granulocyte	PMN-MDSC	MMP9
Granulocyte	PMN-MDSC	MMP8
Granulocyte	PMN-MDSC	TCN1
Granulocyte	PMN-MDSC	CD177
Granulocyte	PMN-MDSC	LTF
Granulocyte	PMN-MDSC	FADS1
Granulocyte	PMN-MDSC	S100A12
Granulocyte	Eosinophil	C30H15orf48
Granulocyte	Eosinophil	TGM2
Granulocyte	Eosinophil	DACH1
Granulocyte	Eosinophil	PADI3
Granulocyte	Eosinophil	SMPD1
Granulocyte	Eosinophil	CA8
Granulocyte	Eosinophil	IL5RA
Granulocyte	Basophil	DACH1
Granulocyte	Basophil	CA8
Granulocyte	Basophil	IL5RA
Granulocyte	Basophil	DAPK2
Granulocyte	Basophil	TGFA
Granulocyte	Basophil	ANKRD33B
Granulocyte	Basophil	HK2
Granulocyte	Basophil	PRR5L
B cell	Immature B cell	SYT1
B cell	Immature B cell	PAX5
B cell	Immature B cell	VPREB3
B cell	Immature B cell	ERC2
B cell	Immature B cell	TMTC2
B cell	Immature B cell	KLHL14
B cell	Immature B cell	F8
B cell	Immature B cell	TEX9
B cell	Immature B cell	TDRP
B cell	Immature B cell	ADGRF1
B cell	Naive B cell	TNFRSF13C
B cell	Naive B cell	BANK1
B cell	Naive B cell	HTR1F
B cell	Naive B cell	PAX5
B cell	Naive B cell	EBF1
B cell	Naive B cell	BTLA
B cell	Naive B cell	NRIP1
B cell	Naive B cell	ADAM9
B cell	Class switched B cell	TNFRSF13C
B cell	Class switched B cell	GOLM1
B cell	Class switched B cell	BANK1
B cell	Class switched B cell	BTLA
B cell	Class switched B cell	EBF1
B cell	Class switched B cell	DYNC1I1
B cell	Class switched B cell	MTMR2
B cell	Class switched B cell	PAX5
B cell	Activated B cell	IGKC
B cell	Activated B cell	CACNB2
B cell	Activated B cell	PAX5
B cell	Activated B cell	TNFRSF13C
B cell	Activated B cell	IGHM
B cell	Activated B cell	RASGRF2
B cell	Activated B cell	AOX2
B cell	Activated B cell	BCAR3
B cell	Activated B cell	ADAM32
B cell	Plasma cell	JCHAIN
B cell	Plasma cell	MZB1
B cell	Plasma cell	TXNDC5
B cell	Plasma cell	LMAN1
B cell	Plasma cell	FKBP11
B cell	Plasma cell	LAP3
B cell	Plasma cell	DERL3
B cell	Plasma cell	CCR10
B cell	Plasma cell	MKI67
B cell	Plasma cell	TNFRSF13B
Miscellaneous	DN T cell	KIAA0825
Miscellaneous	DN T cell	TMEM132D
Miscellaneous	DN T cell	KANK1
Miscellaneous	DN T cell	NMB
Miscellaneous	DN T cell	CTLA4
Miscellaneous	DN T cell	SYNJ2
Miscellaneous	DN T cell	BICDL1
Miscellaneous	DN T cell	SLF1
Miscellaneous	DN T cell	ID3
Miscellaneous	DN T cell	KIAA1549
Miscellaneous	gd T cell	PARD3B
Miscellaneous	gd T cell	RHEX
Miscellaneous	gd T cell	IL17RB
Miscellaneous	gd T cell	CDH4
Miscellaneous	gd T cell	GATA3
Miscellaneous	gd T cell	FAT1
Miscellaneous	gd T cell	TOX2
Miscellaneous	gd T cell	ADARB1
Miscellaneous	gd T cell	ZNF683
Miscellaneous	gd T cell	TGFBR3
Miscellaneous	NK cell	KLRF1
Miscellaneous	NK cell	STMN2
Miscellaneous	NK cell	PAX4
Miscellaneous	NK cell	NCR3
Miscellaneous	NK cell	F2RL3
Miscellaneous	NK cell	CD96
Miscellaneous	NK cell	IL2RB
Miscellaneous	NK cell	IGSF3
Miscellaneous	NK cell	FREM1
Miscellaneous	NK cell	FASLG
Miscellaneous	Cycling T cell	TOP2A
Miscellaneous	Cycling T cell	MKI67
Miscellaneous	Cycling T cell	RRM2
Miscellaneous	Cycling T cell	H1-5
Miscellaneous	Cycling T cell	DIAPH3
Miscellaneous	Cycling T cell	TK1
Miscellaneous	Cycling T cell	KIF11
Miscellaneous	Cycling T cell	TPX2
Miscellaneous	Cycling T cell	ASPM
Miscellaneous	NK T cell	GPA33
Miscellaneous	NK T cell	TGFBR3
Miscellaneous	NK T cell	KLRK1
Miscellaneous	NK T cell	CD96
Miscellaneous	NK T cell	SYTL2
Miscellaneous	NK T cell	MOV10L1
Miscellaneous	NK T cell	SLA2
Miscellaneous	NK T cell	DSTN
Miscellaneous	NK T cell	RARRES1
Miscellaneous	CD34+ Unclassified	TFPI
Miscellaneous	CD34+ Unclassified	ZNF521
Miscellaneous	CD34+ Unclassified	CD34
Miscellaneous	CD34+ Unclassified	NDST3
Miscellaneous	CD34+ Unclassified	GUCY1A1
Miscellaneous	CD34+ Unclassified	HPGD
Miscellaneous	CD34+ Unclassified	CLEC3B
Miscellaneous	CD34+ Unclassified	KIT
Miscellaneous	CD34+ Unclassified	CD109
Miscellaneous	CD34+ Unclassified	DNTT
